# Supplementary material for: Crystal structures of 5,5′-bis(­hydroxy­methyl)-3,3′-biisoxazole and 4,4′,5,5′-tetrakis­(hydroxy­methyl)-3,3′-biisoxazole
Source: Acta Crystallogr E Crystallogr Commun. 2018 Jan 19;74(Pt 2):196–200. doi: 10.1107/S2056989018000828 (PMC5956336; doi:10.1107/S2056989018000828)
Supplement: Supplementary file 1 [file e-74-00196-sup1.cif]

##############################################################################
#                                                                            #
# This CIF contains the data in a paper accepted for publication in          #
# Acta Crystallographica Section E. It conforms to the requirements of       #
# Notes for Authors for Acta Crystallographica Section E, and has been       #
# peer reviewed under the auspices of the IUCr Commission on Journals.       #
#                                                                            #
# Full details of the Crystallographic Information File format               #
# are given in the paper "The Crystallographic Information File (CIF):       #
# a New Standard Archive File for Crystallography" by S. R. Hall, F. H.      #
# Allen and I. D. Brown [Acta Cryst. (1991), A47, 655-685].                  #
#                                                                            #
# The current version of the core CIF dictionary is obtainable from          #
# ftp://ftp.iucr.org/pub/cif_core.dic.                                       #
#                                                                            #
# Software is freely available for graphical display of the structure(s)     #
# in this CIF. For information consult the CIF software page                 #
# http://www.iucr.org/resources/cif/software.                                #
#                                                                            #
# This file may be used for bona fide research purposes within the           #
# scientific community so long as proper attribution is given to the journal # 
# article from which it was obtained.                                        #
#                                                                            #
##############################################################################
data_1
_database_code_depnum_ccdc_archive 'CCDC 1816711'
_audit_creation_method
;
Olex2 1.2
(compiled 2016.09.09 svn.r3337 for OlexSys, GUI svn.r5227)
;
_journal_data_validation_number     ?
_journal_date_recd_electronic     2017-12-19
_journal_date_accepted     2018-01-12
_journal_name_full     'Acta Crystallographica, Section E'
_journal_year     2018
_journal_volume     74
_journal_issue      2
_journal_page_first     196
_journal_page_last     200
_journal_paper_category     GO
_journal_paper_doi     10.1107/S2056989018000828
_journal_coeditor_code     XI2007
_publ_contact_author_name
;
R. Sausa
;
_publ_contact_author_address     'ARL'
_publ_contact_author_email     'rosario.c.sausa.civ@mail.mil'
_publ_contact_author_fax     ?
_publ_contact_author_phone     '410-306-0660'
_publ_section_title
;
Crystal structures of 5,5'-bis(hydroxymethyl)-3,3'-biisoxazole and
4,4',5,5'-tetrakis(hydroxymethyl)-3,3'-biisoxazole
;
_publ_section_title_footnote     .
loop_
    _publ_author_name
    _publ_author_footnote
    _publ_author_address
    'Sausa, Rosario C.' .
;
US Army Research Laboratory, RDRL-WML-B, Aberdeen Proving Ground, MD  21005
USA
;
    'Wingard, Leah A.' .
;
US Army Research Laboratory, RDRL-WML-C, Aberdeen Proving Ground, MD  21005
USA
;
    'Guzm\'an, Pablo E.' .
;
US Army Research Laboratory, RDRL-WML-C, Aberdeen Proving Ground, MD  21005
USA
;
    'Pesce-Rodriguez, Rose A.' .
;
US Army Research Laboratory, RDRL-WML-B, Aberdeen Proving Ground, MD  21005
USA
;
    'Sabatini, Jesse J.' .
;
US Army Research Laboratory, RDRL-WML-C, Aberdeen Proving Ground, MD  21005
USA
;
    'Zavalij, Peter Y.' .
;
University of Maryland, College Park, MD 20742, USA
;
_publ_section_synopsis
;
Crystal structure, packing, and FTIR characterization of
5,5'-bis(hydroxymethyl)-3,3'-biisoxazole and
4,4',5,5'-tetrakis(hydroxymethyl)-3,3'-biisoxazole are reported.
;
_chemical_name_systematic
;
5,5'-Dihydroxymethyl-3,3'-biisoxazole
;
_chemical_name_common     ?
_chemical_formula_moiety     'C8 H8 N2 O4'
_chemical_formula_sum     'C8 H8 N2 O4'
_chemical_formula_iupac     'C8 H8 N2 O4'
_chemical_formula_weight     196.16
_chemical_melting_point     ?
_shelx_space_group_comment
;
The symmetry employed for this shelxl refinement is uniquely defined
by the following loop, which should always be used as a source of
symmetry information in preference to the above space-group names.
They are only intended as comments.
;
_space_group_crystal_system     monoclinic
_space_group_name_H-M_alt     'P 21/n'
_space_group_name_Hall     '-P 2yn'
loop_
    _space_group_symop_operation_xyz
    'x, y, z'
    '-x+1/2, y+1/2, -z+1/2'
    '-x, -y, -z'
    'x-1/2, -y-1/2, z-1/2'
_cell_length_a     7.7824(3)
_cell_length_b     4.06520(10)
_cell_length_c     13.2109(5)
_cell_angle_alpha     90
_cell_angle_beta     102.334(4)
_cell_angle_gamma     90
_cell_volume     408.31(2)
_cell_formula_units_Z     2
_cell_measurement_reflns_used     1980
_cell_measurement_theta_min     2.7960
_cell_measurement_theta_max     26.2210
_cell_measurement_temperature     150.00(10)
_exptl_crystal_description     block
_exptl_crystal_colour     'colorless'
_exptl_crystal_size_max     0.35
_exptl_crystal_size_mid     0.25
_exptl_crystal_size_min     0.05
_exptl_crystal_density_diffrn     1.596
_exptl_crystal_density_method     ?
_exptl_crystal_F_000     204
_exptl_absorpt_coefficient_mu     0.130
_exptl_absorpt_correction_type     multi-scan
_exptl_absorpt_process_details
;
CrysAlisPro (Rigaku OD, 2015; Bourhis <i>et al.</i>,
2015)
;
_shelx_estimated_absorpt_T_min     ?
_shelx_estimated_absorpt_T_max     ?
_exptl_absorpt_correction_T_min     0.20654
_exptl_absorpt_correction_T_max     1.00000
_diffrn_ambient_temperature     150.00(10)
_diffrn_radiation_type     MoK\a
_diffrn_radiation_wavelength     0.71073
_diffrn_radiation_monochromator     graphite
_diffrn_measurement_device_type
                           'Rigaku Oxford DiffractionSuperNova, Dualflex, EosS2'
_diffrn_measurement_device     'four-circle diffractometer'
_diffrn_measurement_method     '\w scans'
_diffrn_detector_area_resol_mean     8.0945
_diffrn_reflns_number     3474
_diffrn_reflns_av_R_equivalents     0.0270
_diffrn_reflns_theta_min     2.804
_diffrn_reflns_theta_max     26.343
_diffrn_reflns_theta_full     26.000
_diffrn_measured_fraction_theta_max     1.000
_diffrn_measured_fraction_theta_full     1.000
_diffrn_reflns_limit_h_min     -9
_diffrn_reflns_limit_h_max     9
_diffrn_reflns_limit_k_min     -5
_diffrn_reflns_limit_k_max     5
_diffrn_reflns_limit_l_min     -16
_diffrn_reflns_limit_l_max     16
loop_
    _refln_index_h
    _refln_index_k
    _refln_index_l
    _refln_F_squared_meas
    0 0 -1 0.04
    0 0 -2 2668.36
    0 0 2 2587.65
    0 0 -3 0.19
    0 0 3 0.07
    0 0 4 2641.47
    0 0 -4 2747.69
    0 0 5 0.4
    0 0 -5 0.35
    0 0 6 110.16
    0 0 -6 116.14
    0 0 7 8.14
    0 0 -7 5.57
    0 0 8 1809.46
    0 0 8 1940.7
    0 0 -8 1867.21
    0 0 9 1.7
    0 0 9 0.69
    0 0 -9 1.78
    0 0 -10 94.6
    0 0 10 88.06
    0 0 -10 85.69
    0 0 10 93.1
    0 0 -11 0.65
    0 0 11 1.66
    0 0 -11 -0.04
    0 0 11 1.36
    0 0 -12 320.9
    0 0 12 285.23
    0 0 12 311.29
    0 0 -12 269.8
    0 0 -13 6.37
    0 0 13 4.04
    0 0 14 458.45
    0 0 -14 433.09
    0 0 15 5.11
    0 0 -15 3.89
    0 0 16 53.98
    0 -1 0 0.73
    0 1 0 1.05
    0 -1 0 0.53
    0 -1 0 0.24
    0 -1 -1 2836.2
    0 -1 -1 2756.34
    0 -1 -1 2793.31
    0 -1 1 2812.35
    0 1 -1 2812.22
    0 -1 1 2797.51
    0 -1 1 2829.57
    0 -1 2 869.71
    0 -1 -2 865.79
    0 -1 -2 848.42
    0 1 -2 830.11
    0 -1 -2 865.62
    0 -1 -3 53.67
    0 -1 -3 51.21
    0 -1 3 50.12
    0 -1 -3 53.77
    0 -1 -3 46.82
    0 1 -3 45.05
    0 -1 4 555.48
    0 1 4 564.11
    0 -1 -4 584.34
    0 -1 4 590.14
    0 1 -4 588.1
    0 -1 -4 589.4
    0 -1 -4 560.94
    0 -1 -5 696.23
    0 -1 5 675.62
    0 1 -5 672.51
    0 1 5 664.32
    0 -1 5 695.29
    0 -1 -5 716.19
    0 1 6 301.55
    0 -1 -6 286.24
    0 -1 6 280.7
    0 1 -6 276.73
    0 -1 -6 286.18
    0 -1 6 292.4
    0 -1 7 150.92
    0 -1 -7 153.57
    0 1 7 151.94
    0 -1 -7 153.31
    0 1 -7 136.21
    0 -1 7 146.23
    0 1 8 14.94
    0 1 -8 15.93
    0 -1 8 13.78
    0 -1 -8 16.73
    0 -1 8 16.98
    0 -1 -8 15.67
    0 1 9 92.91
    0 1 -9 96.8
    0 -1 9 79.57
    0 -1 9 96.11
    0 -1 -9 95.6
    0 1 -10 0.32
    0 -1 -10 0.55
    0 -1 10 0.4
    0 -1 10 -1.08
    0 1 10 0.24
    0 -1 -11 76.93
    0 -1 11 70.02
    0 -1 11 67.59
    0 1 11 77.56
    0 1 -11 76.86
    0 1 -11 73.8
    0 1 12 307.23
    0 1 -12 335.33
    0 -1 -12 301.91
    0 -1 12 322.67
    0 -1 12 326.64
    0 1 -13 171.29
    0 -1 13 172.85
    0 -1 -13 168.16
    0 1 13 163.78
    0 -1 13 140.14
    0 1 -14 338.38
    0 1 14 352.5
    0 -1 14 350.47
    0 -1 14 324.93
    0 -1 -14 327.33
    0 1 15 35.33
    0 -1 15 36.4
    0 -1 -15 40.77
    0 1 -15 33.92
    0 -1 15 40.51
    0 2 0 12.23
    0 -2 0 13.32
    0 -2 0 11.65
    0 -2 0 9.86
    0 -2 0 11.47
    0 -2 -1 75.2
    0 2 -1 70.9
    0 -2 -1 82.55
    0 -2 1 75.29
    0 -2 -1 71.02
    0 -2 1 83.56
    0 2 1 73.04
    0 -2 1 67.56
    0 -2 -2 1703.36
    0 2 2 1566.08
    0 -2 2 1770.47
    0 -2 2 1740.47
    0 2 -2 1598.97
    0 -2 -2 1697.83
    0 -2 -2 1704.49
    0 -2 2 1671.56
    0 -2 3 394.5
    0 -2 -3 368.57
    0 -2 -3 370.58
    0 -2 3 368.11
    0 -2 -3 366.24
    0 -2 4 13.53
    0 -2 -4 12.82
    0 -2 -4 16.11
    0 -2 4 15.52
    0 2 -4 17.44
    0 -2 -4 13.63
    0 -2 -5 205.93
    0 -2 -5 205.7
    0 -2 5 184.25
    0 -2 -5 217.58
    0 2 -5 220.04
    0 -2 5 220.82
    0 2 6 1083.31
    0 -2 6 1071.79
    0 -2 6 977.23
    0 -2 -6 1017.25
    0 2 -6 1113.05
    0 -2 -6 1070.64
    0 -2 7 4.04
    0 -2 -7 6.82
    0 2 -7 2.41
    0 2 7 5.08
    0 -2 7 1.87
    0 -2 -8 621.64
    0 -2 8 625.78
    0 -2 8 590.38
    0 2 -8 579.08
    0 2 -9 56.06
    0 -2 9 76.66
    0 -2 9 74.69
    0 -2 -9 65.89
    0 -2 -10 4.55
    0 -2 10 2.28
    0 2 -10 1.16
    0 -2 10 0.95
    0 2 -11 45.46
    0 -2 11 53.48
    0 -2 11 59.9
    0 -2 -11 41.97
    0 2 12 0.34
    0 -2 12 -1.41
    0 -2 -12 -1.63
    0 -2 12 -2.25
    0 2 -12 2.92
    0 -2 13 87.23
    0 -2 13 96.82
    0 2 -13 72.65
    0 2 13 73.84
    0 -2 -13 76.35
    0 -2 -14 41.6
    0 2 -14 53.94
    0 -2 14 39.44
    0 2 14 41.03
    0 -2 14 41.34
    0 -3 0 0.16
    0 3 0 -0.26
    0 -3 0 -0.08
    0 3 1 57.24
    0 -3 1 59.45
    0 -3 -1 72.73
    0 -3 -1 56.73
    0 -3 1 59.14
    0 3 -1 70.31
    0 -3 2 21.13
    0 -3 -2 16.29
    0 3 2 14.84
    0 -3 -2 15.66
    0 3 -2 19.79
    0 -3 2 19.8
    0 3 3 457.29
    0 3 -3 447.67
    0 -3 -3 474.16
    0 -3 3 484.69
    0 -3 3 494.7
    0 -3 -3 462.08
    0 3 -4 228.72
    0 -3 -4 273.34
    0 -3 -4 232.72
    0 -3 4 252.23
    0 3 4 243.18
    0 -3 4 233.78
    0 -3 -5 57.42
    0 -3 -5 61.61
    0 3 5 52.98
    0 -3 5 56.25
    0 -3 5 57.36
    0 3 -5 65.79
    0 -3 -6 111.96
    0 -3 6 136.96
    0 -3 6 110
    0 3 -6 122.51
    0 3 -7 246.59
    0 -3 7 223.74
    0 -3 7 231.67
    0 -3 -7 222.62
    0 -3 -8 4.88
    0 3 -8 5.54
    0 -3 8 3.45
    0 -3 8 4.42
    0 -3 -9 203.14
    0 -3 9 223.77
    0 3 -9 199.23
    0 -3 9 182.5
    0 -3 10 95.37
    0 3 -10 99.01
    0 -3 10 94.56
    0 -3 -10 88.09
    0 -3 11 6.59
    0 -3 -11 4.1
    0 3 -11 7.21
    0 -3 11 4.64
    0 -3 12 0.03
    0 -3 -12 0.63
    0 3 -12 0.44
    0 -3 12 2.34
    0 -3 -13 4.39
    0 -3 13 2.2
    0 3 -13 -0.34
    0 4 0 441.5
    0 -4 0 429.17
    0 4 -1 132.75
    0 -4 -1 128.72
    0 4 1 153.02
    0 -4 1 169.26
    0 4 2 1.32
    0 -4 -2 -0.87
    0 -4 2 -0.55
    0 4 -2 3.11
    0 4 3 28.49
    0 4 -3 23.25
    0 -4 3 36.67
    0 -4 -3 28.38
    0 -4 -3 24.96
    0 -4 -4 92.69
    0 -4 4 96.69
    0 4 -4 97.53
    0 -4 4 94.45
    0 4 4 96.54
    0 -4 5 60.6
    0 -4 5 54.16
    0 4 -5 57.55
    0 -4 -5 52.68
    0 4 5 53.2
    0 -4 -6 3
    0 -4 6 3.81
    0 4 6 2.5
    0 4 -6 6.02
    0 -4 6 4.73
    0 4 -7 109.17
    0 -4 7 110.06
    0 -4 -7 113.73
    0 -4 7 130.08
    0 4 7 112.45
    0 4 -8 50.15
    0 -4 -8 39.99
    0 -4 8 39.78
    0 -4 8 38.33
    0 4 8 37.46
    0 4 -9 57.05
    0 -4 9 61.8
    0 4 9 46.68
    0 -4 -9 55.65
    0 -4 9 51.11
    0 -5 0 0.05
    0 5 0 -4.78
    0 -5 1 6.56
    0 5 -1 8.88
    0 5 1 6.19
    0 -5 -1 3.97
    0 -5 2 36.98
    0 5 2 43.42
    0 5 -2 35.24
    -1 0 16 2.75
    -1 0 15 85.37
    -1 0 14 3.61
    1 0 -14 0.47
    -1 0 13 175.82
    1 0 -13 169
    1 0 -12 -0.03
    -1 0 12 0.86
    1 0 -12 -0.18
    1 0 -11 28.9
    1 0 -11 32.41
    -1 0 11 28.94
    -1 0 11 38.18
    -1 0 10 2.13
    1 0 -10 -0.61
    1 0 -10 -0.27
    -1 0 10 0.1
    1 0 -9 2.34
    -1 0 9 5.46
    -1 0 9 3.86
    1 0 -9 4.5
    1 0 -8 -0.64
    1 0 -8 -0.15
    -1 0 8 0.19
    1 0 -7 1519.97
    -1 0 7 1449.49
    -1 0 7 1446.31
    -1 0 6 -0.05
    1 0 -6 0.04
    -1 0 6 0.7
    1 0 -6 0.51
    -1 0 5 488.87
    -1 0 5 509.2
    1 0 -5 478.48
    1 0 -5 509.77
    1 0 -4 0.23
    1 0 -4 0.7
    -1 0 4 0.66
    1 0 -3 6951.96
    -1 0 3 6809.84
    1 0 -3 6940.45
    -1 0 3 6756.75
    -1 0 2 0.16
    1 0 -2 0.17
    1 0 -2 -0.21
    -1 0 1 59.88
    1 0 -1 61.61
    1 0 -1 70.45
    -1 0 0 0.21
    1 0 0 0.12
    1 0 1 92.13
    1 0 1 96.69
    1 0 2 2
    -1 0 -2 0.02
    -1 0 -3 2
    1 0 3 3.26
    1 0 4 0.38
    -1 0 -4 0.25
    1 0 5 659.5
    -1 0 -5 651.94
    1 0 6 0.34
    -1 0 -6 0.07
    -1 0 -7 104.52
    1 0 7 104.25
    -1 0 -8 0.02
    1 0 8 0.61
    -1 0 -9 20.49
    1 0 9 17.64
    -1 0 -10 0
    1 0 10 0.44
    1 0 11 2118.38
    1 0 11 2242.3
    -1 0 -11 2143.53
    1 0 12 0.33
    1 0 12 -0.16
    -1 0 -12 2.17
    1 0 13 354.23
    1 0 13 311.57
    -1 0 -13 316.21
    1 0 14 2.84
    -1 0 -14 0.81
    1 0 15 64.33
    -1 0 -15 64.46
    1 1 -16 60.72
    -1 -1 16 59.41
    1 -1 -16 53.55
    -1 1 16 66.96
    -1 1 15 15.07
    -1 -1 15 16.81
    1 -1 -15 22.14
    1 1 -15 21.91
    -1 -1 14 131.53
    1 1 -14 120.92
    1 -1 -14 117.13
    -1 -1 14 135.9
    -1 1 14 127.44
    -1 -1 13 24.97
    1 1 -13 28.55
    1 -1 -13 22.85
    -1 -1 13 32.14
    -1 1 13 26.13
    -1 -1 12 10.12
    1 -1 -12 8.68
    1 1 -12 11.55
    -1 1 12 11.16
    -1 -1 12 10.42
    -1 -1 11 28.41
    -1 -1 11 30.13
    1 1 -11 33.38
    -1 1 11 18.47
    1 -1 -11 30.19
    -1 -1 10 700.67
    1 -1 -10 633.06
    -1 1 10 646.74
    -1 -1 10 653.44
    1 1 -10 657
    1 -1 -9 88.46
    1 1 -9 88.29
    -1 -1 9 93.69
    1 -1 -9 93.53
    -1 -1 9 83.69
    1 1 -9 103.05
    -1 -1 8 358.34
    1 1 -8 357.82
    1 -1 -8 335.04
    -1 -1 8 358.43
    -1 1 8 342.17
    1 -1 -8 354.89
    1 1 -8 356.71
    -1 1 8 362.26
    -1 1 7 694.03
    -1 -1 7 698.51
    1 1 -7 699.78
    1 -1 -7 709.8
    -1 1 7 723.47
    -1 -1 7 685.2
    1 -1 -7 680.72
    1 1 -7 646.36
    1 1 -6 446.56
    -1 -1 6 435.82
    1 1 -6 421.69
    -1 1 6 442.5
    1 -1 -6 467.16
    1 -1 -6 475.99
    -1 -1 6 459.59
    -1 1 6 482.48
    -1 -1 5 33.6
    -1 1 5 33.41
    1 1 -5 35.18
    -1 1 5 38.33
    1 -1 -5 33.69
    -1 -1 5 35.41
    1 1 -5 33.78
    1 -1 -5 31.75
    -1 1 4 23.59
    1 -1 -4 22.09
    -1 -1 4 22.13
    1 1 -4 22.24
    1 -1 -4 25.08
    -1 1 4 23.93
    1 1 -4 22.38
    -1 -1 4 25.03
    1 -1 -3 5926.15
    1 1 -3 6035.64
    -1 1 3 5937.84
    1 -1 -3 5861.09
    -1 -1 3 5793.14
    1 -1 -3 5907.94
    -1 -1 3 5975.45
    1 -1 -2 9333.32
    1 1 -2 9343.94
    1 -1 -2 9374.17
    1 -1 -2 9360.01
    -1 -1 2 9266.92
    -1 1 2 9379.38
    1 -1 -1 9999
    1 -1 -1 9984.67
    1 -1 -1 9897.1
    1 1 -1 9995.7
    1 -1 -1 9784.57
    -1 -1 1 9952.42
    -1 -1 1 9825.03
    1 -1 0 366.18
    1 1 0 365.5
    1 -1 0 354.97
    -1 -1 0 362.08
    -1 1 0 378.78
    -1 1 -1 1298
    -1 -1 -1 1314.46
    1 -1 1 1261.68
    1 -1 1 1301.86
    1 1 1 1298.6
    1 -1 2 702.76
    1 -1 2 674.8
    -1 -1 -2 684.44
    -1 1 -2 676.57
    1 -1 2 683.68
    -1 -1 -3 547.68
    1 -1 3 569.26
    -1 1 -3 551.01
    1 1 3 581.32
    -1 -1 -3 564.89
    -1 1 -4 196.63
    1 -1 4 183.86
    1 1 4 172.64
    -1 -1 -4 183.65
    -1 1 -5 405.28
    -1 -1 -5 406.6
    1 1 5 404.36
    1 -1 5 434.61
    1 -1 6 2233.47
    1 1 6 2183.31
    -1 -1 -6 2305.53
    -1 1 -7 72.19
    1 -1 7 75.93
    1 -1 7 73.52
    -1 -1 -7 62.77
    1 1 7 68.2
    1 -1 8 29.9
    1 1 8 26.74
    -1 1 -8 25.62
    -1 -1 -8 26.34
    1 -1 8 23.09
    -1 -1 -9 217.77
    1 -1 9 225.78
    1 1 9 260.02
    1 -1 9 234.16
    1 1 10 39.15
    -1 1 -10 34.51
    1 -1 10 36.28
    -1 -1 -10 33.56
    1 -1 10 33.21
    -1 -1 -11 15.02
    -1 1 -11 23.09
    1 -1 11 13.77
    1 -1 11 20.86
    1 1 11 20.91
    1 -1 12 391.78
    1 -1 12 421.07
    -1 1 -12 432.02
    -1 -1 -12 391.92
    -1 -1 -13 36.67
    1 1 13 42.97
    1 -1 13 43.55
    1 -1 13 44.47
    -1 1 -13 39.29
    -1 1 -14 70.66
    1 1 14 75.57
    1 -1 14 66.78
    -1 -1 -14 72.82
    1 -1 14 59.12
    1 -1 15 20.83
    -1 1 -15 21.03
    1 -1 15 21.4
    1 1 15 20.01
    -1 -1 -15 21.93
    1 2 -15 162.61
    1 -2 -15 145
    -1 2 15 134.06
    -1 -2 15 159.52
    1 2 -14 54.86
    -1 2 14 51.62
    -1 -2 14 55.15
    1 -2 -14 52.12
    -1 -2 14 48.27
    -1 2 13 12.7
    1 2 -13 10.9
    -1 -2 13 11.73
    1 -2 -13 10.03
    -1 -2 13 9.2
    1 -2 -12 14.49
    -1 -2 12 17.64
    -1 2 12 17.97
    -1 -2 12 10.58
    1 2 -12 17.15
    1 2 -11 329.64
    -1 2 11 329.22
    1 -2 -11 357.57
    -1 -2 11 380.37
    -1 -2 11 326.32
    -1 -2 10 39.74
    1 -2 -10 34.62
    1 2 -10 32.49
    -1 -2 10 37.8
    -1 2 10 40.5
    1 2 -9 207.28
    -1 -2 9 214.22
    1 -2 -9 217.67
    -1 -2 9 224.99
    -1 2 9 211.99
    1 2 -8 49.92
    1 -2 -8 56.99
    -1 -2 8 54.48
    -1 2 8 54.88
    -1 -2 8 57.03
    -1 -2 7 426.03
    1 -2 -7 466.3
    1 -2 -7 448.12
    1 2 -7 479.24
    -1 -2 7 430.7
    -1 2 6 670.87
    1 -2 -6 611.53
    -1 -2 6 627.31
    1 2 -6 608.03
    -1 -2 6 572.6
    1 -2 -6 624.26
    1 2 -5 344.94
    1 -2 -5 314.23
    -1 -2 5 316.7
    1 -2 -5 337.84
    1 -2 -5 303.13
    -1 -2 5 340.57
    1 2 -4 200.4
    1 -2 -4 216.24
    1 -2 -4 205.82
    -1 -2 4 204.24
    1 -2 -3 554.32
    1 2 -3 501.75
    1 -2 -3 511.43
    -1 -2 3 508.18
    -1 2 2 226.19
    -1 -2 2 216.86
    1 2 -2 235.57
    -1 -2 2 234.06
    1 -2 -2 243.94
    1 -2 -2 228.69
    1 -2 -2 248.33
    -1 -2 2 256.62
    -1 -2 1 955.81
    -1 -2 1 992.57
    1 -2 -1 960.21
    1 -2 -1 952.86
    -1 2 1 1021.28
    1 2 -1 1009.37
    1 -2 -1 988.52
    1 -2 -1 970.91
    1 -2 0 23.11
    -1 -2 0 25.43
    1 -2 0 28.73
    -1 2 0 23.09
    1 -2 0 25.24
    1 2 0 23.72
    -1 -2 0 23.46
    1 -2 0 26.61
    -1 -2 -1 271.96
    1 -2 1 290.83
    -1 2 -1 315.31
    -1 -2 -1 285.17
    1 2 1 285.88
    1 -2 1 282.48
    1 -2 1 284
    1 -2 2 242.77
    -1 -2 -2 230.01
    -1 2 -2 238.73
    1 2 2 247.78
    -1 -2 -2 233.09
    -1 -2 -2 248.2
    1 -2 2 250.23
    1 -2 3 879.98
    -1 2 -3 835.5
    -1 -2 -3 875.98
    -1 -2 -3 822.39
    1 -2 3 818.58
    -1 -2 -3 829.71
    -1 -2 -4 23.32
    -1 2 -4 16.45
    -1 -2 -4 18.98
    1 -2 4 16.72
    1 -2 4 17.34
    -1 -2 -4 13.72
    1 -2 4 17.01
    -1 2 -5 224.61
    1 -2 5 220.7
    -1 -2 -5 213.94
    -1 -2 -5 224.13
    1 2 5 237.51
    1 -2 5 223.58
    -1 -2 -5 218.18
    -1 2 -6 73.23
    1 -2 6 72.39
    -1 -2 -6 72.18
    1 -2 6 59.75
    1 2 6 74.7
    -1 -2 -6 69.45
    1 -2 7 54.61
    -1 2 -7 50.15
    -1 -2 -7 46.21
    1 -2 7 55.59
    1 2 7 51.56
    -1 -2 -7 45.2
    1 -2 8 25.12
    1 2 8 33.93
    -1 -2 -8 34.43
    -1 -2 -8 33.51
    -1 2 -8 30.57
    1 -2 8 31.41
    1 -2 9 91.03
    1 -2 9 82.7
    -1 2 -9 87.93
    -1 -2 -9 97.75
    1 -2 10 53.08
    -1 2 -10 40.2
    -1 -2 -10 45.06
    1 -2 10 51.98
    1 -2 11 35.05
    -1 2 -11 22.97
    1 -2 11 36.42
    -1 -2 -11 30.91
    -1 2 -12 7.08
    1 -2 12 8.13
    -1 -2 -12 8.2
    1 -2 12 5.52
    1 -2 13 145
    1 -2 13 136.08
    -1 -2 -13 134.94
    -1 2 -13 161.47
    1 -2 14 28.28
    1 2 14 31.86
    1 -2 14 29.6
    -1 -2 -14 29.81
    -1 2 -14 38.24
    -1 -3 13 38.32
    1 -3 -13 36.83
    1 3 -13 43.45
    -1 -3 13 39.04
    1 -3 -12 1.7
    -1 -3 12 -0.59
    1 3 -12 3.62
    -1 -3 12 2.8
    -1 -3 11 39.81
    -1 -3 11 27.02
    1 -3 -11 32.95
    1 3 -11 28.36
    1 3 -10 304.99
    1 -3 -10 324.22
    -1 -3 10 306.42
    -1 -3 10 314.78
    1 -3 -9 53.27
    1 3 -9 58.58
    -1 -3 9 49.97
    -1 -3 9 64.56
    1 3 -8 9.56
    1 -3 -8 5.7
    -1 -3 8 7.44
    -1 -3 8 5.77
    1 -3 -7 65.22
    -1 -3 7 53.41
    -1 -3 7 63.12
    1 3 -7 59.66
    1 -3 -6 181.81
    1 3 -6 174.75
    -1 -3 6 157.8
    1 -3 -6 179.49
    -1 -3 6 165.92
    -1 -3 5 215.2
    1 -3 -5 206.47
    -1 3 5 220.28
    -1 -3 5 209.62
    1 3 -5 203.32
    1 -3 -5 221.9
    1 -3 -4 410.57
    1 3 -4 384.65
    -1 3 4 405.18
    -1 -3 4 400.15
    1 -3 -4 402.71
    -1 -3 4 410.64
    -1 3 3 80.23
    -1 -3 3 96.56
    1 -3 -3 94.69
    1 -3 -3 71.07
    1 3 -3 87.26
    1 -3 -2 244.14
    1 -3 -2 212.74
    1 3 -2 207.4
    -1 -3 2 214.14
    -1 3 2 193.62
    1 -3 -1 398.02
    -1 -3 1 453.53
    1 3 -1 439.1
    -1 3 1 461.92
    -1 -3 1 410.22
    1 -3 -1 400.74
    1 3 0 7.63
    1 -3 0 4.63
    1 -3 0 1.57
    -1 -3 0 4.31
    -1 -3 0 4.01
    -1 3 0 8.24
    -1 -3 0 4.84
    1 -3 0 6.68
    -1 -3 -1 1.17
    -1 -3 -1 0.56
    1 -3 1 0.9
    -1 3 -1 0.79
    1 -3 1 -1.63
    1 3 1 1.5
    -1 -3 -1 0.8
    1 -3 1 2.25
    -1 -3 -2 5.02
    -1 -3 -2 4.03
    1 3 2 4.8
    1 -3 2 4.07
    -1 3 -2 1.22
    1 -3 2 2.14
    -1 -3 -2 1.58
    -1 3 -3 67.96
    -1 -3 -3 70.08
    1 3 3 64.95
    -1 -3 -3 71.68
    -1 -3 -3 70.24
    1 -3 3 70.36
    1 -3 3 74.98
    1 -3 4 675.12
    -1 -3 -4 665.91
    -1 3 -4 586.77
    1 -3 4 659.3
    1 3 4 629.22
    -1 -3 -4 611.58
    -1 3 -5 33.23
    1 -3 5 40.79
    -1 -3 -5 36.22
    1 3 5 40.86
    1 -3 5 45.11
    -1 -3 -5 34.9
    -1 3 -6 40.59
    1 -3 6 41.05
    -1 -3 -6 28.09
    1 -3 6 40.15
    1 3 6 46.97
    -1 -3 -6 33.61
    -1 -3 -7 92.82
    -1 3 -7 97.43
    -1 -3 -7 104.75
    1 -3 7 91.24
    1 -3 7 121.1
    -1 3 -8 263.23
    -1 -3 -8 232.09
    1 -3 8 247.54
    -1 -3 -8 256.02
    1 -3 8 231.01
    1 -3 9 197.46
    -1 -3 -9 169.13
    -1 3 -9 201.97
    1 -3 9 187.01
    -1 3 -10 7.27
    1 -3 10 5.71
    1 -3 10 2.78
    -1 -3 -10 4.53
    -1 3 -11 8.73
    1 -3 11 10.72
    -1 -3 -11 6.03
    1 -3 11 10.73
    1 -3 12 39.36
    -1 3 -12 27.59
    -1 -3 -12 32.93
    1 -3 12 38.95
    1 4 -10 34.97
    1 -4 -10 27.09
    -1 -4 10 27.19
    -1 4 9 6.95
    1 4 -9 9.91
    -1 -4 9 7.38
    1 -4 -9 7.18
    -1 4 8 2.17
    -1 -4 8 5.28
    1 4 -8 6.46
    1 -4 -8 3.47
    1 4 -7 63.55
    -1 4 7 65.92
    1 -4 -7 63.22
    -1 -4 7 66.02
    1 4 -6 89.76
    -1 -4 6 72.82
    1 -4 -6 85.95
    -1 4 6 100.07
    1 -4 -5 120.56
    1 4 -5 124.85
    -1 4 5 116.6
    -1 -4 4 166.17
    1 4 -4 157.25
    -1 4 4 178.06
    1 -4 -4 159.63
    1 -4 -4 168.06
    -1 -4 3 4.28
    -1 4 3 2.02
    1 4 -3 1.97
    1 -4 -3 3.39
    1 -4 -3 2.72
    -1 4 2 18.46
    1 -4 -2 18.27
    -1 -4 2 21.45
    1 -4 -2 25.73
    1 4 -2 25.95
    1 4 -1 12.85
    1 -4 -1 13.27
    -1 4 1 16.98
    -1 -4 1 14.67
    -1 4 0 43.68
    1 -4 0 34.56
    1 4 0 35.89
    -1 -4 0 43
    -1 4 -1 63.85
    1 4 1 52.32
    1 -4 1 50.84
    -1 -4 -1 54.72
    1 4 2 202.39
    1 -4 2 227.38
    -1 4 -2 216.25
    1 -4 2 207.41
    -1 4 -3 1.67
    1 4 3 3.35
    1 -4 3 1.5
    1 -4 3 -0.08
    -1 4 -4 121.76
    1 4 4 147.57
    1 -4 4 137.97
    1 -4 4 149.3
    -1 -4 -4 129.7
    -1 4 -5 5.32
    1 4 5 8.21
    1 -4 5 17.2
    1 -4 5 7.81
    -1 -4 -5 12.15
    1 -4 6 182.33
    1 4 6 179.1
    1 -4 6 201.31
    -1 -4 -6 164.69
    -1 4 -6 169.03
    -1 -4 -7 1.03
    1 -4 7 3.28
    -1 4 -7 1.68
    1 4 7 2.9
    1 -4 7 0.54
    1 4 8 155.09
    -1 4 -8 159.4
    1 -4 8 179.72
    1 -4 8 175.47
    -1 -4 -8 157.85
    -1 4 -9 18.2
    1 -4 9 25.08
    1 4 9 12.15
    1 -4 9 18.43
    -1 -4 -9 19.1
    1 -5 -2 139.86
    -1 -5 2 115.76
    -1 5 2 139.47
    1 5 -2 119.32
    -1 5 1 4.21
    1 5 -1 12.1
    1 -5 -1 10.85
    -1 -5 1 9.11
    1 5 0 23.15
    -1 5 0 22.12
    1 -5 0 25.05
    1 5 1 55.54
    1 -5 1 65.2
    -1 5 -1 53.57
    -2 0 16 65.32
    -2 0 15 -0.29
    -2 0 14 -0.27
    -2 0 13 0.65
    2 0 -13 0.55
    -2 0 12 380.64
    2 0 -12 365.34
    2 0 -12 377.08
    2 0 -12 383.22
    -2 0 11 0.9
    2 0 -11 -0.6
    2 0 -11 -0.32
    2 0 -11 -0.31
    -2 0 10 514.01
    2 0 -10 541.81
    -2 0 10 567.04
    2 0 -10 541.3
    2 0 -9 -0.32
    -2 0 9 0.39
    2 0 -9 0.07
    -2 0 9 0.18
    2 0 -8 12.34
    -2 0 8 11.18
    -2 0 8 10
    2 0 -8 12.98
    -2 0 7 0.11
    2 0 -7 -0.02
    -2 0 7 0.34
    2 0 -7 0.22
    -2 0 6 300.39
    2 0 -6 286.54
    -2 0 6 291.61
    2 0 -6 294.93
    -2 0 5 -0.13
    2 0 -5 0.51
    2 0 -5 0.32
    2 0 -4 22.76
    2 0 -4 26.53
    -2 0 4 20.8
    2 0 -4 24.19
    2 0 -3 0.02
    2 0 -3 0.33
    -2 0 3 -0.43
    2 0 -3 0.33
    2 0 -2 6566.96
    2 0 -2 6657.37
    -2 0 2 6811.14
    2 0 -2 6640.05
    2 0 -1 0.24
    -2 0 1 -0.44
    2 0 -1 0.36
    -2 0 0 45.65
    2 0 0 42.39
    2 0 0 44.15
    2 0 1 0.48
    -2 0 -1 0.27
    -2 0 -2 3129.03
    2 0 2 3248.59
    2 0 2 3143.06
    -2 0 -2 3191.63
    2 0 3 -0.06
    -2 0 -3 0.43
    -2 0 -3 0.29
    2 0 4 3673.22
    -2 0 -4 3678.77
    2 0 4 3763.78
    -2 0 -4 3810.79
    2 0 5 -0.11
    2 0 5 0.24
    -2 0 -5 0.09
    -2 0 -5 -0.07
    2 0 6 115.68
    -2 0 -6 98.72
    2 0 6 118.22
    -2 0 -6 111.41
    2 0 7 0.42
    2 0 7 0.82
    -2 0 -7 0.28
    2 0 8 85.71
    -2 0 -8 75.86
    2 0 9 -0.62
    -2 0 -9 -0.88
    2 0 10 228.34
    2 0 11 -0.52
    2 0 12 225.11
    2 0 13 0.52
    2 0 13 0.7
    -2 0 -14 39.45
    2 0 14 47.86
    2 0 14 55.58
    -2 0 -15 0.56
    2 0 15 0.2
    2 1 -16 32.18
    -2 -1 16 37.09
    -2 1 16 37.32
    2 -1 -16 32.67
    2 1 -15 34.71
    -2 -1 15 46.75
    -2 1 15 53.33
    2 -1 -15 40.65
    -2 1 14 22.66
    2 1 -14 15.13
    2 -1 -14 22.68
    2 1 -13 258.13
    2 -1 -13 223.31
    -2 1 13 238.65
    -2 -1 13 268.09
    -2 -1 13 244.95
    2 1 -12 135.18
    -2 -1 12 136.4
    2 -1 -12 111.38
    -2 1 12 113.33
    -2 -1 12 110.61
    2 1 -11 91.76
    -2 -1 11 79.46
    -2 1 11 72.77
    2 -1 -11 78.82
    -2 -1 11 88.74
    -2 1 10 298.6
    -2 -1 10 316.5
    2 -1 -10 273.69
    2 -1 -10 280.82
    -2 -1 10 281.72
    -2 -1 9 70.69
    2 -1 -9 59.77
    2 1 -9 81.62
    2 -1 -9 64.64
    -2 1 9 75
    -2 -1 9 64.81
    -2 -1 8 1630.06
    2 -1 -8 1546.04
    -2 1 8 1481.74
    2 -1 -8 1558.55
    2 1 -8 1521.05
    2 1 -8 1509.78
    -2 -1 8 1484.85
    2 1 -7 175.92
    -2 1 7 178.71
    2 1 -7 156.75
    -2 -1 7 187.05
    2 -1 -7 182.83
    2 -1 -7 172.91
    -2 -1 7 179.34
    -2 1 6 150.23
    2 -1 -6 158.48
    2 -1 -6 155.64
    2 1 -6 148.64
    -2 -1 6 167.74
    2 1 -6 146.01
    -2 -1 5 1467.3
    2 -1 -5 1384.25
    2 1 -5 1346.08
    -2 1 5 1435.67
    -2 -1 5 1430.1
    2 -1 -5 1427.32
    2 1 -5 1412.63
    2 -1 -4 45.7
    2 1 -4 41.61
    -2 1 4 42.99
    2 -1 -4 44.97
    -2 -1 4 41.2
    -2 -1 4 40.25
    -2 -1 3 128.86
    -2 1 3 123.53
    2 1 -3 128.05
    2 -1 -3 119.33
    2 -1 -3 141.62
    2 -1 -3 120.13
    -2 -1 2 771.19
    2 1 -2 773.11
    -2 1 2 769.05
    2 -1 -2 802.39
    2 -1 -2 795.05
    2 -1 -2 832.08
    2 -1 -2 788.66
    -2 1 1 380.2
    2 -1 -1 390.06
    -2 1 1 410.96
    2 -1 -1 391.85
    2 1 -1 371.54
    -2 -1 1 388.41
    2 -1 -1 390.37
    -2 1 0 27.82
    2 -1 0 25.54
    2 -1 0 29.32
    -2 1 0 25.87
    -2 -1 0 28.04
    2 1 0 24.55
    -2 1 -1 845.48
    2 -1 1 876.4
    2 -1 1 888.05
    2 1 1 852.17
    2 -1 1 847.03
    -2 -1 -1 833.1
    -2 1 -1 840.03
    -2 -1 -2 128.53
    2 -1 2 130.81
    -2 1 -2 122.87
    2 -1 2 133.66
    -2 1 -2 132.39
    -2 -1 -3 1137.45
    -2 1 -3 1117.07
    2 -1 3 1148.2
    2 1 3 1155.24
    2 -1 3 1166.35
    -2 -1 -4 182.75
    -2 1 -4 199.44
    2 1 4 188.45
    2 -1 4 187.15
    -2 1 -5 44.8
    2 1 5 48.89
    2 -1 5 46.43
    -2 -1 -5 42.22
    -2 1 -6 74.09
    2 -1 6 82.69
    2 1 6 71.65
    2 -1 6 87.08
    -2 -1 -6 74.5
    2 -1 7 87.01
    -2 1 -7 78.03
    2 1 7 78.35
    2 -1 7 85.08
    -2 -1 -7 70.64
    2 1 8 210.79
    2 -1 8 215.99
    -2 1 -8 245.58
    2 -1 8 219.07
    -2 -1 -8 219.17
    2 -1 9 723.66
    2 1 9 709.55
    2 -1 9 733.98
    2 -1 9 711.47
    2 -1 10 901
    2 -1 10 923.38
    2 1 10 868.33
    2 1 11 14.72
    2 -1 11 13.07
    -2 1 -11 23.96
    2 -1 11 17.17
    2 -1 12 200.87
    -2 1 -12 199.19
    -2 -1 -12 183.15
    2 -1 12 204.13
    2 -1 13 17.36
    -2 1 -13 14.01
    -2 -1 -13 12.62
    2 -1 13 10.78
    -2 1 -14 25.45
    -2 -1 -14 30.18
    2 -1 14 27.16
    2 -1 14 41.35
    2 2 -15 13.95
    -2 -2 15 13.32
    -2 -2 15 13.61
    2 -2 -15 18.81
    2 -2 -14 21.53
    2 2 -14 19.46
    -2 -2 14 11.75
    -2 -2 14 14.34
    -2 2 14 21.64
    -2 -2 13 11.12
    2 2 -13 13.31
    -2 -2 13 12.03
    -2 2 13 17.36
    2 -2 -13 10.31
    2 2 -12 265.84
    -2 -2 12 257.82
    2 -2 -12 276.11
    -2 2 12 265.74
    -2 -2 12 248.01
    2 2 -11 5.7
    -2 -2 11 10.27
    -2 -2 11 6.26
    -2 2 11 2.84
    2 -2 -11 5.48
    2 2 -10 17.18
    -2 -2 10 19.38
    -2 -2 10 18.82
    -2 2 10 26.44
    2 -2 -10 18.23
    -2 -2 9 2.18
    -2 -2 9 3.76
    -2 2 9 1.8
    2 -2 -9 1.15
    2 -2 -9 2.28
    2 2 -9 2.85
    2 2 -8 407.07
    -2 2 8 408.09
    -2 -2 8 396.83
    2 -2 -8 388.45
    2 -2 -8 385.25
    -2 -2 8 388.83
    2 -2 -7 3.46
    2 -2 -7 2.62
    -2 -2 7 2.54
    -2 -2 7 6.13
    2 2 -7 1.68
    -2 2 7 1.88
    2 2 -6 16.28
    2 -2 -6 14.48
    -2 -2 6 14.92
    -2 -2 6 16.48
    -2 2 6 15.61
    2 -2 -6 12.13
    -2 2 5 1100.86
    2 2 -5 1117.52
    -2 -2 5 1030.75
    2 -2 -5 1031.4
    2 -2 -5 993.02
    2 -2 -5 1077.24
    -2 -2 5 1027.38
    -2 -2 4 5271.92
    -2 2 4 5491.71
    2 -2 -4 5408.33
    2 -2 -4 5476.85
    2 -2 -4 5307.97
    2 2 -4 5378.46
    -2 2 3 260.29
    2 2 -3 268.65
    2 -2 -3 293
    2 -2 -3 262.66
    -2 -2 3 269.43
    2 -2 -3 286.55
    -2 -2 3 260.08
    2 -2 -3 274.79
    -2 2 2 584.89
    -2 -2 2 573.31
    2 -2 -2 551.81
    -2 -2 2 591.84
    2 -2 -2 538.83
    2 -2 -2 548.99
    2 -2 -2 574.81
    2 2 -1 125.76
    2 -2 -1 129.21
    -2 -2 1 134.69
    -2 -2 1 122.91
    2 -2 -1 133.12
    -2 2 1 133.38
    2 -2 -1 139.03
    2 -2 0 353.1
    -2 -2 0 330.27
    -2 2 0 361.23
    -2 -2 0 324.68
    2 -2 0 375.73
    2 2 0 354.88
    2 -2 1 213.52
    2 -2 1 214.81
    -2 -2 -1 210.29
    -2 2 -1 211.92
    2 2 1 219.38
    -2 -2 -1 223.26
    2 -2 2 189.6
    -2 -2 -2 183.46
    -2 2 -2 188.91
    2 -2 2 196.05
    2 2 2 194.35
    -2 -2 -2 205.6
    2 -2 2 183.64
    -2 -2 -3 709.71
    2 -2 3 753.19
    -2 2 -3 711.65
    2 -2 3 709.47
    2 -2 3 698.6
    2 2 3 652.03
    -2 -2 -3 754.78
    -2 -2 -3 705.38
    -2 -2 -4 218.42
    2 -2 4 219.41
    -2 2 -4 217.49
    2 -2 4 213.23
    2 -2 4 215.03
    -2 -2 -4 213.8
    -2 -2 -5 401.52
    2 -2 5 395.75
    2 -2 5 390.56
    2 2 5 428.16
    -2 2 -5 424.32
    2 -2 5 415.5
    -2 -2 -5 400.36
    -2 2 -6 341.77
    2 -2 6 342.3
    -2 -2 -6 324.52
    2 2 6 335.6
    2 -2 6 342.14
    2 -2 6 327.92
    -2 -2 -6 312.77
    2 -2 7 762.29
    -2 2 -7 698.64
    2 2 7 743.09
    -2 -2 -7 730.3
    2 -2 7 727.95
    2 -2 7 746.13
    -2 -2 -7 733.17
    -2 2 -8 12.98
    2 2 8 8.71
    -2 -2 -8 13.33
    2 -2 8 13.59
    -2 -2 -8 8.06
    2 -2 8 14.16
    2 -2 8 8.46
    2 2 9 -0.24
    -2 2 -9 0.12
    -2 -2 -9 0.66
    2 -2 9 -1.41
    2 -2 9 1.33
    -2 -2 -9 0.32
    2 -2 9 1.65
    2 -2 10 477.52
    2 -2 10 481.67
    2 -2 10 467.75
    -2 -2 -10 453.91
    -2 2 -11 6.2
    2 -2 11 8.87
    -2 -2 -11 3.76
    2 -2 11 -0.21
    2 -2 11 8.69
    -2 2 -12 26.4
    2 -2 12 23.81
    -2 -2 -12 21.68
    2 -2 12 19.75
    2 -2 13 71.29
    -2 2 -13 81.15
    2 -2 13 88.94
    -2 -2 -13 77.45
    2 3 -13 30.12
    -2 -3 13 28.35
    -2 -3 13 18.49
    2 -3 -13 39.76
    2 3 -12 17.55
    -2 -3 12 21.21
    -2 -3 12 18.93
    2 3 -11 0.59
    -2 -3 11 -0.96
    -2 -3 11 2.59
    2 -3 -11 1.28
    -2 -3 10 41.03
    2 3 -10 37.13
    -2 -3 10 41.24
    2 -3 -10 40.34
    2 3 -9 9.9
    -2 -3 9 7.61
    -2 -3 9 4.48
    2 -3 -9 12.93
    -2 -3 8 176.82
    -2 -3 8 197.43
    2 3 -8 222.35
    2 -3 -8 187.82
    2 -3 -7 380.61
    2 3 -7 407.64
    -2 -3 7 368.7
    -2 -3 7 403.69
    -2 -3 6 183.57
    2 3 -6 222.39
    2 -3 -6 205.49
    2 -3 -6 191.35
    2 -3 -5 41.33
    -2 -3 5 38.11
    2 3 -5 37.64
    2 -3 -5 40.7
    -2 3 4 90.8
    2 -3 -4 88.37
    -2 -3 4 81.05
    2 3 -4 81.6
    2 -3 -4 83.73
    -2 3 3 270.26
    -2 -3 3 294.09
    2 3 -3 250.73
    2 -3 -3 276.58
    2 -3 -3 292.34
    2 -3 -2 216.56
    -2 3 2 186.2
    -2 -3 2 200.32
    2 3 -2 203.12
    2 -3 -2 204.43
    2 -3 -2 229.48
    -2 -3 1 8.3
    2 3 -1 9.24
    -2 3 1 5.32
    2 -3 -1 5.43
    2 -3 -1 6.12
    2 -3 -1 7.36
    2 -3 0 1.93
    2 -3 0 1.76
    -2 -3 0 0.93
    -2 -3 0 1.42
    2 -3 0 0.28
    2 3 0 3.01
    -2 3 0 1.51
    2 3 1 504.91
    -2 -3 -1 476.42
    -2 3 -1 508.21
    -2 -3 -1 499.72
    2 -3 1 534.71
    2 -3 1 504.24
    -2 -3 -2 27.12
    2 -3 2 27.53
    -2 3 -2 26.84
    -2 -3 -2 30.44
    2 3 2 24.1
    2 -3 2 28.21
    -2 -3 -2 25.06
    2 3 3 1.62
    -2 3 -3 0.37
    -2 -3 -3 1.8
    2 -3 3 1.05
    2 -3 3 -0.13
    -2 -3 -3 -0.43
    -2 -3 -4 96.91
    2 -3 4 103.95
    2 3 4 94.93
    -2 3 -4 93.23
    -2 -3 -4 93.2
    2 -3 4 97.48
    2 -3 5 134.71
    -2 -3 -5 132.95
    2 -3 5 142.2
    -2 3 -5 128.06
    2 3 5 121.29
    -2 -3 -5 157.28
    2 -3 6 166.12
    -2 3 -6 176.51
    2 3 6 172.44
    2 -3 6 179.53
    2 3 6 203.91
    -2 -3 -6 157.19
    -2 -3 -6 190.13
    2 -3 7 107.55
    -2 3 -7 118.09
    2 3 7 98.05
    2 -3 7 121.4
    -2 -3 -7 105.43
    -2 -3 -7 90.83
    -2 -3 -8 39.66
    -2 3 -8 39.47
    2 -3 8 45.63
    2 -3 8 36.41
    -2 -3 -8 39.84
    2 -3 9 69.55
    -2 3 -9 62.51
    2 -3 9 67.37
    -2 -3 -9 61.22
    -2 -3 -9 50.79
    2 -3 10 360.46
    -2 3 -10 333.67
    2 -3 10 374.94
    -2 -3 -10 321.22
    2 -3 11 80.75
    -2 3 -11 72.21
    2 -3 11 77.69
    -2 -3 -11 61.34
    2 4 -10 21.9
    -2 -4 10 24.28
    2 -4 -10 19.14
    -2 4 9 42.38
    2 4 -9 41.69
    2 -4 -9 50.2
    -2 4 8 30.43
    2 -4 -8 26.42
    2 4 -8 39.54
    2 4 -7 0.29
    -2 4 7 2.75
    2 -4 -7 2.72
    -2 4 6 149.74
    2 4 -6 133.89
    2 -4 -6 123.93
    -2 4 5 33.46
    2 4 -5 41.34
    2 -4 -5 45.89
    2 -4 -5 34.35
    2 -4 -4 38.44
    2 4 -4 36.73
    -2 4 4 26.64
    2 -4 -4 32.44
    -2 4 3 24.72
    2 4 -3 27.67
    2 -4 -3 27.36
    2 -4 -3 22.95
    2 4 -2 15.89
    -2 4 2 19.44
    2 -4 -2 13.65
    2 -4 -2 11.79
    2 4 -1 64.23
    -2 4 1 64.3
    2 -4 -1 70.18
    2 -4 -1 71.91
    -2 -4 1 58.14
    2 -4 0 -0.74
    -2 4 0 -2
    -2 -4 0 0.64
    2 4 1 51.33
    -2 4 -1 55
    2 -4 1 65.74
    2 -4 1 66.72
    2 4 2 189.45
    2 -4 2 217.49
    -2 4 -2 214.68
    2 -4 2 221.73
    2 -4 3 16.86
    -2 4 -3 23.66
    2 -4 3 23.29
    2 4 3 17.59
    2 4 4 41.34
    2 -4 4 70.82
    -2 4 -4 77.12
    2 -4 4 51.84
    2 -4 5 43.1
    2 4 5 39.03
    -2 4 -5 46.02
    2 -4 5 40.63
    -2 -4 -5 37.04
    -2 4 -6 65.36
    2 4 6 72.52
    2 -4 6 88.71
    -2 -4 -6 86.05
    2 -4 6 70.7
    -2 4 -7 27.16
    2 4 7 24.41
    2 -4 7 22.86
    -2 -4 -7 27.25
    2 -4 7 22.1
    2 4 8 70.68
    -2 4 -8 67.13
    2 -4 8 69.27
    -2 -4 -8 68.67
    2 -4 8 57.52
    -3 0 16 0.76
    -3 0 15 458.31
    -3 0 14 4.84
    3 0 -13 279.86
    -3 0 13 278.72
    3 0 -12 0.61
    -3 0 12 0.53
    3 0 -12 0.3
    -3 0 11 954.36
    3 0 -11 876.01
    3 0 -11 882.8
    3 0 -11 925.94
    3 0 -10 -0.77
    3 0 -10 0.16
    -3 0 10 0.58
    3 0 -10 -0.35
    -3 0 9 1298.47
    3 0 -9 1256.67
    3 0 -9 1236.01
    -3 0 9 1254.16
    3 0 -9 1234.62
    3 0 -8 -0.07
    3 0 -8 0.82
    -3 0 8 0.51
    3 0 -8 0.2
    3 0 -7 1076.39
    3 0 -7 1082.92
    -3 0 7 1102.84
    3 0 -7 1041.07
    3 0 -6 -0.17
    3 0 -6 0.71
    -3 0 6 0
    3 0 -6 -0.19
    -3 0 5 113.98
    3 0 -5 123.13
    3 0 -5 125.24
    3 0 -5 123.39
    3 0 -4 -0.06
    3 0 -4 0.43
    -3 0 4 -0.49
    3 0 -4 0.72
    -3 0 3 2717.33
    3 0 -3 2623.85
    3 0 -3 2724.75
    3 0 -2 0.57
    3 0 -2 -0.25
    -3 0 2 0.4
    3 0 -1 2105.22
    -3 0 1 2109.43
    3 0 -1 2106.19
    -3 0 0 0
    3 0 0 0.31
    3 0 0 -0.08
    -3 0 -1 1906.61
    3 0 1 1895.16
    3 0 1 1949.77
    3 0 2 -0.1
    -3 0 -2 -0.06
    3 0 2 0.04
    -3 0 -3 27.59
    3 0 3 29.78
    3 0 3 21.85
    -3 0 -4 0.55
    -3 0 -4 -0.16
    3 0 4 0.6
    3 0 5 39.06
    -3 0 -5 32.23
    3 0 5 34.43
    -3 0 -5 40.78
    -3 0 -6 0.03
    3 0 6 1.13
    3 0 6 0.37
    -3 0 -6 -0.35
    3 0 7 0.01
    -3 0 -7 -0.09
    3 0 8 -0.17
    -3 0 -8 0.21
    3 0 9 1173.66
    3 0 10 1.27
    3 0 11 1.82
    3 0 12 -0.12
    3 0 13 293.22
    3 0 14 -0.61
    3 0 14 0.03
    -3 1 16 2.55
    3 1 -16 -0.88
    -3 -1 16 1.06
    3 -1 -16 -1.14
    -3 -1 15 7.37
    -3 1 15 5.03
    3 1 -15 1.74
    3 -1 -15 6.18
    -3 -1 14 180.59
    3 1 -14 190.11
    3 -1 -14 173.29
    -3 1 14 189.08
    3 1 -13 7.4
    -3 -1 13 6.77
    -3 1 13 8.41
    3 -1 -13 4.81
    3 1 -12 12.65
    -3 -1 12 14.92
    -3 -1 12 11.67
    -3 1 12 14.24
    3 -1 -12 15.12
    -3 -1 11 105.3
    3 1 -11 129.37
    -3 1 11 106.66
    3 -1 -11 111.41
    3 -1 -11 93.97
    -3 -1 11 104.08
    -3 -1 10 156.7
    3 1 -10 149.96
    -3 1 10 123.5
    3 -1 -10 119.43
    3 -1 -10 127.97
    -3 -1 10 132.66
    3 1 -9 7.45
    3 -1 -9 7.72
    -3 -1 9 3.5
    -3 -1 9 5.65
    -3 1 9 8.03
    3 -1 -9 9.14
    -3 -1 8 82.14
    3 1 -8 96.43
    -3 1 8 84.48
    3 -1 -8 80.89
    -3 -1 8 85.17
    3 -1 -8 82.66
    3 1 -7 0.26
    3 -1 -7 0.2
    -3 -1 7 0.05
    -3 1 7 -0.21
    3 -1 -7 -0.04
    3 1 -7 -0.03
    -3 1 6 407.56
    3 1 -6 353.46
    3 -1 -6 403.59
    3 -1 -6 380.84
    3 1 -5 1275.03
    3 -1 -5 1364.6
    -3 1 5 1281.68
    3 -1 -5 1339.54
    -3 1 4 297.34
    3 -1 -4 312.02
    3 1 -4 298.62
    3 -1 -4 310.45
    3 -1 -4 325.25
    3 1 -3 290.65
    3 -1 -3 291.34
    -3 1 3 291.41
    3 -1 -3 284.77
    3 -1 -3 288.37
    3 -1 -2 1.96
    3 1 -2 1.33
    -3 1 2 1.09
    3 -1 -2 1.54
    3 -1 -2 0.65
    3 -1 -1 2.69
    3 -1 -1 1.35
    -3 1 1 1.67
    3 1 -1 1.27
    -3 1 1 1.89
    3 -1 -1 2.14
    3 1 0 1439.79
    3 -1 0 1474.78
    3 -1 0 1515.57
    -3 1 0 1473.38
    3 -1 0 1438.39
    -3 1 -1 301.12
    -3 1 -1 293.28
    3 -1 1 306.54
    3 -1 1 304.72
    3 1 1 290.69
    3 -1 1 316.01
    3 -1 2 171.2
    -3 1 -2 160.1
    3 -1 2 161.4
    3 -1 2 159.49
    3 1 2 155.52
    3 1 2 144.25
    -3 1 -2 163.49
    -3 1 -3 1853.53
    3 -1 3 1874.53
    3 1 3 1801.06
    3 -1 3 1797.3
    3 1 3 1804.37
    -3 1 -3 1816.29
    -3 -1 -4 522.09
    3 -1 4 537.54
    3 1 4 481.15
    3 1 4 552.51
    3 -1 4 522.38
    -3 1 -4 494.87
    -3 1 -4 514.76
    -3 -1 -5 537.65
    3 1 5 499.89
    3 -1 5 522.74
    -3 1 -5 488.68
    3 -1 5 510.27
    3 -1 6 197.48
    -3 1 -6 174.2
    3 -1 6 187.97
    3 1 6 187.6
    -3 -1 -6 201.24
    3 -1 7 0.33
    3 1 7 0.59
    -3 -1 -7 0.71
    3 -1 7 -0.52
    -3 1 -7 1.65
    3 -1 8 357.61
    3 1 8 355.87
    3 -1 8 383.53
    -3 -1 -8 345.73
    3 1 9 288.38
    -3 1 -9 338.56
    3 -1 9 309.83
    -3 -1 -9 283.32
    3 1 10 -0.26
    -3 1 -10 1.39
    3 -1 10 0.31
    3 -1 11 91.81
    -3 1 -11 98.09
    3 1 11 93.49
    3 -1 11 90.26
    3 1 12 46.38
    3 -1 12 50.32
    3 -1 12 39.53
    3 1 13 2.3
    3 -1 13 3.93
    3 2 -15 7.84
    -3 -2 15 10.92
    3 -2 -15 8.42
    3 2 -14 5.75
    -3 -2 14 4.69
    -3 -2 14 11.91
    3 -2 -14 7.19
    3 2 -13 7.46
    -3 -2 13 7.83
    -3 -2 13 6.4
    3 -2 -13 4.91
    3 2 -12 3.05
    -3 -2 12 0.45
    -3 -2 12 2.86
    3 -2 -12 -0.29
    3 2 -11 161.24
    -3 -2 11 182.36
    3 -2 -11 144.34
    -3 -2 11 171.6
    3 2 -10 16.13
    3 -2 -10 18.62
    -3 -2 10 12.58
    -3 -2 10 19.97
    3 -2 -10 17.61
    -3 -2 9 746.05
    3 2 -9 721.19
    3 -2 -9 717.72
    3 -2 -9 707.26
    -3 -2 9 761.81
    -3 -2 8 425.43
    3 2 -8 394.8
    3 -2 -8 369.13
    3 -2 -8 385.46
    -3 -2 8 431.16
    -3 -2 7 114.42
    3 2 -7 107.44
    3 -2 -7 97.93
    3 -2 -7 107.97
    3 -2 -6 17.77
    3 2 -6 21.85
    -3 -2 6 24.41
    3 -2 -6 24.59
    3 2 -5 8.05
    3 -2 -5 8.3
    -3 -2 5 10.64
    3 -2 -5 9.36
    3 -2 -4 0.55
    3 2 -4 1.19
    3 -2 -4 0.01
    -3 -2 4 0.39
    3 -2 -4 0.29
    3 2 -3 8.26
    3 -2 -3 6
    -3 -2 3 8
    3 -2 -3 6.58
    3 -2 -3 8.01
    -3 -2 3 7.79
    3 -2 -3 8.78
    3 -2 -2 -0.23
    -3 2 2 0.07
    3 2 -2 -0.36
    -3 -2 2 0.01
    3 -2 -2 0.4
    3 -2 -2 0.42
    3 -2 -2 -0.36
    3 -2 -1 565.92
    -3 -2 1 550.22
    -3 2 1 606.25
    3 2 -1 552.23
    3 -2 -1 579.32
    3 -2 -1 613.64
    3 -2 -1 558.72
    3 -2 0 189.89
    3 -2 0 186.62
    -3 -2 0 178.7
    -3 2 0 191.35
    3 2 0 194.06
    3 -2 1 35.77
    3 2 1 36.43
    -3 2 -1 40.27
    3 -2 1 37.63
    -3 -2 -1 29.81
    3 -2 1 39.65
    -3 -2 -2 225.22
    3 -2 2 222.25
    3 -2 2 235.59
    -3 2 -2 212.72
    3 2 2 230.67
    3 -2 2 227.32
    -3 -2 -3 251.75
    3 -2 3 256.34
    3 2 3 236.67
    -3 2 -3 260.32
    3 -2 3 272.07
    3 -2 3 259.97
    -3 -2 -4 303.71
    3 2 4 283.33
    -3 2 -4 344.92
    3 -2 4 282.8
    3 -2 4 319.13
    3 -2 4 287.59
    3 2 4 326
    -3 -2 -5 90.83
    3 -2 5 84.92
    -3 2 -5 102.7
    3 -2 5 83.5
    3 -2 5 86.2
    3 2 5 78.68
    -3 -2 -6 121.48
    3 -2 6 110.15
    -3 2 -6 132.22
    3 -2 6 116.25
    3 -2 6 125.86
    3 2 6 125.14
    3 -2 7 1541.46
    -3 2 -7 1594.86
    3 -2 7 1605.35
    3 -2 7 1587.57
    3 2 7 1522.78
    -3 -2 -7 1515.23
    -3 -2 -8 2.79
    3 2 8 0.86
    -3 2 -8 0.23
    3 -2 8 0.61
    3 -2 8 1.97
    3 -2 8 -0.41
    3 -2 9 519.29
    3 2 9 529.32
    -3 2 -9 454.83
    3 -2 9 531.22
    3 -2 9 554.19
    -3 -2 -9 482.93
    -3 -2 -9 516.73
    -3 2 -10 22.61
    3 2 10 20.3
    -3 -2 -10 27.65
    -3 -2 -10 21.69
    3 -2 10 28.44
    3 -2 10 23.93
    3 -2 11 259.34
    -3 2 -11 292.15
    3 -2 11 260.62
    -3 -2 -12 13.37
    3 -2 12 12.51
    3 -2 12 11.51
    3 3 -13 18.26
    -3 -3 13 23.02
    -3 -3 13 19.01
    3 -3 -13 17.05
    3 3 -12 0.58
    -3 -3 12 1.14
    -3 -3 12 -2.14
    3 -3 -12 1.78
    -3 -3 11 89.06
    3 3 -11 75.26
    -3 -3 11 63.87
    3 -3 -11 91.9
    3 3 -10 9.68
    -3 -3 10 12.15
    3 -3 -10 15.09
    3 3 -9 30.88
    -3 -3 9 40.01
    3 -3 -9 36.5
    3 3 -8 1.64
    -3 -3 8 1.27
    3 -3 -8 2.34
    3 -3 -8 3.82
    -3 -3 7 257.79
    3 3 -7 290.31
    3 -3 -7 261.3
    3 -3 -7 267.51
    3 -3 -6 1284.43
    -3 -3 6 1290.17
    3 3 -6 1371.62
    3 -3 -6 1362.07
    3 -3 -6 1244.91
    -3 3 5 268.26
    -3 -3 5 282.63
    3 3 -5 266.64
    3 -3 -5 301.09
    3 -3 -5 271.73
    3 -3 -4 31.22
    3 3 -4 28.67
    -3 3 4 30.3
    -3 -3 4 21.77
    3 -3 -4 33.38
    -3 3 3 141.13
    3 3 -3 167.1
    -3 -3 3 158.39
    3 -3 -3 167.37
    3 -3 -3 148.38
    -3 3 2 50.32
    3 3 -2 49.97
    -3 -3 2 49.09
    3 -3 -2 48.61
    3 -3 -2 47.66
    -3 3 1 10.11
    3 3 -1 14.16
    -3 -3 1 11.63
    3 -3 -1 12.17
    3 -3 -1 9.77
    3 -3 -1 10.65
    -3 3 0 13.85
    -3 -3 0 10.09
    3 -3 0 13.35
    3 -3 0 7.3
    3 3 0 10.89
    -3 -3 -1 158.98
    3 3 1 179.31
    3 -3 1 173.06
    -3 3 -1 187.85
    -3 -3 -1 162.93
    3 -3 1 162.22
    3 -3 2 235.74
    -3 -3 -2 261.33
    -3 3 -2 245.39
    3 -3 2 275.13
    3 3 2 279.93
    -3 -3 -2 256.41
    -3 -3 -3 43.81
    3 -3 3 40.62
    -3 3 -3 36.03
    3 3 3 39.37
    -3 -3 -3 41.05
    3 -3 3 39.51
    3 -3 4 330.25
    -3 -3 -4 319.41
    3 3 4 321.9
    3 -3 4 348.91
    -3 3 -4 315.5
    -3 -3 -4 349.82
    3 3 5 32.99
    -3 3 -5 24.99
    -3 -3 -5 21.01
    3 -3 5 18.8
    3 3 5 21.27
    -3 -3 -5 22.65
    3 -3 5 17.4
    -3 -3 -6 172.65
    3 -3 6 149.05
    3 3 6 168.9
    3 3 6 195.49
    -3 3 -6 184.99
    -3 -3 -6 169.63
    3 -3 6 178.46
    3 3 7 12.26
    -3 3 -7 9.85
    -3 -3 -7 12.91
    3 3 7 10.85
    3 -3 7 10.55
    -3 -3 -7 13.74
    3 -3 7 8.55
    3 -3 8 325.22
    3 -3 8 381.94
    3 3 8 340.44
    -3 3 -8 365.67
    -3 -3 -8 319.92
    -3 -3 -8 343.33
    -3 3 -9 9.74
    -3 -3 -9 13.47
    3 -3 9 2.74
    -3 -3 -9 10.22
    3 -3 9 10.42
    -3 -3 -10 -0.16
    -3 3 -10 1.23
    3 -3 10 1.84
    -3 -3 -10 -1.08
    3 -3 10 1.53
    -3 4 9 -0.33
    3 4 -9 -1.32
    3 -4 -9 0.22
    3 4 -8 10.66
    3 -4 -8 2.6
    -3 4 7 143.51
    3 4 -7 133.69
    3 -4 -7 110.55
    3 -4 -6 22.67
    -3 4 6 30.17
    3 -4 -6 23.21
    3 4 -6 26.16
    3 4 -5 64.04
    -3 4 5 64.3
    3 -4 -5 62.61
    3 -4 -5 51.23
    -3 4 4 219.05
    3 4 -4 233
    3 -4 -4 206.31
    3 -4 -4 212.02
    3 -4 -3 7.2
    -3 4 3 8.6
    3 4 -3 3
    3 -4 -3 3.92
    -3 4 2 0.55
    3 4 -2 0.58
    3 -4 -2 4.08
    3 -4 -2 3.89
    3 -4 -1 355.43
    3 4 -1 337.97
    -3 4 1 341.82
    3 -4 -1 335.05
    3 -4 0 111.17
    -3 4 0 106.41
    3 4 0 121.15
    3 4 1 -0.29
    -3 4 -1 0.66
    3 4 2 1.71
    -3 4 -2 1.73
    3 -4 2 2.04
    3 -4 2 -0.46
    3 4 3 24.29
    -3 4 -3 19.43
    3 -4 3 18.42
    3 -4 3 22.25
    3 4 4 1.04
    -3 4 -4 -0.05
    -3 4 -5 107.87
    3 -4 5 94.47
    3 4 5 110.12
    3 4 5 100.39
    3 -4 5 114.62
    -3 4 -6 44.32
    3 -4 6 53.96
    3 4 6 45.23
    3 -4 6 44.42
    -3 -4 -6 42.81
    3 4 7 39.09
    3 -4 7 56.62
    -3 4 -7 39.86
    3 -4 7 36.74
    -3 -4 -7 48.78
    -4 0 16 64.22
    -4 0 15 3.11
    4 0 -14 8.69
    -4 0 14 7.49
    4 0 -13 0.26
    -4 0 13 0.27
    -4 0 12 143.57
    4 0 -12 145.9
    4 0 -11 1.43
    -4 0 11 3.19
    4 0 -11 -0.79
    -4 0 10 140.73
    4 0 -10 128.63
    4 0 -10 136.37
    4 0 -9 0.44
    4 0 -9 -0.78
    4 0 -9 0.05
    -4 0 8 443.83
    4 0 -8 415.7
    4 0 -8 424.56
    4 0 -7 -0.09
    4 0 -7 -0.26
    -4 0 7 0.95
    4 0 -7 -0.16
    -4 0 6 375.9
    4 0 -6 375.12
    4 0 -6 384.06
    4 0 -6 364.96
    4 0 -5 0.25
    -4 0 5 0.59
    4 0 -5 -0.14
    4 0 -4 1.31
    -4 0 4 2.01
    4 0 -3 0.65
    4 0 -3 0.44
    -4 0 3 -0.07
    4 0 -2 1643.54
    -4 0 2 1633.4
    4 0 -2 1678.31
    4 0 -1 0.22
    -4 0 1 1.34
    4 0 -1 0.47
    -4 0 0 596.75
    4 0 0 614.92
    4 0 0 613.12
    4 0 1 0.3
    -4 0 -1 0.03
    4 0 1 0.77
    -4 0 -2 3817.64
    4 0 2 3777.2
    4 0 2 3767.7
    4 0 3 0.62
    -4 0 -3 1.34
    4 0 3 -0.25
    -4 0 -4 602.63
    4 0 4 629.7
    4 0 4 642.56
    4 0 5 0.4
    -4 0 -5 0.14
    4 0 6 932.59
    -4 0 -6 908.33
    4 0 7 -0.04
    -4 0 -7 2.67
    4 0 8 643.34
    -4 0 -8 658.39
    4 0 9 -0.35
    -4 0 -9 2.92
    4 0 10 101.18
    4 0 11 0.76
    4 0 12 39.42
    4 0 13 1.75
    4 1 -15 18.69
    -4 -1 15 20.55
    -4 1 15 21.62
    4 -1 -15 21.35
    -4 -1 14 91.69
    -4 1 14 109.83
    4 1 -14 91.45
    4 -1 -14 114.61
    4 1 -13 34.81
    -4 -1 13 41.46
    -4 1 13 44.56
    4 -1 -13 36.81
    -4 1 12 666.82
    4 1 -12 629.64
    -4 -1 12 628.96
    4 -1 -12 665.05
    4 -1 -12 655.7
    -4 -1 11 66.06
    -4 1 11 74.48
    4 1 -11 79.25
    4 -1 -11 61.26
    4 -1 -11 69.81
    -4 -1 10 795.42
    -4 1 10 758.99
    4 -1 -10 812.74
    4 -1 -10 758.88
    -4 -1 9 61.16
    -4 1 9 73.98
    4 1 -9 81.1
    4 -1 -9 65.21
    4 -1 -9 70.37
    4 1 -8 7.42
    4 -1 -8 7.06
    -4 -1 8 4.86
    4 -1 -8 7.55
    4 1 -7 5.51
    4 -1 -7 5.76
    -4 -1 7 5.2
    -4 1 7 1.32
    4 -1 -7 2.38
    -4 -1 6 170.56
    -4 1 6 188.95
    4 1 -6 205.71
    4 -1 -6 185.79
    4 -1 -6 175.8
    -4 -1 5 327.05
    4 1 -5 330.06
    4 -1 -5 348.69
    4 -1 -5 341.41
    -4 1 5 333.71
    4 -1 -5 325.41
    -4 -1 4 149.57
    -4 1 4 169.86
    4 1 -4 147.7
    4 -1 -4 165.66
    4 -1 -4 169.78
    4 -1 -4 158.2
    4 1 -3 833.22
    4 -1 -3 837.69
    4 -1 -3 875.17
    -4 1 3 826.82
    4 -1 -3 814.5
    -4 1 2 46.17
    4 1 -2 50.96
    4 -1 -2 50.9
    4 -1 -2 46.8
    -4 1 1 78.26
    -4 1 1 88.76
    4 -1 -1 89.35
    4 -1 -1 80.59
    4 -1 -1 88.04
    4 1 -1 84.63
    -4 1 0 490.01
    -4 1 0 505.65
    4 1 0 506.13
    4 -1 0 506.26
    4 1 0 501.2
    4 -1 0 463.05
    4 -1 0 524.05
    -4 1 -1 424.28
    4 1 1 455.5
    -4 1 -1 455.02
    4 -1 1 446.83
    4 1 1 433.94
    4 -1 1 408.74
    4 1 1 486.93
    4 -1 1 483.51
    -4 1 -2 57.27
    -4 -1 -2 58.47
    -4 1 -2 62.72
    4 -1 2 62.56
    4 1 2 60.55
    4 -1 2 57.95
    4 1 2 57.56
    4 1 2 58.16
    4 -1 2 60.6
    -4 -1 -3 128.58
    -4 1 -3 130.68
    4 -1 3 142.76
    4 1 3 137.91
    4 1 3 123.28
    4 -1 3 116.33
    4 -1 3 121.93
    -4 1 -3 132.89
    4 -1 4 5.45
    -4 1 -4 5.65
    -4 1 -4 5.35
    4 1 4 4.98
    -4 -1 -4 5.01
    4 -1 4 5.9
    -4 -1 -5 530.76
    -4 1 -5 529.85
    4 -1 5 530.5
    4 1 5 497.88
    -4 1 -5 531.2
    4 -1 5 518.61
    4 -1 6 1089.46
    4 -1 6 1122.9
    4 1 6 1075.7
    -4 1 -6 1161.56
    -4 -1 -6 1138.7
    4 -1 7 4.64
    4 1 7 4.19
    -4 -1 -7 4.93
    4 -1 7 5.48
    4 -1 8 410.53
    4 1 8 421.8
    -4 -1 -8 451.46
    4 -1 9 172.42
    4 1 9 180.09
    -4 -1 -9 189.94
    4 1 10 108.95
    4 -1 10 109.42
    -4 -1 -10 104.6
    4 1 11 86.01
    4 -1 11 77.26
    4 1 12 36.28
    4 -1 12 43.28
    4 -1 12 53.62
    4 2 -14 3.86
    -4 -2 14 0.58
    4 -2 -14 3.98
    4 2 -13 11.77
    -4 -2 13 10.66
    4 -2 -13 7.29
    4 2 -12 24.93
    -4 -2 12 29.47
    4 -2 -12 21.68
    -4 -2 11 73.06
    4 2 -11 72.13
    4 -2 -11 68.61
    4 -2 -11 58.13
    4 2 -10 3.2
    4 -2 -10 1.01
    -4 -2 10 2.91
    4 -2 -10 1.05
    4 2 -9 1.66
    -4 -2 9 2.95
    4 -2 -9 2.11
    -4 -2 8 80.07
    4 2 -8 91.62
    4 -2 -8 75.94
    4 -2 -8 75.29
    -4 -2 7 154.89
    4 2 -7 169.41
    4 -2 -7 165.83
    4 -2 -7 149.94
    -4 -2 6 296.45
    4 2 -6 275.62
    4 -2 -6 243.46
    4 -2 -6 259.96
    4 2 -5 3.56
    -4 -2 5 4.26
    4 -2 -5 5.3
    4 -2 -5 1.32
    -4 -2 4 -0.49
    4 -2 -4 1
    4 2 -4 0.13
    4 -2 -4 1.81
    4 -2 -4 1.43
    4 -2 -3 18.31
    -4 2 3 15.09
    4 2 -3 11.79
    -4 -2 3 20.37
    4 -2 -3 12.14
    4 -2 -3 14.42
    4 -2 -3 16.81
    4 -2 -2 185.21
    -4 2 2 172.89
    -4 -2 2 184.95
    4 2 -2 195.72
    4 -2 -2 172.01
    4 -2 -2 188.81
    4 -2 -2 194.47
    4 -2 -1 26.55
    4 2 -1 23.41
    -4 2 1 29.04
    -4 -2 1 28.83
    4 -2 -1 29.79
    4 -2 -1 32.5
    -4 -2 0 397.34
    4 -2 0 394.15
    -4 2 0 386.71
    4 2 0 379.45
    4 -2 0 390.94
    4 -2 0 387.64
    4 2 1 21.89
    -4 2 -1 22.14
    4 -2 1 13.77
    -4 -2 -1 12.94
    4 -2 1 16.76
    -4 -2 -2 692.99
    4 -2 2 682.55
    -4 2 -2 711.14
    4 2 2 753.01
    4 -2 2 740.79
    4 -2 3 300.11
    -4 -2 -3 279.16
    4 -2 3 288.7
    -4 2 -3 316.21
    4 2 3 294.89
    4 2 3 306.73
    -4 -2 -4 64.15
    4 -2 4 70.72
    4 2 4 70.73
    4 -2 4 75.91
    -4 2 -4 80.8
    4 2 4 68.75
    -4 -2 -5 45.5
    4 -2 5 47.1
    4 -2 5 43
    -4 2 -5 53.83
    4 2 5 48.41
    -4 -2 -6 102.24
    4 -2 6 113.23
    4 -2 6 114.03
    -4 2 -6 122.77
    4 2 6 117.35
    4 -2 7 64.76
    4 -2 7 77.29
    4 2 7 72.7
    -4 -2 -7 78.12
    4 -2 8 97.05
    4 -2 8 99.36
    4 2 8 99.62
    -4 -2 -8 91.85
    4 2 9 0.85
    -4 -2 -9 -0.07
    4 -2 9 0.81
    4 2 10 5.97
    -4 -2 -10 1.34
    4 -2 10 2.93
    4 2 11 13.99
    -4 -2 -11 21.27
    -4 -2 -11 15.08
    4 -2 11 12.7
    4 3 -12 33.18
    -4 -3 12 45.07
    4 -3 -12 28.46
    4 3 -11 21.87
    -4 -3 11 20.74
    4 -3 -11 14.14
    4 3 -10 0.09
    4 -3 -10 -1.45
    -4 -3 9 271.49
    4 3 -9 274.55
    4 -3 -9 283.86
    4 -3 -9 272.14
    4 3 -8 2.22
    -4 -3 8 0.65
    4 -3 -8 1.55
    4 -3 -8 2.05
    4 3 -7 19.42
    -4 -3 7 15.96
    4 -3 -7 17.31
    4 -3 -7 20.73
    4 3 -6 10.5
    -4 -3 6 8.62
    4 -3 -6 8.51
    4 -3 -6 4.78
    -4 3 5 33.12
    4 3 -5 28.83
    -4 -3 5 24.41
    4 -3 -5 26.12
    4 -3 -5 36.03
    4 -3 -5 28.28
    4 -3 -4 10.77
    -4 3 4 8.89
    4 3 -4 7.28
    -4 -3 4 6.01
    4 -3 -4 11.92
    4 -3 -4 5.18
    -4 -3 3 439.83
    -4 3 3 406.52
    4 3 -3 379.2
    4 -3 -3 441.31
    4 -3 -3 400.96
    -4 -3 2 289.17
    -4 3 2 295.87
    4 3 -2 254.88
    4 -3 -2 278.68
    4 -3 -2 304.74
    -4 3 1 0.91
    4 3 -1 1.05
    4 -3 -1 0.09
    -4 -3 1 -0.33
    -4 3 0 2.23
    4 3 0 5.69
    4 -3 0 1.64
    -4 -3 0 2.98
    4 -3 0 3.04
    4 3 1 15.94
    -4 3 -1 18.62
    -4 -3 -1 16.76
    4 -3 1 13.32
    4 -3 1 16.97
    4 3 2 15.56
    -4 3 -2 12.67
    -4 -3 -2 7.78
    4 -3 2 13.1
    -4 -3 -2 10.5
    4 -3 2 5.55
    4 -3 3 96.05
    -4 -3 -3 82.95
    4 -3 3 100.12
    4 3 3 100.41
    -4 3 -3 92.96
    -4 -3 -3 90.08
    -4 3 -4 32.6
    -4 -3 -4 27.97
    4 3 4 32.57
    4 -3 4 29.97
    -4 -3 -4 34.51
    4 -3 4 23.63
    -4 -3 -5 943.63
    4 -3 5 894.28
    4 -3 5 995.42
    -4 3 -5 986.65
    4 3 5 953.83
    -4 -3 -5 953.21
    -4 3 -6 26.28
    -4 -3 -6 20.77
    4 3 6 23.87
    -4 -3 -6 20.9
    4 -3 6 18.43
    4 -3 6 17.54
    -4 -3 -7 22.76
    4 3 7 28.83
    -4 -3 -7 23.94
    4 -3 7 30.43
    4 -3 7 39.99
    4 -3 8 101.79
    4 -3 8 111.23
    4 3 8 109.97
    -4 -3 -8 108.73
    -4 -3 -8 110.02
    -4 -3 -9 26.79
    -4 -3 -9 22.85
    4 -3 9 16.59
    -4 4 8 243.83
    -4 -4 8 207.38
    4 4 -8 225.27
    4 -4 -8 189.34
    -4 4 7 228.54
    -4 -4 7 195.24
    4 4 -7 176.84
    4 -4 -7 190.39
    -4 4 6 7.26
    4 4 -6 8.12
    -4 -4 6 4.03
    4 -4 -6 8.57
    4 -4 -6 9.83
    -4 4 5 93.17
    -4 -4 5 115.61
    4 4 -5 100.62
    4 -4 -5 96.87
    4 -4 -5 85.5
    4 4 -4 55.04
    -4 4 4 62.18
    -4 -4 4 60.85
    4 -4 -4 62.36
    4 -4 -4 44.15
    -4 -4 3 147.86
    -4 4 3 133.56
    4 4 -3 121.8
    4 -4 -3 125.48
    4 -4 -3 142.87
    -4 -4 2 78.26
    4 4 -2 70.18
    -4 4 2 98.58
    4 -4 -2 80.06
    4 -4 -2 72.5
    -4 -4 1 161.21
    -4 4 1 150.55
    4 4 -1 152.62
    4 -4 -1 151.62
    -4 4 0 26.82
    4 4 0 23.61
    4 -4 0 28.87
    4 4 1 33.88
    -4 4 -1 23.91
    4 -4 1 37.27
    4 4 2 6.78
    -4 4 -2 16.71
    4 -4 2 11.39
    4 -4 3 297.45
    -4 4 -3 286.92
    4 -4 3 270.64
    4 -4 4 91.19
    -4 4 -4 76.86
    4 -4 4 81.71
    -4 4 -5 39.78
    4 4 5 29.19
    4 -4 5 36.09
    4 -4 5 39.94
    5 0 -15 46.28
    -5 0 15 57.09
    5 0 -14 0.48
    -5 0 14 1.53
    -5 0 13 970.54
    5 0 -13 965.26
    5 0 -12 -0.45
    -5 0 12 -0.46
    5 0 -11 41.63
    -5 0 11 39.03
    5 0 -10 0.63
    -5 0 10 0.85
    5 0 -10 1.2
    5 0 -9 4.26
    -5 0 9 1.55
    5 0 -9 1.33
    5 0 -8 0.85
    -5 0 8 2.01
    5 0 -8 0.61
    5 0 -7 1.75
    -5 0 7 1.01
    5 0 -7 0.42
    5 0 -6 0.31
    -5 0 6 -0.45
    -5 0 5 1044.38
    5 0 -5 998.6
    5 0 -4 0.44
    5 0 -4 1.02
    -5 0 4 2.14
    5 0 -3 1.23
    -5 0 3 0.64
    5 0 -3 1.17
    5 0 -2 0.1
    -5 0 2 0.28
    5 0 -2 0.18
    -5 0 1 1212.97
    5 0 -1 1292.49
    5 0 -1 1260.91
    5 0 0 -0.02
    5 0 0 -0.27
    -5 0 -1 430.07
    5 0 1 408.98
    5 0 1 385.09
    5 0 2 0.71
    -5 0 -2 0.6
    5 0 2 0.65
    -5 0 -3 1352.02
    5 0 3 1330.67
    5 0 3 1287.08
    5 0 4 -0.53
    -5 0 -4 -0.17
    5 0 4 0.15
    5 0 5 815.79
    -5 0 -5 806.11
    5 0 6 -0.07
    -5 0 -6 2.85
    5 0 7 705.93
    -5 0 -7 693.79
    5 0 8 0.93
    -5 0 -8 3.59
    5 0 9 1.81
    -5 0 -9 2.08
    5 0 10 0.98
    5 0 11 285.93
    5 0 12 1.03
    5 1 -15 29.36
    5 1 -15 40.53
    -5 -1 15 28.37
    -5 1 15 45.52
    5 1 -14 4.27
    5 1 -14 10.61
    -5 1 14 8.66
    5 -1 -14 8.46
    5 1 -13 16.82
    5 1 -13 19.02
    5 -1 -13 12.73
    -5 -1 13 18.77
    -5 1 13 23.11
    5 -1 -13 16.66
    5 1 -12 57.82
    5 -1 -12 58.35
    -5 -1 12 56.73
    -5 1 12 58.43
    5 -1 -12 53.13
    5 1 -11 45.71
    5 -1 -11 47.18
    -5 -1 11 40.82
    -5 1 11 37.01
    5 -1 -11 45.47
    -5 -1 10 187.7
    -5 1 10 181.74
    5 1 -10 206.84
    5 -1 -10 188.08
    5 -1 -10 166.63
    5 1 -9 25.45
    5 -1 -9 19.06
    -5 -1 9 22.22
    -5 1 9 21.63
    5 -1 -9 15.98
    5 1 -8 27.15
    5 -1 -8 22.72
    -5 -1 8 21.33
    -5 1 8 20.78
    5 -1 -8 16.09
    -5 -1 7 89.96
    -5 1 7 86.62
    5 -1 -7 91.48
    5 -1 -7 85.4
    5 1 -6 6.77
    5 -1 -6 5.23
    -5 -1 6 5.28
    -5 1 6 2.88
    5 -1 -6 1.19
    -5 1 5 53.5
    -5 -1 5 54.9
    5 1 -5 77.13
    5 -1 -5 63.92
    5 -1 -5 55.67
    -5 1 4 365.4
    -5 -1 4 343.11
    5 -1 -4 355.18
    5 1 -4 339.21
    5 -1 -4 353.65
    -5 1 3 54.92
    -5 -1 3 59.91
    5 1 -3 60.61
    5 -1 -3 53.91
    5 1 -3 51.9
    5 -1 -3 62.65
    5 -1 -2 5.33
    -5 1 2 11.43
    -5 1 2 8.73
    5 1 -2 6.74
    -5 -1 2 8.22
    5 -1 -2 8.81
    -5 1 1 1039.97
    -5 -1 1 1032.77
    5 -1 -1 1115.72
    5 1 -1 1018.24
    5 -1 -1 1010.55
    5 1 -1 1089.11
    5 -1 0 9.74
    -5 1 0 12.42
    -5 -1 0 12.69
    5 1 0 11.02
    5 1 0 8.31
    5 -1 0 9.08
    -5 1 -1 1714.07
    -5 -1 -1 1753.84
    5 -1 1 1732.39
    5 1 1 1765.28
    5 -1 1 1669.29
    5 1 1 1736.47
    5 -1 1 1827.63
    5 -1 2 0.78
    -5 1 -2 0.78
    -5 -1 -2 -1.16
    5 1 2 1.15
    5 1 2 0.78
    5 -1 2 0.37
    5 -1 2 0.44
    -5 -1 -3 142.29
    5 -1 3 135.14
    5 1 3 143.92
    5 -1 3 151.98
    5 -1 3 134.67
    -5 1 -3 145.02
    -5 -1 -4 343.11
    5 -1 4 324.93
    5 1 4 301.03
    5 -1 4 296.87
    -5 1 -4 308.45
    -5 -1 -5 188.09
    5 -1 5 159.52
    5 1 5 165.79
    5 -1 5 161.68
    -5 1 -5 169.9
    -5 -1 -6 154.69
    5 -1 6 158.33
    5 1 6 138.44
    -5 1 -6 142.01
    5 -1 7 220.07
    5 1 7 227.56
    -5 1 -7 222.18
    -5 -1 -7 222.02
    5 -1 8 1.34
    5 1 8 0.56
    -5 -1 -8 1.2
    5 -1 9 20.24
    5 1 9 20.57
    -5 -1 -9 12.79
    5 -1 10 12.67
    5 1 10 8.16
    -5 -1 -10 12.14
    5 -1 11 62.58
    5 1 11 58.64
    -5 -1 -11 38.15
    5 2 -14 100.56
    -5 -2 14 67.58
    5 -2 -14 73.69
    -5 -2 13 78.16
    5 2 -13 61.28
    5 2 -12 14.55
    5 -2 -12 6.7
    -5 -2 12 14.12
    5 -2 -12 11.39
    -5 -2 11 180.3
    5 2 -11 234.27
    5 -2 -11 187.92
    5 -2 -11 184.18
    5 2 -10 6.67
    5 -2 -10 6.3
    -5 -2 10 3.71
    5 -2 -10 5.68
    5 2 -9 5.57
    5 -2 -9 5.09
    -5 -2 9 1.99
    5 -2 -9 4.38
    -5 -2 8 181.03
    5 2 -8 179.39
    5 -2 -8 190.66
    5 -2 -8 200.52
    5 2 -7 55.08
    5 -2 -7 52.54
    -5 -2 7 57.03
    5 -2 -7 59.84
    5 2 -6 119.17
    5 -2 -6 103.77
    5 -2 -6 119.18
    -5 -2 5 634.12
    5 2 -5 671.83
    5 -2 -5 619.43
    5 -2 -5 637.15
    -5 2 4 216.66
    -5 -2 4 236.36
    5 2 -4 248.66
    5 -2 -4 205.66
    5 -2 -4 237.04
    -5 2 3 0.45
    5 2 -3 -0.31
    -5 -2 3 2.39
    5 -2 -3 1.1
    5 -2 -3 0.79
    5 -2 -2 26.02
    -5 2 2 25.71
    -5 -2 2 23.35
    5 -2 -2 28.03
    5 -2 -2 24.22
    5 -2 -1 6.55
    -5 2 1 8.07
    -5 -2 1 7.79
    5 -2 -1 12.98
    5 -2 -1 6.15
    5 -2 0 4.74
    -5 -2 0 8.17
    5 -2 0 7.23
    5 -2 0 9.28
    -5 -2 -1 46.27
    5 -2 1 50.68
    5 -2 1 54.01
    5 -2 1 50.8
    5 -2 2 -0.11
    -5 -2 -2 0.94
    5 2 2 0.66
    5 -2 2 0.26
    -5 -2 -3 423.94
    5 -2 3 376.8
    5 2 3 408.52
    5 -2 3 423.12
    -5 -2 -4 309.49
    5 -2 4 300.79
    5 2 4 290.27
    5 -2 4 296.96
    -5 -2 -5 229.12
    5 -2 5 195.94
    5 2 5 215.36
    5 -2 5 213.81
    -5 -2 -6 2.58
    5 2 6 1.13
    5 -2 6 0.89
    5 -2 6 -0.7
    5 2 7 3.71
    -5 -2 -7 7.16
    5 -2 7 8.4
    5 -2 7 6.49
    5 2 8 10.81
    -5 -2 -8 9.87
    5 -2 8 10.88
    5 -2 9 192.08
    5 2 9 205.26
    -5 -2 -9 193.29
    5 2 10 13.5
    -5 -2 -10 9.19
    5 -2 10 8.34
    5 3 -11 25.9
    -5 -3 11 27.31
    5 -3 -11 28.27
    5 3 -10 5.68
    -5 -3 10 10.05
    5 -3 -10 7.27
    5 -3 -10 5.84
    5 3 -9 7.03
    -5 -3 9 8.22
    5 -3 -9 5.92
    5 -3 -9 4.21
    -5 -3 8 103.48
    5 3 -8 81.08
    5 -3 -8 106.12
    5 -3 -8 89.46
    5 3 -7 22.43
    -5 -3 7 18.61
    5 -3 -7 19.94
    5 -3 -7 13.96
    -5 3 6 76.01
    -5 -3 6 96.23
    5 3 -6 99.55
    5 -3 -6 89.68
    5 -3 -6 84.29
    -5 3 5 101.49
    -5 -3 5 99.01
    5 3 -5 123.88
    5 -3 -5 91.12
    5 -3 -5 93.24
    -5 -3 4 304.52
    5 3 -4 297.73
    5 -3 -4 265.77
    5 -3 -4 270.93
    5 -3 -4 290.33
    -5 -3 3 85.7
    -5 3 3 85.5
    5 3 -3 85.9
    5 -3 -3 88.5
    5 -3 -3 88.85
    5 -3 -2 12.8
    -5 3 2 14.39
    -5 -3 2 5.06
    -5 -3 1 138.99
    -5 3 1 126.31
    5 -3 -1 117.84
    5 -3 0 10.37
    -5 3 0 6.28
    -5 -3 0 5.71
    5 -3 1 234.66
    -5 -3 -1 251.89
    5 -3 1 218.81
    -5 -3 -2 380.99
    5 -3 2 383.83
    5 -3 2 349.04
    -5 -3 -3 55.16
    5 3 3 63.04
    5 -3 3 54.05
    5 -3 3 53.83
    -5 -3 -4 83.81
    5 -3 4 85.09
    5 3 4 90.15
    5 -3 4 103.89
    5 -3 5 58.06
    -5 -3 -5 57.27
    5 3 5 58.45
    -5 -3 -5 60.88
    5 -3 5 48.12
    -5 -3 -6 4.69
    5 3 6 5.85
    5 -3 6 11.01
    -5 -3 -6 1.16
    5 -3 6 10.05
    -5 -3 -7 19.9
    5 3 7 19.2
    5 -3 7 18.33
    -5 -3 -7 27.52
    5 -3 7 22.55
    5 3 8 17.87
    -5 -3 -8 22.75
    5 -3 8 23.31
    -5 -3 -8 14.8
    5 -3 8 18.98
    -5 4 7 -1.06
    5 4 -7 1.72
    -5 -4 7 3.42
    5 -4 -7 2.86
    -5 4 6 11.98
    5 4 -6 15.73
    -5 -4 6 12.08
    5 -4 -6 16.57
    -5 4 5 19.49
    5 4 -5 15.83
    -5 -4 5 19.09
    5 -4 -5 22.34
    5 -4 -5 17.55
    5 -4 -4 -0.33
    -5 4 4 1.81
    -5 -4 4 -0.26
    -5 -4 3 111.46
    -5 4 3 112.87
    5 -4 -3 128.28
    5 -4 -2 39.16
    -5 4 2 30.81
    -5 -4 2 35.6
    5 -4 -1 2.28
    -5 4 1 6.17
    -5 -4 1 4.17
    -5 -4 0 88.09
    5 -4 0 98.85
    5 -4 1 18.54
    -5 -4 -1 14.5
    5 -4 2 45.28
    -5 -4 -2 54.89
    -5 -4 -3 212.54
    5 -4 3 205.84
    6 0 -14 9.46
    -6 0 14 14.25
    6 0 -13 -0.37
    -6 0 13 2.33
    -6 0 12 160.84
    6 0 -12 171.77
    6 0 -11 0.68
    -6 0 11 -1.04
    6 0 -10 16.27
    -6 0 10 18.63
    6 0 -9 0.93
    -6 0 9 0.72
    6 0 -8 38.63
    -6 0 8 43.61
    6 0 -7 0.23
    -6 0 7 0.65
    -6 0 6 71.21
    6 0 -6 58.54
    6 0 -6 59.44
    6 0 -5 0.16
    6 0 -5 0.28
    -6 0 5 1.71
    6 0 -4 22.61
    -6 0 4 25.34
    6 0 -4 21
    6 0 -3 -0.3
    -6 0 3 0
    6 0 -3 1.25
    -6 0 2 1843.78
    6 0 -2 1824.59
    6 0 -2 1854.13
    6 0 -1 0.51
    -6 0 1 -0.73
    6 0 -1 0.2
    -6 0 0 595.34
    6 0 0 595.51
    6 0 0 582.41
    6 0 1 0.68
    -6 0 -1 1.31
    6 0 1 0.46
    6 0 2 47.62
    -6 0 -2 37.35
    6 0 2 47.94
    6 0 3 1.09
    -6 0 -3 1.25
    6 0 4 15.62
    -6 0 -4 8.89
    6 0 5 -0.18
    -6 0 -5 0.22
    6 0 6 127.64
    -6 0 -6 144.76
    6 0 7 0.03
    -6 0 -7 0.88
    6 0 8 0.65
    -6 0 -8 -0.2
    6 0 9 0.01
    -6 0 -9 -0.12
    6 0 10 37.63
    -6 0 -10 30.78
    -6 -1 14 168.78
    6 1 -14 149.1
    6 1 -14 161.03
    6 -1 -14 177.8
    6 1 -13 13.4
    6 1 -13 17.09
    6 -1 -13 24.16
    -6 -1 13 28.87
    6 -1 -13 14.49
    6 1 -12 4.49
    6 1 -12 4.09
    6 -1 -12 4.14
    -6 -1 12 1.55
    6 -1 -12 4.23
    6 1 -11 2.59
    6 1 -11 4.32
    6 -1 -11 8.14
    -6 -1 11 4.66
    -6 1 11 7.66
    6 -1 -11 2.97
    6 1 -10 49.25
    6 1 -10 47.03
    6 -1 -10 47.43
    -6 -1 10 55.23
    -6 1 10 55.93
    6 -1 -10 33.78
    6 1 -9 10.19
    6 1 -9 16.47
    6 -1 -9 12
    -6 -1 9 17.06
    -6 1 9 8.44
    6 -1 -9 7.22
    6 1 -8 7.15
    6 1 -8 7.21
    6 -1 -8 10.28
    -6 -1 8 3.8
    -6 1 8 7.79
    6 -1 -8 0.42
    -6 -1 7 781.56
    -6 1 7 804.12
    6 1 -7 780.05
    6 -1 -7 822.29
    6 -1 -7 706.12
    -6 1 6 164.25
    -6 -1 6 161.35
    6 1 -6 156.91
    6 -1 -6 162.77
    -6 1 5 73.43
    -6 -1 5 69.5
    6 1 -5 72.96
    6 -1 -5 91.32
    -6 1 4 3.98
    6 1 -4 3.43
    -6 -1 4 2.41
    6 -1 -4 3.65
    -6 1 3 182.13
    -6 -1 3 173.82
    6 -1 -3 202.34
    6 1 -3 175.64
    6 -1 -3 197
    6 -1 -2 20.6
    -6 1 2 21.58
    -6 -1 2 28.93
    6 1 -2 14.76
    6 1 -2 17.45
    6 -1 -2 20.76
    -6 1 1 153.86
    -6 -1 1 154.43
    6 -1 -1 161.64
    6 1 -1 150.37
    6 -1 -1 155.12
    6 1 -1 151.96
    -6 1 0 77.03
    -6 -1 0 76.05
    6 -1 0 60.45
    6 1 0 66.98
    6 -1 0 64.78
    6 1 0 69.01
    -6 1 -1 855.92
    -6 -1 -1 810.55
    6 -1 1 841.16
    6 1 1 865.93
    6 1 1 804.82
    6 -1 1 769.37
    6 -1 2 7.12
    -6 1 -2 6.48
    6 1 2 6.78
    -6 -1 -2 9.92
    6 -1 2 8.91
    -6 -1 -3 112.05
    6 -1 3 114.31
    6 1 3 133.23
    6 -1 3 122.06
    -6 1 -3 119.82
    -6 -1 -4 282.1
    6 -1 4 274.86
    6 1 4 268.06
    6 -1 4 253.16
    -6 1 -4 250.68
    -6 -1 -5 223.41
    6 -1 5 187.79
    6 1 5 194.2
    -6 1 -5 201.28
    6 -1 6 26.02
    6 1 6 26.43
    -6 1 -6 24.98
    -6 -1 -6 25.1
    6 -1 7 75.07
    6 1 7 61.27
    -6 1 -7 70.48
    -6 -1 -7 74.59
    6 -1 8 101.08
    6 1 8 96.85
    -6 -1 -8 102.66
    6 -1 9 86.34
    6 1 9 121
    -6 -1 -9 110.95
    6 -1 10 12.18
    6 1 10 7.56
    -6 -1 -10 12.61
    6 2 -13 1.25
    6 -2 -13 -0.69
    -6 -2 13 -1.66
    6 -2 -13 0.2
    6 2 -12 1.73
    6 -2 -12 0.85
    -6 -2 12 1.1
    6 -2 -12 -1.29
    6 -2 -11 66.24
    -6 -2 11 59.2
    6 -2 -11 47.79
    6 2 -10 8.94
    6 -2 -10 5.71
    -6 -2 10 5.25
    6 -2 -10 8.35
    -6 -2 9 73.5
    6 2 -9 83.42
    6 -2 -9 69.87
    6 -2 -9 63.32
    -6 -2 8 118.78
    6 -2 -8 119.54
    6 -2 -8 111.45
    -6 -2 7 57.01
    6 -2 -7 36.85
    6 -2 -7 50.69
    -6 -2 6 392.73
    6 -2 -6 358
    6 -2 -6 391.19
    -6 -2 5 8.39
    6 -2 -5 7.97
    -6 -2 4 117.8
    6 -2 -4 115.33
    -6 -2 3 40.48
    6 -2 -3 37.95
    -6 -2 2 441.54
    6 -2 -2 429.77
    -6 -2 1 0.87
    6 2 -1 6.11
    6 -2 -1 7.17
    6 -2 -1 3.98
    -6 -2 0 719.45
    6 -2 0 803.87
    6 -2 0 762.04
    6 2 0 755.43
    6 -2 0 787.09
    6 -2 1 49.45
    -6 -2 -1 42.91
    6 2 1 44.59
    6 -2 1 40
    6 -2 1 48.49
    -6 -2 -2 327.36
    6 -2 2 307.42
    6 2 2 300.99
    6 -2 2 300.66
    6 -2 3 42.05
    -6 -2 -3 54.14
    6 2 3 46.31
    6 -2 3 46.81
    -6 -2 -4 329.24
    6 -2 4 296.89
    6 2 4 318.08
    6 -2 4 341.4
    -6 -2 -5 70.16
    6 -2 5 65.81
    6 2 5 80.05
    6 -2 5 67.71
    6 2 6 3.48
    -6 -2 -6 1.3
    6 -2 6 1.98
    6 -2 7 107.68
    6 2 7 114.23
    -6 -2 -7 105.14
    6 2 8 4.16
    -6 -2 -8 3.89
    6 -2 8 2.83
    -6 -3 10 14.33
    6 -3 -10 19.53
    6 -3 -10 15.82
    -6 -3 9 104.79
    6 -3 -9 85.99
    6 -3 -9 77.95
    -6 -3 8 1.33
    6 -3 -8 -0.25
    6 -3 -8 3.27
    -6 3 7 23.67
    -6 -3 7 38.91
    6 -3 -7 26.5
    6 -3 -7 41.43
    -6 -3 6 17.63
    6 -3 -6 13.86
    6 -3 -6 11.82
    -6 -3 5 144.24
    6 -3 -5 116.36
    6 -3 -4 54.27
    -6 -3 4 62.16
    -6 -3 3 1.57
    6 -3 -3 0.83
    6 -3 -3 -0.09
    -6 -3 2 4.21
    6 -3 -2 5.73
    6 -3 -2 1.26
    6 -3 -1 2.84
    -6 -3 1 -0.35
    -6 -3 0 39.69
    6 -3 0 42.38
    6 -3 1 24.77
    -6 -3 -1 25.28
    6 -3 2 33.31
    -6 -3 -2 31.68
    6 3 2 26.01
    -6 -3 -3 85.83
    6 -3 3 80.18
    6 3 3 95.44
    6 -3 3 93.45
    6 -3 4 -0.67
    -6 -3 -4 2.23
    6 3 4 -0.44
    6 -3 4 3.07
    6 -3 5 2.08
    -6 -3 -5 1.83
    6 3 5 -1.21
    6 -3 5 0.89
    6 -3 6 1.06
    -6 -3 -6 5.35
    6 3 6 6.23
    6 -3 6 3.12
    7 0 -13 36.27
    -7 0 13 34.14
    7 0 -12 0.45
    -7 0 12 4.09
    7 0 -11 56.21
    -7 0 11 59.65
    7 0 -10 -1.75
    -7 0 10 2.21
    -7 0 9 801.25
    7 0 -9 864.93
    7 0 -8 0.52
    -7 0 8 -0.09
    -7 0 7 374.51
    7 0 -7 369.61
    7 0 -6 1.25
    -7 0 6 -0.72
    7 0 -5 39.61
    7 0 -5 31.39
    -7 0 5 36.6
    7 0 -4 -0.54
    7 0 -4 0.15
    7 0 -3 34.5
    7 0 -3 38.65
    -7 0 3 24.06
    7 0 -2 -0.45
    -7 0 2 -0.5
    7 0 -2 1.1
    -7 0 1 1178.78
    7 0 -1 1210.37
    7 0 -1 1173.27
    7 0 0 0.79
    -7 0 0 0.6
    7 0 0 2.66
    7 0 1 1.56
    -7 0 -1 1.68
    7 0 1 3.52
    7 0 2 -0.31
    -7 0 -2 1.14
    7 0 3 7.88
    -7 0 -3 6.63
    7 0 4 1.03
    -7 0 -4 -0.21
    -7 0 -5 202.45
    7 0 5 226.49
    7 0 6 -0.76
    -7 0 -6 0.4
    7 0 7 11.26
    -7 0 -7 13.25
    7 0 8 2.75
    -7 0 -8 0.16
    7 1 -13 26.51
    7 -1 -13 28.06
    -7 -1 13 25.74
    7 1 -12 9.74
    7 -1 -12 6.19
    -7 -1 12 6.71
    7 -1 -12 3.36
    7 1 -11 1.11
    7 -1 -11 2.54
    -7 -1 11 0.39
    7 -1 -11 0.99
    -7 -1 10 141.71
    7 1 -10 140.27
    7 -1 -10 156.97
    7 -1 -10 112.62
    7 1 -9 57.24
    7 -1 -9 71.58
    -7 -1 9 58.79
    -7 -1 8 221.9
    7 1 -8 218.77
    7 -1 -8 228.01
    7 1 -7 10.02
    -7 -1 7 13.05
    7 -1 -7 19.18
    7 1 -6 16.71
    -7 -1 6 25.88
    7 -1 -6 17.65
    -7 -1 5 103.64
    7 1 -5 99.23
    7 -1 -5 88.25
    -7 -1 4 72.14
    7 1 -4 62.59
    7 -1 -4 67.88
    7 1 -4 70.53
    -7 -1 3 842.08
    7 1 -3 841.89
    7 -1 -3 863.96
    7 1 -3 863.22
    -7 -1 2 84.76
    7 -1 -2 101.59
    7 1 -2 84.75
    7 -1 -2 82.65
    7 1 -2 89.27
    -7 -1 1 234.49
    7 -1 -1 251.05
    7 1 -1 233.97
    7 -1 -1 220.47
    7 1 -1 245.52
    -7 -1 0 146.08
    7 -1 0 138.89
    7 1 0 140.78
    7 1 0 131.45
    7 -1 0 126.29
    7 -1 1 6.09
    7 1 1 4.04
    -7 -1 -1 2.19
    7 -1 1 4.49
    7 -1 2 44.97
    7 1 2 42.54
    -7 -1 -2 41.33
    7 -1 2 40.44
    7 -1 3 39.05
    7 1 3 39.26
    -7 -1 -3 45.42
    7 -1 3 39.15
    -7 -1 -4 166.04
    7 -1 4 158.63
    7 1 4 151.6
    7 -1 5 38.62
    7 1 5 37.86
    -7 -1 -5 44.05
    7 -1 6 37.92
    7 1 6 28.84
    -7 -1 -6 21.27
    7 -1 7 4.3
    7 1 7 0.18
    -7 -1 -7 4.61
    7 -1 8 2.98
    7 1 8 2.17
    -7 -1 -8 5.85
    7 2 -11 7.56
    7 -2 -11 3.46
    -7 -2 11 6.17
    7 -2 -11 5.45
    -7 -2 10 17.48
    7 -2 -10 35.08
    7 -2 -10 20.67
    -7 -2 9 65.9
    7 -2 -9 47.58
    7 -2 -9 47.52
    -7 -2 8 39.76
    7 -2 -8 35.56
    7 -2 -8 37.14
    7 2 -7 71.09
    7 -2 -7 68.84
    -7 -2 7 69.86
    -7 -2 6 160.53
    7 2 -6 175.31
    7 -2 -6 197.39
    7 2 -5 21.08
    -7 -2 5 19.06
    7 -2 -5 17.84
    -7 -2 4 0.17
    7 2 -4 -0.12
    7 -2 -4 1.81
    7 2 -3 65.7
    7 -2 -3 63.99
    -7 -2 3 63.5
    -7 -2 2 1.56
    7 2 -2 0.66
    7 -2 -2 0.43
    -7 -2 1 33.7
    7 2 -1 42.57
    7 -2 -1 44.2
    -7 -2 0 74.11
    7 -2 0 75.92
    7 2 0 83.88
    7 -2 1 38.08
    -7 -2 -1 46.91
    7 2 1 50.11
    7 -2 1 41.3
    -7 -2 -2 194.66
    7 -2 2 157.71
    7 2 2 176.26
    7 -2 2 174.03
    -7 -2 -3 80.73
    7 -2 3 67.75
    7 2 3 74.62
    7 -2 3 79.41
    -7 -2 -4 66.25
    7 -2 4 63.5
    7 2 4 53.5
    7 -2 4 67.23
    -7 -2 -5 142.32
    7 -2 5 130.32
    7 2 5 134
    -7 -2 -6 109.29
    7 -2 6 88.55
    7 2 6 101.13
    -7 -3 8 4.14
    7 -3 -8 0.77
    -7 -3 7 25.57
    7 -3 -7 30.09
    -7 -3 6 18.08
    7 -3 -6 20.11
    -7 -3 5 42.27
    7 -3 -5 46.11
    -7 -3 4 21.77
    7 -3 -4 23.76
    -7 -3 3 191.07
    7 -3 -3 176.97
    -7 -3 2 -1.63
    7 -3 -2 -0.7
    -7 -3 1 80.18
    7 -3 -1 94.34
    -7 -3 0 7.3
    7 3 0 5.98
    7 -3 0 4.42
    -7 -3 -1 94.38
    7 3 1 78.25
    7 -3 1 82.59
    -7 -3 -2 140.44
    7 3 2 139.3
    7 -3 2 143.58
    -7 -3 -3 87.17
    7 3 3 78.23
    7 -3 3 83.41
    -8 0 12 151.62
    8 0 -12 161.73
    8 0 -11 -0.31
    -8 0 11 1.29
    -8 0 10 256.33
    8 0 -10 276.48
    8 0 -9 1.96
    -8 0 9 2.13
    8 0 -8 24.06
    -8 0 8 28.38
    -8 0 7 2.21
    8 0 -7 0.24
    -8 0 6 68.63
    8 0 -6 69.02
    -8 0 5 -0.31
    8 0 -5 2.44
    -8 0 4 976.15
    8 0 -4 1041.78
    8 0 -3 0.96
    -8 0 3 0.93
    8 0 -3 1.38
    -8 0 2 172.07
    8 0 -2 160.89
    8 0 -2 156.8
    -8 0 1 -0.85
    8 0 -1 -1.94
    -8 0 0 120.79
    8 0 0 125.58
    8 0 0 104.69
    8 0 1 -0.84
    -8 0 -1 1.01
    -8 0 -2 135.15
    8 0 2 118.31
    8 0 3 1.81
    -8 0 -3 -0.66
    -8 0 -4 147.84
    8 0 4 115.27
    8 0 5 -0.74
    -8 0 -5 0.14
    8 0 6 1.42
    -8 0 -6 0.11
    -8 -1 11 143.76
    8 1 -11 131.71
    8 -1 -11 130.05
    -8 -1 10 195.13
    8 1 -10 186.25
    8 -1 -10 202.68
    8 1 -9 1.98
    -8 -1 9 2.15
    8 -1 -9 1.37
    -8 -1 8 184.84
    8 1 -8 160.27
    8 -1 -8 173.87
    8 1 -7 0.45
    -8 -1 7 2.92
    8 -1 -7 1.07
    8 1 -6 2.84
    -8 -1 6 -0.42
    8 1 -6 1.12
    8 -1 -6 0.71
    8 1 -5 10.21
    -8 -1 5 8.07
    8 1 -5 10.01
    8 -1 -5 8.82
    -8 -1 4 105.45
    8 1 -4 105.33
    8 -1 -4 104.2
    8 1 -4 95.19
    -8 -1 3 171.36
    8 1 -3 185.81
    8 -1 -3 172.02
    8 1 -3 165.95
    -8 -1 2 151.25
    8 1 -2 145.84
    8 -1 -2 133.96
    8 1 -2 129.59
    8 1 -1 1.09
    -8 -1 1 0.03
    8 -1 -1 0.1
    8 -1 0 1.16
    8 1 0 0.37
    -8 -1 0 3.37
    8 -1 0 0.68
    8 -1 1 0.35
    8 1 1 1.86
    -8 -1 -1 0.78
    8 -1 1 0.55
    8 -1 2 12.59
    8 1 2 13.69
    -8 -1 -2 9.29
    -8 -1 -3 269.14
    8 -1 3 275.23
    8 1 3 256.2
    8 -1 4 5.17
    8 1 4 3.83
    -8 -1 -4 3.23
    8 -1 5 2.32
    8 1 5 1.7
    -8 -1 -5 2.14
    8 2 -9 31.39
    -8 -2 9 22.31
    8 -2 -9 30.62
    8 2 -8 4.47
    -8 -2 8 7.38
    8 -2 -8 5.93
    8 2 -7 17.77
    -8 -2 7 18.59
    8 -2 -7 14.2
    -8 -2 6 172.34
    8 2 -6 156.88
    8 -2 -6 178.87
    -8 -2 5 22.77
    8 2 -5 19.17
    8 -2 -5 18.31
    -8 -2 4 120.7
    8 2 -4 120.14
    8 -2 -4 126.68
    8 2 -4 133.48
    8 2 -3 37.86
    -8 -2 3 37.37
    8 2 -3 27.4
    8 -2 -3 34.37
    -8 -2 2 4.77
    8 2 -2 0.37
    8 -2 -2 2.79
    -8 -2 1 20.57
    8 2 -1 22.3
    8 -2 -1 30.77
    -8 -2 0 15.92
    8 2 0 12.87
    8 -2 0 10.7
    -8 -2 -1 8.75
    8 2 1 8.54
    8 -2 1 7.03
    -8 -2 -2 104.78
    8 2 2 90.46
    8 -2 3 2.09
    8 2 3 0.79
    -8 -2 -3 1.63
    -9 0 9 36.17
    9 0 -9 32.77
    -9 0 8 -0.39
    9 0 -8 0.36
    -9 0 7 4.37
    9 0 -7 10.24
    -9 0 6 -0.08
    9 0 -6 0.75
    -9 0 5 7.32
    9 0 -5 7.16
    -9 0 4 -1.1
    9 0 -4 1.58
    -9 0 3 17.29
    9 0 -3 17.88
    9 0 -2 0.21
    -9 0 2 1.67
    9 0 -2 -0.7
    9 0 -1 2.69
    -9 0 1 0.53
    9 0 0 -0.86
    -9 0 0 2.65
    -9 0 -1 353.82
    9 0 1 318.49
    9 0 2 2.66
    -9 0 -2 2.03
    -9 -1 8 2.31
    9 1 -8 0.16
    9 -1 -8 2.51
    -9 -1 7 182.74
    9 1 -7 166.71
    9 -1 -7 150.25
    -9 -1 6 48.74
    9 1 -6 33.4
    9 -1 -6 39.73
    -9 -1 5 195.33
    9 1 -5 206.94
    9 -1 -5 227.43
    9 1 -4 3.51
    -9 -1 4 0.66
    9 1 -4 1.2
    9 -1 -4 0.72
    9 1 -3 7.84
    -9 -1 3 15.7
    9 1 -3 11.98
    9 -1 -3 14.6
    9 1 -2 43.69
    -9 -1 2 51.16
    9 -1 -2 38.39
    9 1 -1 2.42
    -9 -1 1 5.89
    9 -1 -1 1.43
    9 1 0 86.43
    -9 -1 0 70.25
    9 -1 0 77.39
    9 -1 1 27.43
    9 1 1 24.62
    -9 -1 -1 23
_refine_special_details     ?
_reflns_number_total     823
_reflns_number_gt     754
_reflns_threshold_expression     'I > 2\s(I)'
_refine_ls_structure_factor_coef     Fsqd
_refine_ls_matrix_type     full
_refine_ls_R_factor_all     0.0363
_refine_ls_R_factor_gt     0.0333
_refine_ls_wR_factor_gt     0.0829
_refine_ls_wR_factor_ref     0.0856
_refine_ls_goodness_of_fit_ref     1.035
_refine_ls_restrained_S_all     1.035
_refine_ls_number_reflns     823
_refine_ls_number_parameters     66
_refine_ls_number_restraints     0
_refine_ls_hydrogen_treatment     constr
_refine_ls_weighting_scheme     calc
_refine_ls_weighting_details
              'w=1/[\s^2^(Fo^2^)+(0.0400P)^2^+0.1830P] where P=(Fo^2^+2Fc^2^)/3'
_atom_sites_solution_hydrogens     geom
_atom_sites_solution_primary     dual
_atom_sites_solution_secondary     ?
_refine_ls_shift/su_max     0.000
_refine_ls_shift/su_mean     0.000
_refine_diff_density_max     0.275
_refine_diff_density_min     -0.150
_refine_ls_extinction_method
;
SHELXL-2016/4 (Sheldrick 2015)
;
_refine_ls_extinction_coef     0.041(8)
_refine_ls_extinction_expression
                                  'Fc^*^=kFc[1+0.001xFc^2^\l^3^/sin(2\q)]^-1/4^'
loop_
    _atom_type_symbol
    _atom_type_description
    _atom_type_scat_dispersion_real
    _atom_type_scat_dispersion_imag
    _atom_type_scat_source
    'C' 'C' 0.0033 0.0016
                         'International Tables Vol C Tables 4.2.6.8 and 6.1.1.4'
    'H' 'H' 0.0000 0.0000
                         'International Tables Vol C Tables 4.2.6.8 and 6.1.1.4'
    'N' 'N' 0.0061 0.0033
                         'International Tables Vol C Tables 4.2.6.8 and 6.1.1.4'
    'O' 'O' 0.0106 0.0060
                         'International Tables Vol C Tables 4.2.6.8 and 6.1.1.4'
_computing_data_collection
;
CrysAlisPro (Rigaku OD, 2015)
;
_computing_cell_refinement
;
CrysAlisPro (Rigaku OD, 2015)
;
_computing_data_reduction
;
CrysAlisPro (Rigaku OD, 2015)
;
_computing_structure_solution
;
SHELXT (Sheldrick, 2015a)
;
_computing_structure_refinement
;
SHELXL (Sheldrick, 2015b)
;
_computing_molecular_graphics
;
<i>OLEX2</i> (Dolomanov <i>et al.</i>,  2009)
;
_computing_publication_material
;
Mercury (Macrae <i>et al.</i>,  2008)
;
loop_
    _atom_site_type_symbol
    _atom_site_label
    _atom_site_fract_x
    _atom_site_fract_y
    _atom_site_fract_z
    _atom_site_U_iso_or_equiv
    _atom_site_adp_type
    _atom_site_calc_flag
    _atom_site_occupancy
    _atom_site_disorder_assembly
    _atom_site_disorder_group
    C C1 0.64217(17) 0.3456(3) 0.39844(9) 0.0193(3) Uani d 1 . .
    C C2 0.78918(17) 0.5023(3) 0.38810(10) 0.0207(3) Uani d 1 . .
    H H2 0.808128 0.621413 0.331370 0.025 Uiso calc 1 . .
    C C3 0.90869(16) 0.4449(3) 0.48325(9) 0.0188(3) Uani d 1 . .
    C C4 0.46651(17) 0.3002(3) 0.32830(10) 0.0230(3) Uani d 1 . .
    H H4A 0.453788 0.076229 0.302446 0.028 Uiso calc 1 . .
    H H4B 0.373826 0.343734 0.365286 0.028 Uiso calc 1 . .
    N N1 0.83872(14) 0.2665(3) 0.54646(8) 0.0238(3) Uani d 1 . .
    O O1 0.66636(12) 0.2010(2) 0.49285(7) 0.0240(3) Uani d 1 . .
    O O2 0.45577(14) 0.5241(3) 0.24526(7) 0.0304(3) Uani d 1 . .
    H H2A 0.412548 0.431590 0.190584 0.046 Uiso calc 1 . .
loop_
    _atom_site_aniso_label
    _atom_site_aniso_U_11
    _atom_site_aniso_U_22
    _atom_site_aniso_U_33
    _atom_site_aniso_U_12
    _atom_site_aniso_U_13
    _atom_site_aniso_U_23
    C1 0.0199(7) 0.0198(7) 0.0165(6) 0.0029(5) 0.0004(5) -0.0032(5)
    C2 0.0194(7) 0.0238(7) 0.0174(6) 0.0007(5) 0.0009(5) -0.0005(5)
    C3 0.0173(7) 0.0209(7) 0.0174(6) 0.0021(5) 0.0019(5) -0.0029(5)
    C4 0.0190(7) 0.0249(7) 0.0226(7) -0.0005(5) -0.0009(5) -0.0054(5)
    N1 0.0173(6) 0.0315(7) 0.0198(6) -0.0029(5) -0.0019(4) -0.0002(5)
    O1 0.0180(5) 0.0319(6) 0.0199(5) -0.0052(4) -0.0008(4) 0.0003(4)
    O2 0.0342(6) 0.0275(6) 0.0230(5) -0.0011(4) -0.0087(4) -0.0024(4)
_geom_special_details
;
 All esds (except the esd in the dihedral angle between two l.s. planes)
 are estimated using the full covariance matrix.  The cell esds are taken
 into account individually in the estimation of esds in distances, angles
 and torsion angles; correlations between esds in cell parameters are only
 used when they are defined by crystal symmetry.  An approximate (isotropic)
 treatment of cell esds is used for estimating esds involving l.s. planes.
;
loop_
    _geom_bond_atom_site_label_1
    _geom_bond_atom_site_label_2
    _geom_bond_site_symmetry_2
    _geom_bond_distance
    _geom_bond_publ_flag
    C1 C2 . 1.3419(19) ?
    C1 C4 . 1.4901(17) ?
    C1 O1 . 1.3550(15) ?
    C2 H2 . 0.9300 ?
    C2 C3 . 1.4143(18) ?
    C3 C3 3_766 1.465(2) ?
    C3 N1 . 1.3093(17) ?
    C4 H4A . 0.9700 ?
    C4 H4B . 0.9700 ?
    C4 O2 . 1.4142(17) ?
    N1 O1 . 1.4021(14) ?
    O2 H2A . 0.8200 ?
loop_
    _geom_angle_atom_site_label_1
    _geom_angle_atom_site_label_2
    _geom_angle_atom_site_label_3
    _geom_angle_site_symmetry_1
    _geom_angle_site_symmetry_3
    _geom_angle
    _geom_angle_publ_flag
    C2 C1 C4 . . 133.19(12) ?
    C2 C1 O1 . . 110.24(11) ?
    O1 C1 C4 . . 116.57(11) ?
    C1 C2 H2 . . 127.9 ?
    C1 C2 C3 . . 104.14(11) ?
    C3 C2 H2 . . 127.9 ?
    C2 C3 C3 . 3_766 129.00(15) ?
    N1 C3 C2 . . 111.97(11) ?
    N1 C3 C3 . 3_766 119.03(14) ?
    C1 C4 H4A . . 110.3 ?
    C1 C4 H4B . . 110.3 ?
    H4A C4 H4B . . 108.5 ?
    O2 C4 C1 . . 107.28(11) ?
    O2 C4 H4A . . 110.3 ?
    O2 C4 H4B . . 110.3 ?
    C3 N1 O1 . . 105.45(10) ?
    C1 O1 N1 . . 108.21(10) ?
    C4 O2 H2A . . 109.5 ?
loop_
    _geom_torsion_atom_site_label_1
    _geom_torsion_atom_site_label_2
    _geom_torsion_atom_site_label_3
    _geom_torsion_atom_site_label_4
    _geom_torsion_site_symmetry_1
    _geom_torsion_site_symmetry_2
    _geom_torsion_site_symmetry_3
    _geom_torsion_site_symmetry_4
    _geom_torsion
    _geom_torsion_publ_flag
    C1 C2 C3 C3 . . . 3_766 179.69(17) ?
    C1 C2 C3 N1 . . . . -0.03(15) ?
    C2 C1 C4 O2 . . . . -13.3(2) ?
    C2 C1 O1 N1 . . . . -0.26(14) ?
    C2 C3 N1 O1 . . . . -0.12(15) ?
    C3 C3 N1 O1 3_766 . . . -179.87(14) ?
    C3 N1 O1 C1 . . . . 0.23(14) ?
    C4 C1 C2 C3 . . . . -179.05(14) ?
    C4 C1 O1 N1 . . . . 179.11(11) ?
    O1 C1 C2 C3 . . . . 0.18(14) ?
    O1 C1 C4 O2 . . . . 167.55(11) ?
loop_
    _geom_hbond_atom_site_label_D
    _geom_hbond_atom_site_label_H
    _geom_hbond_atom_site_label_A
    _geom_hbond_site_symmetry_A
    _geom_hbond_distance_DH
    _geom_hbond_distance_HA
    _geom_hbond_distance_DA
    _geom_hbond_angle_DHA
    O2 H2A N1 4_565 0.82 2.03 2.8461(15) 170.7
_iucr_refine_instructions_details
;
TITL z-p-bdc17b_a.res in P2(1)/n
 z-p-bdc17b.res created by SHELXL-2016/4 at 13:02:54 on 07-Jun-2017
REM Old TITL Z-P-BD C1 7 b in P2(1)/n
REM SHELXT solution in P2(1)/n
REM R1 0.107, Rweak 0.596, Alpha 0.019, Orientation as input
REM Formula found by SHELXT: C4 N O2
CELL 0.71073 7.7824 4.0652 13.2109 90 102.334 90
ZERR 2 0.0003 0.0001 0.0005 0 0.004 0
LATT 1
SYMM 0.5-X,0.5+Y,0.5-Z
SFAC C H N O
UNIT 16 16 4 8
EQIV $1 -0.5+X,0.5-Y,-0.5+Z
L.S. 4
PLAN  4
HTAB O2 N1_$1
BOND $H
LIST 6
fmap 2
MORE -1
ACTA 52
CONF
REM <olex2.extras>
REM <HklSrc "%.\\Z-P-BD%20C1%207%20b.hkl">
REM </olex2.extras>
WGHT    0.040000    0.183000
EXTI    0.040589
FVAR       1.55971
C1    1    0.642165    0.345577    0.398444    11.00000    0.01994    0.01978 =
         0.01655   -0.00317    0.00042    0.00288
C2    1    0.789176    0.502335    0.388096    11.00000    0.01941    0.02379 =
         0.01741   -0.00047    0.00088    0.00066
AFIX  43
H2    2    0.808128    0.621413    0.331370    11.00000   -1.20000
AFIX   0
C3    1    0.908691    0.444921    0.483247    11.00000    0.01726    0.02094 =
         0.01739   -0.00289    0.00190    0.00210
C4    1    0.466507    0.300187    0.328300    11.00000    0.01897    0.02492 =
         0.02261   -0.00544   -0.00093   -0.00054
AFIX  23
H4A   2    0.453788    0.076229    0.302446    11.00000   -1.20000
H4B   2    0.373826    0.343734    0.365286    11.00000   -1.20000
AFIX   0
N1    3    0.838720    0.266467    0.546455    11.00000    0.01734    0.03153 =
         0.01980   -0.00017   -0.00187   -0.00289
O1    4    0.666362    0.200997    0.492850    11.00000    0.01801    0.03186 =
         0.01988    0.00034   -0.00076   -0.00521
O2    4    0.455771    0.524083    0.245256    11.00000    0.03416    0.02748 =
         0.02298   -0.00245   -0.00873   -0.00114
AFIX 147
H2A   2    0.412548    0.431590    0.190584    11.00000   -1.50000
AFIX   0
HKLF 4
REM  z-p-bdc17b_a.res in P2(1)/n
REM R1 =  0.0333 for     754 Fo > 4sig(Fo)  and  0.0363 for all     823 data
REM     66 parameters refined using      0 restraints
END
WGHT      0.0402      0.1834
REM Highest difference peak  0.275,  deepest hole -0.150,  1-sigma level  0.042
Q1    1   1.0000  0.5000  0.5000  10.50000  0.05    0.27
Q2    1   0.8627  0.5213  0.4370  11.00000  0.05    0.23
Q3    1   0.5663  0.2996  0.3627  11.00000  0.05    0.22
Q4    1   0.7352  0.3218  0.3757  11.00000  0.05    0.21
  REM The information below was added by Olex2.
  REM
  REM R1 = 0.0333 for 754 Fo > 4sig(Fo) and 0.0363 for all 3780 data
  REM n/a parameters refined using n/a restraints
  REM Highest difference peak 0.27, deepest hole -0.15
  REM Mean Shift 0, Max Shift 0.000.
  REM +++ Tabular Listing of Refinement Information +++
  REM R1_all = 0.0363
  REM R1_gt = 0.0333
  REM wR_ref = 0.0856
  REM GOOF = 1.035
  REM Shift_max = 0.000
  REM Shift_mean = 0
  REM Reflections_all = 3780
  REM Reflections_gt = 754
  REM Parameters = n/a
  REM Hole = -0.15
  REM Peak = 0.27
  REM Flack = n/a
;
data_2
_database_code_depnum_ccdc_archive 'CCDC 1816712'
_audit_creation_method     'SHELXL-2014 & ZCIF'
_chemical_name_systematic
;
4,4',5,5'-Tetrahydroxymethyl-3,3'-biisoxazole
;
_chemical_name_common     'bis-oxazolediol'
_chemical_formula_moiety     'C10 H12 N2 O6'
_chemical_formula_sum     'C10 H12 N2 O6'
_chemical_formula_iupac     'C10 H12 N2 O6'
_chemical_formula_weight     256.22
_symmetry_cell_setting     monoclinic
_symmetry_space_group_name_H-M     P21/c
_shelx_space_group_comment
;
The symmetry employed for this shelxl refinement is uniquely defined
by the following loop, which should always be used as a source of
symmetry information in preference to the above space-group names.
They are only intended as comments.
;
_space_group_crystal_system     monoclinic
_space_group_name_H-M_alt     'P 21/c'
_space_group_name_Hall     '-P 2ybc'
loop_
    _space_group_symop_operation_xyz
    'x, y, z'
    '-x, y+1/2, -z+1/2'
    '-x, -y, -z'
    'x, -y-1/2, z-1/2'
_cell_length_a     4.5379(4)
_cell_length_b     9.9195(8)
_cell_length_c     12.0177(9)
_cell_angle_alpha     90
_cell_angle_beta     99.9312(11)
_cell_angle_gamma     90
_cell_volume     532.86(8)
_cell_formula_units_Z     2
_cell_measurement_reflns_used     3988
_cell_measurement_theta_min     2.7
_cell_measurement_theta_max     32.1
_cell_measurement_temperature     150(2)
_exptl_crystal_description     needle
_exptl_crystal_colour     colourless
_exptl_crystal_size_max     0.49
_exptl_crystal_size_mid     0.20
_exptl_crystal_size_min     0.11
_exptl_crystal_density_diffrn     1.597
_exptl_crystal_density_meas     ?
_exptl_crystal_density_method     'not measured'
_exptl_crystal_F_000     268
_exptl_absorpt_coefficient_mu     0.134
_exptl_absorpt_correction_type     multi-scan
_exptl_absorpt_process_details
;
(SADABS; Sheldrick, 2008)
;
_shelx_estimated_absorpt_T_min     0.937
_shelx_estimated_absorpt_T_max     0.985
_exptl_absorpt_correction_T_min     0.904
_exptl_absorpt_correction_T_max     0.985
_diffrn_ambient_temperature     150(2)
_diffrn_radiation_type     MoK\a
_diffrn_radiation_wavelength     0.71073
_diffrn_radiation_monochromator     graphite
_diffrn_measurement_device_type     'Bruker SMART APEXII CCD'
_diffrn_measurement_method     '\f and \w scans'
_diffrn_detector_area_resol_mean     8.333
_diffrn_reflns_number     7638
_diffrn_reflns_av_R_equivalents     0.0187
_diffrn_reflns_theta_min     2.679
_diffrn_reflns_theta_max     31.249
_diffrn_reflns_theta_full     26.500
_diffrn_measured_fraction_theta_max     0.999
_diffrn_measured_fraction_theta_full     1.000
_diffrn_reflns_limit_h_min     -6
_diffrn_reflns_limit_h_max     6
_diffrn_reflns_limit_k_min     -14
_diffrn_reflns_limit_k_max     14
_diffrn_reflns_limit_l_min     -17
_diffrn_reflns_limit_l_max     17
_refine_special_details     ?
_reflns_number_total     1737
_reflns_number_gt     1570
_reflns_threshold_expression     'I > 2\s(I)'
_refine_ls_structure_factor_coef     Fsqd
_refine_ls_matrix_type     full
_refine_ls_R_factor_all     0.0377
_refine_ls_R_factor_gt     0.0342
_refine_ls_wR_factor_gt     0.0702
_refine_ls_wR_factor_ref     0.0722
_refine_ls_goodness_of_fit_ref     1.000
_refine_ls_restrained_S_all     1.000
_refine_ls_number_reflns     1737
_refine_ls_number_parameters     106
_refine_ls_number_restraints     0
_refine_ls_hydrogen_treatment     refall
_refine_ls_weighting_scheme     calc
_refine_ls_weighting_details
              'w=1/[\s^2^(Fo^2^)+(0.0100P)^2^+0.3955P] where P=(Fo^2^+2Fc^2^)/3'
_atom_sites_solution_hydrogens     difmap
_atom_sites_solution_primary     direct
_atom_sites_solution_secondary     difmap
_refine_ls_shift/su_max     0.000
_refine_ls_shift/su_mean     0.000
_refine_diff_density_max     0.441
_refine_diff_density_min     -0.217
_refine_ls_extinction_method     none
_refine_ls_extinction_coef     .
loop_
    _atom_type_symbol
    _atom_type_description
    _atom_type_scat_dispersion_real
    _atom_type_scat_dispersion_imag
    _atom_type_scat_source
    'C' 'C' 0.0033 0.0016
                         'International Tables Vol C Tables 4.2.6.8 and 6.1.1.4'
    'H' 'H' 0.0000 0.0000
                         'International Tables Vol C Tables 4.2.6.8 and 6.1.1.4'
    'N' 'N' 0.0061 0.0033
                         'International Tables Vol C Tables 4.2.6.8 and 6.1.1.4'
    'O' 'O' 0.0106 0.0060
                         'International Tables Vol C Tables 4.2.6.8 and 6.1.1.4'
_computing_data_collection
;
APEX2 (Bruker, 2010)
;
_computing_cell_refinement
;
SAINT (Bruker, 2010)
;
_computing_data_reduction
;
SAINT (Bruker, 2010)
;
_computing_structure_solution
;
SHELXS97 (Sheldrick, 2008)
;
_computing_structure_refinement
;
SHELXL2014 (Sheldrick, 2015b)
;
_computing_molecular_graphics
;
<i>XSHELL</i> (Bruker, 2010)
;
_computing_publication_material
;
PLATON (Spek, 2009)
;
loop_
    _atom_site_type_symbol
    _atom_site_label
    _atom_site_fract_x
    _atom_site_fract_y
    _atom_site_fract_z
    _atom_site_U_iso_or_equiv
    _atom_site_adp_type
    _atom_site_calc_flag
    _atom_site_occupancy
    _atom_site_disorder_assembly
    _atom_site_disorder_group
    O O1 0.58044(17) 0.58291(7) 0.30718(6) 0.01981(16) Uani d 1 . .
    O O2 0.23448(16) 0.42300(8) 0.13078(6) 0.01890(15) Uani d 1 . .
    H H2A 0.174(4) 0.5035(18) 0.1182(14) 0.039(4) Uiso d 1 . .
    O O3 0.93528(19) 0.17777(8) 0.42532(7) 0.02252(17) Uani d 1 . .
    H H3A 1.037(4) 0.1801(18) 0.4858(16) 0.045(5) Uiso d 1 . .
    N N1 0.7277(2) 0.60707(9) 0.41811(7) 0.02010(18) Uani d 1 . .
    C C1 0.6765(2) 0.46292(10) 0.27170(8) 0.01576(17) Uani d 1 . .
    C C2 0.8810(2) 0.40630(9) 0.35428(8) 0.01513(17) Uani d 1 . .
    C C3 0.9048(2) 0.50244(10) 0.44419(8) 0.01585(18) Uani d 1 . .
    C C4 0.5528(2) 0.42337(10) 0.15275(8) 0.01753(18) Uani d 1 . .
    H H4A 0.631(3) 0.4856(14) 0.1016(12) 0.022(3) Uiso d 1 . .
    H H4B 0.622(3) 0.3337(14) 0.1391(11) 0.021(3) Uiso d 1 . .
    C C5 1.0376(2) 0.27405(10) 0.35134(9) 0.01875(19) Uani d 1 . .
    H H5A 1.255(3) 0.2866(14) 0.3717(12) 0.024(3) Uiso d 1 . .
    H H5B 0.992(3) 0.2362(14) 0.2760(11) 0.021(3) Uiso d 1 . .
loop_
    _atom_site_aniso_label
    _atom_site_aniso_U_11
    _atom_site_aniso_U_22
    _atom_site_aniso_U_33
    _atom_site_aniso_U_12
    _atom_site_aniso_U_13
    _atom_site_aniso_U_23
    O1 0.0240(4) 0.0166(3) 0.0163(3) 0.0036(3) -0.0036(3) -0.0010(3)
    O2 0.0163(3) 0.0169(3) 0.0216(3) -0.0003(3) -0.0019(3) -0.0014(3)
    O3 0.0302(4) 0.0154(3) 0.0187(4) -0.0019(3) -0.0050(3) 0.0026(3)
    N1 0.0253(4) 0.0171(4) 0.0153(4) 0.0022(3) -0.0038(3) -0.0019(3)
    C1 0.0171(4) 0.0143(4) 0.0154(4) -0.0012(3) 0.0015(3) -0.0003(3)
    C2 0.0167(4) 0.0136(4) 0.0148(4) -0.0008(3) 0.0017(3) 0.0001(3)
    C3 0.0183(4) 0.0139(4) 0.0145(4) -0.0012(3) 0.0003(3) 0.0001(3)
    C4 0.0171(4) 0.0199(4) 0.0147(4) -0.0007(3) 0.0001(3) -0.0006(3)
    C5 0.0219(4) 0.0161(4) 0.0176(4) 0.0030(3) 0.0015(3) -0.0006(3)
_geom_special_details
;
 All esds (except the esd in the dihedral angle between two l.s. planes)
 are estimated using the full covariance matrix.  The cell esds are taken
 into account individually in the estimation of esds in distances, angles
 and torsion angles; correlations between esds in cell parameters are only
 used when they are defined by crystal symmetry.  An approximate (isotropic)
 treatment of cell esds is used for estimating esds involving l.s. planes.
;
loop_
    _geom_bond_atom_site_label_1
    _geom_bond_atom_site_label_2
    _geom_bond_site_symmetry_2
    _geom_bond_distance
    _geom_bond_publ_flag
    O1 N1 . 1.4050(11) ?
    O2 H2A . 0.849(18) ?
    O2 C4 . 1.4229(12) ?
    O3 H3A . 0.792(19) ?
    N1 C3 . 1.3171(12) ?
    C1 O1 . 1.3612(12) ?
    C1 C2 . 1.3577(13) ?
    C2 C5 . 1.4953(13) ?
    C3 C2 . 1.4312(13) ?
    C3 C3 3_766 1.4657(18) ?
    C4 C1 . 1.4952(13) ?
    C4 H4A . 0.980(14) ?
    C4 H4B . 0.966(14) ?
    C5 O3 . 1.4354(13) ?
    C5 H5A . 0.982(14) ?
    C5 H5B . 0.969(14) ?
loop_
    _geom_angle_atom_site_label_1
    _geom_angle_atom_site_label_2
    _geom_angle_atom_site_label_3
    _geom_angle_site_symmetry_1
    _geom_angle_site_symmetry_3
    _geom_angle
    _geom_angle_publ_flag
    C1 O1 N1 . . 108.71(7) ?
    C4 O2 H2A . . 108.4(11) ?
    C5 O3 H3A . . 110.4(13) ?
    C3 N1 O1 . . 105.20(8) ?
    O1 C1 C4 . . 116.17(8) ?
    C2 C1 O1 . . 110.38(8) ?
    C2 C1 C4 . . 133.38(9) ?
    C1 C2 C3 . . 103.26(8) ?
    C1 C2 C5 . . 127.83(9) ?
    C3 C2 C5 . . 128.91(9) ?
    N1 C3 C2 . . 112.45(8) ?
    N1 C3 C3 . 3_766 118.88(11) ?
    C2 C3 C3 . 3_766 128.67(11) ?
    O2 C4 C1 . . 112.33(8) ?
    O2 C4 H4A . . 110.6(8) ?
    O2 C4 H4B . . 108.3(8) ?
    C1 C4 H4A . . 108.5(8) ?
    C1 C4 H4B . . 108.9(8) ?
    H4A C4 H4B . . 108.1(11) ?
    O3 C5 C2 . . 111.30(8) ?
    O3 C5 H5A . . 110.3(8) ?
    O3 C5 H5B . . 106.3(8) ?
    C2 C5 H5A . . 110.1(8) ?
    C2 C5 H5B . . 109.7(8) ?
    H5A C5 H5B . . 109.0(11) ?
loop_
    _geom_torsion_atom_site_label_1
    _geom_torsion_atom_site_label_2
    _geom_torsion_atom_site_label_3
    _geom_torsion_atom_site_label_4
    _geom_torsion_site_symmetry_1
    _geom_torsion_site_symmetry_2
    _geom_torsion_site_symmetry_3
    _geom_torsion_site_symmetry_4
    _geom_torsion
    _geom_torsion_publ_flag
    O1 N1 C3 C2 . . . . -0.53(11) ?
    O1 N1 C3 C3 . . . 3_766 179.26(10) ?
    O1 C1 C2 C3 . . . . -0.35(10) ?
    O1 C1 C2 C5 . . . . 178.72(9) ?
    O2 C4 C1 O1 . . . . -54.93(11) ?
    O2 C4 C1 C2 . . . . 128.39(11) ?
    N1 C3 C2 C1 . . . . 0.56(11) ?
    N1 C3 C2 C5 . . . . -178.49(10) ?
    C1 O1 N1 C3 . . . . 0.30(10) ?
    C1 C2 C5 O3 . . . . -110.02(11) ?
    C2 C1 O1 N1 . . . . 0.05(11) ?
    C3 C2 C5 O3 . . . . 68.82(13) ?
    C3 C3 C2 C1 3_766 . . . -179.21(12) ?
    C3 C3 C2 C5 3_766 . . . 1.74(19) ?
    C4 C1 O1 N1 . . . . -177.38(8) ?
    C4 C1 C2 C3 . . . . 176.48(10) ?
    C4 C1 C2 C5 . . . . -4.46(18) ?
loop_
    _geom_hbond_atom_site_label_D
    _geom_hbond_atom_site_label_H
    _geom_hbond_atom_site_label_A
    _geom_hbond_site_symmetry_A
    _geom_hbond_distance_DH
    _geom_hbond_distance_HA
    _geom_hbond_distance_DA
    _geom_hbond_angle_DHA
    O2 H2A O3 2_655 0.849(18) 1.849(18) 2.6936(11) 172.8(16)
    O3 H3A O2 4_666 0.792(19) 2.085(19) 2.7898(11) 148.3(18)
    O3 H3A N1 3_766 0.792(19) 2.550(19) 3.0728(12) 125.0(16)
_shelx_hkl_file
;
   1   0   0   16.77    0.28
   1   0   0   16.53    0.30
   1   0   0   17.07    0.29
   2   0   0    1.25    0.04
   2   0   0    1.29    0.04
   2   0   0    1.25    0.04
   3   0   0    1.86    0.06
   3   0   0    1.80    0.05
   3   0   0    1.78    0.05
   4   0   0    0.12    0.02
   4   0   0    0.07    0.02
   4   0   0    0.10    0.02
   5   0   0    0.79    0.05
   5   0   0    0.81    0.04
  -6   0   0    3.29    0.11
   6   0   0    3.39    0.11
   0  -1   0   -0.07    0.00
   0  -1   0   -0.07    0.00
   0   1   0   -0.06    0.00
   1  -1   0    6.30    0.11
   1  -1   0    6.47    0.12
   1   1   0    6.21    0.12
   1   1   0    6.25    0.11
  -1   1   0    6.43    0.11
   1   1   0    6.29    0.12
   2  -1   0    5.15    0.11
   2  -1   0    5.28    0.11
   2   1   0    5.27    0.11
  -2   1   0    5.20    0.10
   2   1   0    5.28    0.11
   2   1   0    5.18    0.10
   3  -1   0    7.53    0.15
   3  -1   0    7.45    0.16
   3   1   0    7.52    0.16
   3   1   0    7.68    0.15
   3   1   0    7.38    0.16
  -3   1   0    7.37    0.15
   4  -1   0    0.31    0.03
   4  -1   0    0.38    0.03
  -4   1   0    0.29    0.02
   4   1   0    0.36    0.03
   4   1   0    0.39    0.03
   4   1   0    0.35    0.03
   5  -1   0    0.80    0.05
   5   1   0    0.87    0.05
   5   1   0    0.81    0.04
   5   1   0    0.77    0.05
   6  -1   0    0.44    0.04
  -6   1   0    0.44    0.04
   0  -2   0   65.32    1.12
   0  -2   0   71.14    1.21
   0   2   0   67.67    1.16
   1  -2   0   41.92    0.68
  -1  -2   0   41.28    0.72
   1  -2   0   40.77    0.72
   1   2   0   41.05    0.68
   1   2   0   41.80    0.73
   1   2   0   39.67    0.72
   1   2   0   40.91    0.70
  -1   2   0   41.43    0.70
   2  -2   0   14.10    0.26
   2  -2   0   13.66    0.25
   2   2   0   13.90    0.24
   2   2   0   13.75    0.24
  -2   2   0   13.83    0.25
   2   2   0   13.83    0.26
   2   2   0   13.82    0.24
   3  -2   0    2.17    0.06
   3  -2   0    2.34    0.07
   3   2   0    2.21    0.07
   3   2   0    2.38    0.06
  -3   2   0    2.25    0.06
   3   2   0    2.35    0.07
   4  -2   0    1.19    0.05
   4  -2   0    1.15    0.05
   4   2   0    1.17    0.05
  -4   2   0    1.13    0.04
   4   2   0    1.15    0.05
   4   2   0    1.19    0.05
  -5  -2   0    0.71    0.04
   5  -2   0    0.72    0.04
   5   2   0    0.62    0.04
   5   2   0    0.73    0.04
   5   2   0    0.73    0.04
   6  -2   0    0.46    0.05
  -6   2   0    0.41    0.04
   0  -3   0   -0.02    0.01
   0   3   0   -0.03    0.00
   0   3   0   -0.03    0.00
   1  -3   0   13.46    0.24
  -1  -3   0   13.55    0.26
   1  -3   0   13.91    0.25
   1   3   0   13.57    0.22
  -1   3   0   13.62    0.24
  -2  -3   0    4.32    0.10
   2  -3   0    4.34    0.10
   2  -3   0    4.29    0.09
   2   3   0    4.24    0.08
   2   3   0    4.26    0.08
  -2   3   0    4.16    0.09
   2   3   0    4.23    0.08
   2   3   0    4.25    0.10
  -3  -3   0    8.62    0.18
   3  -3   0    8.50    0.18
   3  -3   0    8.93    0.18
   3   3   0    8.12    0.16
   3   3   0    8.43    0.18
  -3   3   0    8.85    0.17
   3   3   0    8.86    0.16
   3   3   0    8.87    0.16
  -4  -3   0    1.30    0.05
   4  -3   0    1.37    0.05
   4  -3   0    1.14    0.05
   4   3   0    1.28    0.05
   4   3   0    1.29    0.03
  -4   3   0    1.29    0.05
   4   3   0    1.31    0.05
  -5  -3   0    1.44    0.06
   5  -3   0    1.23    0.06
   5   3   0    1.39    0.06
   6  -3   0    0.49    0.05
  -6   3   0    0.48    0.05
   0  -4   0    6.00    0.12
   0   4   0    5.63    0.10
   0   4   0    5.51    0.11
   1  -4   0   10.67    0.19
   1  -4   0   10.76    0.21
  -1  -4   0   10.84    0.21
  -1   4   0   10.67    0.20
   2  -4   0    3.77    0.09
   2  -4   0    4.05    0.09
  -2  -4   0    3.78    0.09
   2   4   0    3.81    0.07
   2   4   0    3.88    0.09
  -2   4   0    3.97    0.08
  -3  -4   0    1.65    0.06
   3  -4   0    1.58    0.05
   3  -4   0    1.61    0.06
   3   4   0    1.62    0.06
  -3   4   0    1.63    0.05
   3   4   0    1.55    0.04
   4  -4   0    0.33    0.03
   4  -4   0    0.34    0.03
  -4  -4   0    0.35    0.03
   4   4   0    0.31    0.03
  -5  -4   0    0.11    0.02
   5  -4   0    0.11    0.02
   5   4   0    0.12    0.02
   6  -4   0    0.57    0.05
  -6   4   0    0.70    0.05
   6   4   0    0.69    0.05
   0  -5   0   -0.01    0.01
   0   5   0   -0.02    0.00
   0   5   0   -0.01    0.00
   1  -5   0    0.86    0.03
   1  -5   0    0.94    0.04
  -1  -5   0    0.95    0.04
  -1   5   0    0.93    0.03
   1   5   0    0.88    0.04
   2  -5   0    3.54    0.09
   2  -5   0    3.44    0.09
  -2  -5   0    3.44    0.09
  -2   5   0    3.60    0.08
   2   5   0    3.55    0.09
   3  -5   0    0.50    0.03
   3  -5   0    0.49    0.03
  -3  -5   0    0.51    0.03
  -3   5   0    0.48    0.03
   3   5   0    0.48    0.03
  -4  -5   0   -0.01    0.01
   4  -5   0    0.01    0.01
   4  -5   0    0.00    0.01
   4   5   0   -0.01    0.01
   5  -5   0    1.79    0.08
  -5  -5   0    1.64    0.07
   5   5   0    1.66    0.08
   6   5   0    1.49    0.08
  -6   5   0    1.28    0.07
   0  -6   0   23.29    0.46
   0   6   0   25.59    0.44
   0   6   0   25.43    0.41
   1  -6   0   15.16    0.27
   1  -6   0   15.14    0.29
  -1  -6   0   15.07    0.30
   1   6   0   15.06    0.29
  -1   6   0   14.98    0.28
   2  -6   0    1.97    0.06
   2  -6   0    2.01    0.06
  -2  -6   0    1.92    0.07
  -2   6   0    2.01    0.06
   2   6   0    2.05    0.07
  -3  -6   0    1.06    0.05
   3  -6   0    1.21    0.05
   3  -6   0    1.21    0.05
   3   6   0    1.14    0.05
  -3   6   0    1.13    0.04
  -4  -6   0    1.47    0.06
   4  -6   0    1.57    0.07
   4  -6   0    1.55    0.06
   4   6   0    1.37    0.07
   5  -6   0    1.19    0.06
  -5  -6   0    1.24    0.06
   5   6   0    1.30    0.07
   6   6   0    0.44    0.05
   0  -7   0    0.00    0.01
   0   7   0    0.00    0.00
   0   7   0    0.02    0.01
   1  -7   0   11.28    0.23
  -1  -7   0   10.81    0.23
  -1   7   0   10.94    0.21
  -1   7   0   10.93    0.20
   1   7   0   10.99    0.22
   2  -7   0    1.63    0.06
   2  -7   0    1.71    0.06
  -2  -7   0    1.75    0.07
  -2   7   0    1.69    0.05
   2   7   0    1.78    0.06
  -3  -7   0    0.03    0.01
   3  -7   0    0.02    0.01
   3  -7   0    0.03    0.01
   3   7   0    0.05    0.02
   4  -7   0    2.42    0.09
  -4  -7   0    2.46    0.09
   4  -7   0    2.46    0.08
   4   7   0    2.41    0.09
  -5  -7   0    0.94    0.06
   5   7   0    0.93    0.06
  -5   7   0    1.00    0.06
   0  -8   0    4.61    0.12
   0   8   0    4.75    0.11
  -1  -8   0    1.61    0.06
   1  -8   0    1.60    0.06
   1   8   0    1.60    0.06
  -1   8   0    1.56    0.05
  -1   8   0    1.66    0.05
   2  -8   0    0.18    0.02
  -2  -8   0    0.16    0.02
   2  -8   0    0.18    0.02
   2   8   0    0.13    0.02
  -2   8   0    0.22    0.02
  -2   8   0    0.19    0.02
   3  -8   0    0.17    0.02
   3  -8   0    0.17    0.02
  -3  -8   0    0.17    0.03
  -3   8   0    0.12    0.02
   3   8   0    0.15    0.03
  -4  -8   0    0.21    0.03
   4  -8   0    0.14    0.03
  -4   8   0    0.16    0.03
   4   8   0    0.13    0.03
  -5  -8   0    0.38    0.04
   5   8   0    0.36    0.05
  -5   8   0    0.47    0.05
   0  -9   0    0.01    0.01
   0   9   0    0.00    0.01
   1  -9   0    2.12    0.08
  -1  -9   0    2.25    0.08
   1   9   0    2.25    0.08
  -1   9   0    2.18    0.07
  -1   9   0    2.17    0.06
   2  -9   0    4.86    0.13
  -2  -9   0    4.79    0.14
  -2   9   0    4.78    0.12
   2   9   0    4.77    0.13
  -2   9   0    5.01    0.12
  -3  -9   0    2.97    0.10
   3  -9   0    3.00    0.10
  -3   9   0    2.90    0.09
   3   9   0    2.66    0.10
  -4  -9   0    0.12    0.03
  -4   9   0    0.03    0.02
   4   9   0    0.08    0.02
  -5  -9   0    0.02    0.02
  -5   9   0    0.00    0.02
   5   9   0    0.00    0.02
   0 -10   0    6.71    0.17
   0  10   0    6.64    0.16
  -1 -10   0    0.77    0.05
   1 -10   0    0.67    0.04
   1  10   0    0.79    0.05
  -1  10   0    0.90    0.04
   2 -10   0    0.00    0.01
  -2 -10   0    0.03    0.02
  -2  10   0    0.03    0.01
   2  10   0    0.01    0.01
   3 -10   0    0.49    0.04
  -3 -10   0    0.52    0.04
  -3  10   0    0.56    0.04
   3  10   0    0.54    0.05
  -4 -10   0    0.39    0.05
   4  10   0    0.38    0.05
  -4  10   0    0.44    0.04
   0 -11   0    0.01    0.01
   0  11   0    0.00    0.01
   1 -11   0    0.06    0.02
  -1 -11   0    0.11    0.02
  -1  11   0    0.11    0.02
   1  11   0    0.08    0.02
   2 -11   0    0.04    0.02
  -2 -11   0    0.07    0.02
   2  11   0    0.02    0.02
  -3 -11   0    0.09    0.03
   3 -11   0    0.13    0.03
  -3  11   0    0.10    0.02
   3  11   0    0.10    0.03
  -4 -11   0    0.08    0.03
  -4  11   0    0.06    0.02
   4  11   0    0.03    0.02
   0 -12   0    7.66    0.20
   0  12   0    7.45    0.18
  -1 -12   0    0.20    0.03
   1 -12   0    0.23    0.03
   1  12   0    0.23    0.03
  -1  12   0    0.23    0.03
  -2 -12   0    1.25    0.07
   2 -12   0    1.19    0.07
   2  12   0    1.24    0.07
  -3 -12   0    1.16    0.07
   3 -12   0    1.24    0.07
   3  12   0    1.08    0.07
   0 -13   0    0.00    0.02
   0  13   0    0.02    0.02
   1 -13   0    0.06    0.02
  -1 -13   0    0.03    0.02
   1  13   0    0.02    0.02
  -2 -13   0    1.81    0.09
   2 -13   0    1.81    0.08
   2  13   0    1.76    0.09
   0 -14   0   -0.01    0.02
   0  14   0    0.00    0.02
   1 -14   0    0.13    0.03
  -1 -14   0    0.08    0.03
   1  14   0    0.05    0.02
   2 -14   0    0.62    0.05
  -6   0   1    0.02    0.02
   6   0  -1    0.00    0.01
   5   0  -1    0.00    0.01
   5   0  -1    0.00    0.01
   4   0  -1    0.00    0.01
   4   0  -1    0.00    0.01
   4   0  -1    0.01    0.01
   3   0  -1    0.00    0.01
   3   0  -1    0.00    0.01
   3   0  -1    0.00    0.01
   2   0  -1    0.00    0.00
   2   0  -1   -0.01    0.00
   2   0  -1    0.00    0.01
   1   0  -1    0.00    0.00
   1   0  -1   -0.01    0.00
   1   0  -1   -0.02    0.00
   0   0  -1   -0.01    0.00
   1   0   1   -0.02    0.00
   1   0   1   -0.01    0.00
   1   0   1   -0.01    0.00
   2   0   1    0.00    0.00
   2   0   1    0.01    0.01
   2   0   1   -0.01    0.01
   3   0   1    0.00    0.01
   3   0   1   -0.01    0.01
   3   0   1    0.00    0.01
  -4   0  -1    0.01    0.01
   4   0   1    0.00    0.01
   4   0   1    0.00    0.01
   5   0   1   -0.02    0.01
  -5   0  -1   -0.01    0.01
   6   0   1    0.00    0.02
   6  -1  -1    2.62    0.06
  -6   1   1    2.74    0.10
  -5  -1   1    2.61    0.08
   5  -1  -1    2.70    0.09
   5  -1  -1    2.64    0.09
   5   1  -1    2.69    0.08
   5   1  -1    2.69    0.09
   5   1  -1    2.51    0.08
   4  -1  -1    2.15    0.07
   4  -1  -1    2.22    0.07
   4   1  -1    2.16    0.07
   4   1  -1    2.10    0.07
   4   1  -1    1.99    0.07
  -4   1   1    2.15    0.06
   3  -1  -1   15.44    0.31
   3  -1  -1   15.83    0.29
   3   1  -1   15.71    0.31
  -3   1   1   16.36    0.29
   3   1  -1   16.08    0.28
   3   1  -1   16.07    0.29
   2  -1  -1   17.39    0.30
   2  -1  -1   17.67    0.32
   2  -1  -1   17.29    0.30
   2   1  -1   17.61    0.30
   2   1  -1   16.82    0.31
   1  -1  -1   44.27    0.76
  -1  -1   1   43.33    0.72
   1  -1  -1   44.27    0.71
   1   1  -1   43.98    0.76
   1   1  -1   40.29    0.76
  -1   1   1   43.79    0.73
   0  -1  -1    5.98    0.11
   0  -1   1    5.92    0.11
   0  -1  -1    6.03    0.11
   0  -1   1    6.06    0.10
   0   1  -1    5.92    0.11
   0   1   1    5.93    0.10
   0   1   1    5.94    0.10
   0   1  -1    5.90    0.11
   1  -1   1   11.03    0.20
  -1  -1  -1   10.80    0.20
   1   1   1   10.75    0.20
  -1   1  -1   10.97    0.19
   1   1   1   11.33    0.19
   1   1   1   10.94    0.19
   2  -1   1   15.61    0.29
   2  -1   1   15.54    0.28
  -2   1  -1   15.72    0.28
   2   1   1   15.74    0.29
   2   1   1   15.65    0.27
   2   1   1   15.33    0.28
   3  -1   1   10.12    0.20
   3  -1   1   10.19    0.20
   3   1   1   10.14    0.20
  -3   1  -1    9.99    0.20
   3   1   1    9.78    0.19
   3   1   1   10.08    0.20
   4  -1   1    1.66    0.06
   4  -1   1    1.63    0.06
   4   1   1    1.51    0.06
  -4   1  -1    1.60    0.06
   4   1   1    1.52    0.06
   4   1   1    1.54    0.06
  -5  -1  -1    0.83    0.05
   5  -1   1    0.89    0.05
   5   1   1    0.82    0.04
   6  -1   1    1.41    0.07
   6  -2  -1    0.03    0.01
  -6   2   1    0.01    0.02
   5  -2  -1    0.41    0.04
   5  -2  -1    0.43    0.03
  -5  -2   1    0.50    0.03
   5   2  -1    0.39    0.04
   5   2  -1    0.37    0.04
   4  -2  -1    0.74    0.04
   4  -2  -1    0.76    0.04
  -4   2   1    0.66    0.03
   4   2  -1    0.79    0.04
   4   2  -1    0.74    0.04
   4   2  -1    0.69    0.03
   3  -2  -1    0.54    0.03
   3  -2  -1    0.56    0.03
  -3   2   1    0.55    0.02
   3   2  -1    0.56    0.03
   3   2  -1    0.57    0.03
   3   2  -1    0.52    0.03
   2  -2  -1   12.82    0.23
   2  -2  -1   13.10    0.24
   2   2  -1   13.03    0.25
   2   2  -1   12.73    0.22
   2   2  -1   12.63    0.23
   2   2  -1   12.62    0.24
  -2   2   1   12.77    0.22
   1  -2  -1   11.10    0.20
  -1  -2   1   10.96    0.21
   1  -2  -1   11.34    0.21
  -1  -2   1   11.30    0.19
   1   2  -1   11.40    0.21
   1   2  -1   11.39    0.20
   1   2  -1   11.21    0.20
  -1   2   1   11.22    0.19
   0  -2   1    6.79    0.13
   0  -2  -1    6.56    0.13
   0  -2  -1    7.00    0.13
   0  -2   1    6.79    0.12
   0   2   1    6.61    0.12
   0   2   1    6.93    0.12
   0   2  -1    6.82    0.12
   1  -2   1    0.14    0.01
   1  -2   1    0.17    0.01
  -1  -2  -1    0.15    0.01
   1   2   1    0.16    0.01
  -1   2  -1    0.14    0.01
   1   2   1    0.15    0.01
   1   2   1    0.16    0.01
  -2  -2  -1    0.00    0.00
   2  -2   1    0.01    0.00
   2  -2   1    0.00    0.01
  -2   2  -1    0.01    0.01
   2   2   1    0.00    0.00
   2   2   1    0.01    0.00
   2   2   1    0.03    0.01
  -3  -2  -1    6.32    0.14
   3  -2   1    6.30    0.14
   3  -2   1    6.22    0.13
  -3   2  -1    6.34    0.13
   3   2   1    6.26    0.14
   3   2   1    6.31    0.13
   3   2   1    6.35    0.14
  -4  -2  -1    0.19    0.02
   4  -2   1    0.16    0.02
   4  -2   1    0.14    0.02
  -4   2  -1    0.18    0.02
   4   2   1    0.20    0.03
   4   2   1    0.17    0.02
   5  -2   1    2.47    0.09
   5   2   1    2.36    0.08
   5   2   1    2.35    0.08
   6  -2   1    0.22    0.03
   6  -3  -1    0.11    0.02
  -6   3   1    0.12    0.03
   5  -3  -1    0.30    0.03
   5  -3  -1    0.40    0.04
  -5  -3   1    0.36    0.04
   5   3  -1    0.37    0.01
   5   3  -1    0.38    0.04
   4  -3  -1    0.08    0.02
   4  -3  -1    0.07    0.02
   4   3  -1    0.10    0.02
   4   3  -1    0.08    0.01
   4   3  -1    0.11    0.02
   4   3  -1    0.11    0.02
   3  -3  -1    2.88    0.08
   3  -3  -1    2.87    0.08
   3   3  -1    2.98    0.08
  -3   3   1    2.91    0.07
   3   3  -1    2.74    0.06
   3   3  -1    2.91    0.08
   3   3  -1    2.89    0.07
   2  -3  -1    9.69    0.19
   2  -3  -1    9.54    0.18
  -2  -3   1    9.39    0.19
   2   3  -1    9.93    0.19
   2   3  -1    9.79    0.17
   2   3  -1    9.62    0.18
  -2   3   1    9.50    0.17
   1  -3  -1   35.53    0.59
   1  -3  -1   36.31    0.64
  -1  -3   1   35.80    0.64
   1   3  -1   35.03    0.61
  -1   3   1   36.02    0.60
   1   3  -1   35.39    0.63
   0  -3  -1   10.93    0.22
   0  -3   1   11.45    0.19
   0  -3   1   12.36    0.22
   0  -3  -1   11.38    0.21
   0   3  -1   11.49    0.21
   0   3   1   11.41    0.20
   0   3   1   11.46    0.19
   1  -3   1    6.34    0.12
  -1  -3  -1    6.59    0.13
   1  -3   1    6.25    0.13
   1   3   1    6.36    0.13
   1   3   1    6.70    0.11
  -1   3  -1    6.54    0.12
   1   3   1    6.51    0.12
  -2  -3  -1    6.31    0.13
   2  -3   1    6.17    0.13
   2  -3   1    6.31    0.13
   2   3   1    6.21    0.12
   2   3   1    6.24    0.13
  -2   3  -1    6.12    0.12
   2   3   1    6.32    0.12
   3  -3   1    1.43    0.05
   3  -3   1    1.47    0.05
  -3  -3  -1    1.52    0.05
   3   3   1    1.45    0.04
   3   3   1    1.43    0.04
  -3   3  -1    1.45    0.05
   3   3   1    1.44    0.05
   4  -3   1    4.96    0.12
   4  -3   1    5.26    0.13
  -4  -3  -1    5.06    0.13
  -4   3  -1    5.01    0.12
   4   3   1    4.88    0.13
   4   3   1    5.10    0.12
   4   3   1    5.06    0.10
   5  -3   1    0.75    0.05
   5   3   1    0.71    0.05
   6  -3   1    0.26    0.04
   6  -4  -1    0.35    0.03
  -6   4   1    0.48    0.05
   5  -4  -1    1.23    0.06
   5  -4  -1    1.36    0.06
  -5  -4   1    1.23    0.06
  -5   4   1    1.33    0.06
   5   4  -1    1.24    0.06
   4  -4  -1    1.13    0.05
   4  -4  -1    1.11    0.05
  -4  -4   1    1.10    0.05
   4   4  -1    1.11    0.03
   4   4  -1    1.06    0.05
  -3  -4   1    0.27    0.03
  -3  -4   1    0.25    0.02
   3  -4  -1    0.24    0.02
   3  -4  -1    0.20    0.02
  -3   4   1    0.25    0.02
   3   4  -1    0.25    0.02
   3   4  -1    0.28    0.03
  -2  -4   1   27.23    0.51
  -2  -4   1   27.82    0.45
   2  -4  -1   27.35    0.50
  -2   4   1   27.42    0.47
   2   4  -1   27.28    0.49
   2   4  -1   27.32    0.49
  -1  -4   1    0.40    0.02
   1  -4  -1    0.39    0.02
  -1   4   1    0.43    0.02
  -1   4   1    0.45    0.02
   1   4  -1    0.41    0.02
   0  -4  -1   15.00    0.28
   0  -4   1   14.86    0.28
   0  -4   1   15.08    0.25
   0  -4  -1   14.94    0.28
   0   4   1   15.12    0.27
   0   4   1   15.35    0.25
   0   4  -1   15.13    0.27
   1  -4   1   16.04    0.29
   1  -4   1   16.68    0.31
  -1  -4  -1   16.34    0.31
   1   4   1   16.49    0.30
   1   4   1   16.58    0.27
  -1   4  -1   16.72    0.29
  -2  -4  -1    2.69    0.07
   2  -4   1    2.60    0.07
   2  -4   1    2.64    0.07
   2   4   1    2.70    0.06
  -2   4  -1    2.63    0.07
   2   4   1    2.58    0.06
   2   4   1    2.57    0.07
   3  -4   1    0.17    0.02
  -3  -4  -1    0.16    0.02
   3  -4   1    0.14    0.02
   3   4   1    0.13    0.01
  -3   4  -1    0.11    0.02
   3   4   1    0.12    0.01
   3   4   1    0.13    0.02
   4  -4   1    2.21    0.08
   4  -4   1    2.25    0.07
  -4  -4  -1    2.27    0.08
   4   4   1    2.31    0.08
  -4   4  -1    2.31    0.07
  -5  -4  -1    0.35    0.04
   5  -4   1    0.37    0.04
   5   4   1    0.32    0.04
   6  -4   1    0.74    0.05
   6   4   1    0.66    0.05
   6  -5  -1    0.20    0.03
  -6   5   1    0.17    0.03
  -5  -5   1    0.21    0.03
  -5   5   1    0.17    0.03
   5   5  -1    0.21    0.03
   4  -5  -1    0.67    0.04
   4  -5  -1    0.69    0.04
  -4  -5   1    0.71    0.04
   4   5  -1    0.60    0.04
   3  -5  -1   11.57    0.24
   3  -5  -1   11.59    0.23
  -3  -5   1   11.51    0.25
   3   5  -1   11.92    0.24
  -3   5   1   11.85    0.22
  -2  -5   1    0.18    0.02
   2  -5  -1    0.15    0.02
   2  -5  -1    0.21    0.02
   2   5  -1    0.13    0.02
  -2   5   1    0.13    0.01
  -1  -5   1    2.59    0.07
   1  -5  -1    2.56    0.07
  -1   5   1    2.56    0.06
   1   5  -1    2.51    0.07
  -1   5   1    2.62    0.06
   0  -5  -1    2.14    0.06
   0  -5   1    2.09    0.06
   0  -5   1    2.10    0.05
   0  -5  -1    2.16    0.06
   0   5  -1    2.12    0.06
   0   5   1    2.34    0.06
   0   5   1    2.15    0.05
   1  -5   1    2.15    0.06
   1  -5   1    2.16    0.05
  -1  -5  -1    2.12    0.06
   1   5   1    2.16    0.04
  -1   5  -1    2.15    0.06
   1   5   1    2.06    0.06
   2  -5   1    0.00    0.01
   2  -5   1    0.01    0.01
  -2  -5  -1    0.01    0.01
  -2   5  -1    0.06    0.01
   2   5   1    0.02    0.00
   2   5   1    0.03    0.01
  -3  -5  -1    4.57    0.12
   3  -5   1    4.48    0.11
   3  -5   1    4.61    0.11
  -3   5  -1    4.63    0.11
   3   5   1    4.70    0.12
   4  -5   1    0.02    0.01
  -4  -5  -1    0.01    0.01
   4   5   1    0.02    0.01
  -5  -5  -1    1.24    0.06
   5  -5   1    1.17    0.06
   5   5   1    1.08    0.06
   6  -5   1    0.40    0.05
   6   5   1    0.44    0.05
   6   6  -1    0.27    0.04
  -5  -6   1    0.01    0.02
   5   6  -1   -0.01    0.02
  -5   6   1   -0.02    0.01
  -4  -6   1    0.67    0.04
   4  -6  -1    0.78    0.04
   4  -6  -1    0.67    0.04
   4   6  -1    0.70    0.04
   3  -6  -1    9.77    0.21
   3  -6  -1    9.63    0.20
  -3  -6   1    9.63    0.22
   3   6  -1    9.68    0.21
  -2  -6   1    0.00    0.01
   2  -6  -1    0.03    0.01
   2  -6  -1    0.00    0.01
   2   6  -1    0.01    0.01
  -2   6   1    0.01    0.01
  -2   6   1    0.01    0.01
   1  -6  -1    2.16    0.07
  -1  -6   1    2.13    0.07
   1   6  -1    2.19    0.06
  -1   6   1    2.15    0.06
  -1   6   1    2.09    0.06
   0  -6   1    8.24    0.15
   0  -6  -1    8.63    0.17
   0  -6  -1    8.15    0.18
   0  -6   1    8.18    0.18
   0   6   1    8.30    0.15
   0   6  -1    8.55    0.17
   0   6   1    8.24    0.17
   1  -6   1    0.06    0.01
   1  -6   1    0.04    0.01
  -1  -6  -1    0.03    0.01
  -1   6  -1    0.03    0.01
   1   6   1    0.04    0.00
   1   6   1    0.04    0.01
   2  -6   1    4.91    0.11
  -2  -6  -1    4.87    0.12
   2  -6   1    4.91    0.12
   2   6   1    4.82    0.12
  -2   6  -1    4.71    0.11
  -3  -6  -1    0.18    0.02
   3  -6   1    0.18    0.02
   3  -6   1    0.18    0.02
   3   6   1    0.22    0.03
  -3   6  -1    0.18    0.02
   4  -6   1    0.17    0.03
  -4  -6  -1    0.20    0.03
   4   6   1    0.21    0.03
  -5  -6  -1    0.04    0.02
   5  -6   1    0.06    0.02
   5   6   1    0.03    0.02
   6   6   1    0.02    0.02
  -5  -7   1    0.00    0.01
   5   7  -1   -0.01    0.02
  -5   7   1    0.02    0.02
   4  -7  -1    2.45    0.09
  -4  -7   1    2.50    0.09
   4   7  -1    2.44    0.09
  -4   7   1    2.57    0.09
  -3  -7   1    5.98    0.16
   3  -7  -1    6.11    0.15
  -3   7   1    6.12    0.14
   3   7  -1    6.12    0.15
   2  -7  -1    0.93    0.04
  -2  -7   1    0.97    0.05
  -2   7   1    0.97    0.04
   2   7  -1    1.01    0.05
  -2   7   1    0.93    0.04
  -1  -7   1    0.19    0.02
   1  -7  -1    0.17    0.02
  -1   7   1    0.16    0.02
   1   7  -1    0.17    0.02
  -1   7   1    0.16    0.02
   0  -7   1    0.98    0.04
   0  -7  -1    1.12    0.05
   0  -7  -1    1.17    0.04
   0   7  -1    1.22    0.05
   0   7   1    1.17    0.04
   0   7  -1    1.13    0.03
   0   7   1    1.18    0.03
   1  -7   1    0.03    0.01
   1  -7   1    0.04    0.01
  -1  -7  -1    0.02    0.01
  -1   7  -1    0.04    0.01
   1   7   1    0.03    0.01
   2  -7   1    5.87    0.14
   2  -7   1    5.98    0.13
  -2  -7  -1    5.87    0.15
   2   7   1    5.82    0.14
  -2   7  -1    5.81    0.13
   3  -7   1    1.01    0.05
  -3  -7  -1    0.99    0.05
   3  -7   1    1.02    0.05
  -3   7  -1    1.12    0.05
   3   7   1    1.01    0.05
   4  -7   1    0.82    0.05
  -4  -7  -1    0.86    0.05
   4   7   1    0.91    0.05
  -5  -7  -1    0.33    0.04
   5  -7   1    0.32    0.04
   5   7   1    0.25    0.04
  -5  -8   1    0.17    0.03
  -5   8   1    0.18    0.03
   5   8  -1    0.17    0.03
   4  -8  -1    0.15    0.03
  -4  -8   1    0.15    0.03
  -4   8   1    0.12    0.02
   4   8  -1    0.11    0.03
  -3  -8   1    1.40    0.06
   3  -8  -1    1.34    0.06
  -3   8   1    1.46    0.06
   3   8  -1    1.49    0.07
   2  -8  -1    0.52    0.03
  -2  -8   1    0.54    0.04
  -2   8   1    0.55    0.03
  -2   8   1    0.56    0.03
   2   8  -1    0.47    0.04
   1  -8  -1    6.76    0.16
  -1  -8   1    6.85    0.16
   1  -8  -1    6.73    0.16
  -1   8   1    6.69    0.14
  -1   8   1    6.64    0.14
   1   8  -1    6.73    0.16
   0  -8   1    0.15    0.02
   0  -8  -1    0.17    0.02
   0   8   1    0.15    0.02
   0   8   1    0.18    0.01
   0   8  -1    0.18    0.02
   1  -8   1    6.99    0.14
   1  -8   1    6.75    0.16
  -1   8  -1    6.93    0.15
   1   8   1    6.95    0.16
   2  -8   1    5.37    0.13
   2  -8   1    5.44    0.13
  -2  -8  -1    5.38    0.14
   2   8   1    5.20    0.14
  -2   8  -1    5.32    0.13
   3  -8   1    1.13    0.05
  -3  -8  -1    1.01    0.05
   3  -8   1    0.98    0.05
   3   8   1    1.13    0.06
  -4  -8  -1    0.26    0.04
   4  -8   1    0.23    0.03
   4   8   1    0.19    0.03
   5  -8   1    0.19    0.03
  -5  -8  -1    0.22    0.03
  -5   8  -1    0.20    0.03
   5   8   1    0.15    0.03
  -5  -9   1    0.54    0.05
   5  -9  -1    0.54    0.04
   5   9  -1    0.54    0.05
  -5   9   1    0.68    0.05
   4  -9  -1    0.03    0.02
  -4  -9   1    0.06    0.02
   4   9  -1    0.05    0.02
  -4   9   1    0.04    0.02
   3  -9  -1    0.00    0.01
  -3  -9   1    0.02    0.02
  -3   9   1    0.02    0.01
   3   9  -1    0.02    0.02
  -2  -9   1    1.70    0.07
   2  -9  -1    1.75    0.07
  -2   9   1    1.80    0.06
   2   9  -1    1.73    0.07
   1  -9  -1    6.17    0.16
   1  -9  -1    6.55    0.15
   1   9  -1    6.29    0.15
  -1   9   1    6.35    0.13
  -1   9   1    6.31    0.14
   0  -9  -1   14.42    0.30
   0  -9   1   14.67    0.30
   0   9   1   14.19    0.28
   0   9  -1   14.28    0.29
   1  -9   1    1.75    0.07
  -1   9  -1    1.65    0.05
   1   9   1    1.64    0.06
  -1   9  -1    1.65    0.06
   2  -9   1    0.19    0.02
  -2  -9  -1    0.21    0.03
   2  -9   1    0.23    0.03
  -2   9  -1    0.19    0.02
   2   9   1    0.19    0.03
   3  -9   1    0.32    0.03
   3  -9   1    0.34    0.03
  -3  -9  -1    0.29    0.04
   3   9   1    0.26    0.03
  -4  -9  -1   -0.01    0.01
   4  -9   1    0.03    0.02
   4   9   1    0.00    0.02
  -4   9  -1    0.02    0.02
  -5  -9  -1    0.46    0.05
   5   9   1    0.61    0.06
  -5   9  -1    0.60    0.06
  -4 -10   1    0.19    0.03
   4 -10  -1    0.18    0.03
   4 -10  -1    0.16    0.03
  -4  10   1    0.14    0.03
   4  10  -1    0.13    0.03
  -3 -10   1    0.01    0.01
   3 -10  -1   -0.02    0.01
   3 -10  -1    0.01    0.01
   3  10  -1    0.01    0.02
  -3  10   1    0.01    0.01
  -2 -10   1    2.65    0.10
   2 -10  -1    2.67    0.09
   2 -10  -1    2.73    0.09
  -2  10   1    2.63    0.08
   2  10  -1    2.72    0.10
  -1 -10   1    0.86    0.05
   1 -10  -1    0.92    0.05
   1  10  -1    0.88    0.05
  -1  10   1    0.88    0.04
   0 -10   1    0.43    0.04
   0 -10  -1    0.50    0.04
   0  10   1    0.45    0.03
   0  10  -1    0.49    0.03
   1 -10   1    0.12    0.02
  -1 -10  -1    0.13    0.03
   1  10   1    0.11    0.02
  -1  10  -1    0.13    0.02
  -2 -10  -1    0.42    0.04
   2 -10   1    0.49    0.04
  -2  10  -1    0.44    0.03
  -2  10  -1    0.48    0.03
   2  10   1    0.50    0.04
   3 -10   1    7.38    0.18
  -3 -10  -1    7.00    0.19
   3  10   1    7.20    0.19
  -3  10  -1    7.08    0.17
  -4 -10  -1    0.47    0.05
  -4  10  -1    0.46    0.05
   4  10   1    0.43    0.05
   4 -11  -1    2.32    0.09
  -4 -11   1    2.00    0.10
  -4  11   1    2.15    0.09
   4  11  -1    2.11    0.10
   3 -11  -1    1.00    0.06
   3 -11  -1    1.03    0.06
  -3 -11   1    1.08    0.07
   3  11  -1    0.97    0.06
  -3  11   1    1.10    0.06
  -2 -11   1    0.02    0.02
   2 -11  -1    0.00    0.01
   2  11  -1    0.00    0.01
  -1 -11   1    0.01    0.02
   1 -11  -1    0.02    0.02
  -1  11   1    0.02    0.01
   1  11  -1    0.02    0.02
   0 -11   1    0.03    0.02
   0 -11  -1    0.05    0.02
   0  11  -1    0.01    0.01
   0  11   1    0.06    0.02
  -1 -11  -1    0.30    0.04
   1 -11   1    0.28    0.03
  -1  11  -1    0.29    0.03
   1  11   1    0.30    0.03
   2 -11   1    0.56    0.04
  -2 -11  -1    0.53    0.04
   2  11   1    0.53    0.04
  -3 -11  -1    3.92    0.14
  -3  11  -1    4.24    0.12
   3  11   1    4.27    0.14
  -4 -11  -1    0.12    0.03
   4  11   1    0.16    0.03
  -4  11  -1    0.19    0.03
  -4  12   1    0.16    0.03
   3 -12  -1    0.83    0.06
  -3 -12   1    1.03    0.07
   3  12  -1    0.91    0.06
   2 -12  -1    0.07    0.02
  -2 -12   1    0.07    0.02
   2  12  -1    0.05    0.02
  -1 -12   1    0.17    0.03
   1 -12  -1    0.13    0.03
   1  12  -1    0.20    0.03
   0 -12   1    1.02    0.06
   0  12  -1    1.05    0.06
   0  12   1    1.09    0.06
  -1 -12  -1    1.17    0.07
   1 -12   1    1.17    0.06
   1  12   1    1.08    0.06
  -1  12  -1    1.09    0.06
  -2 -12  -1    0.02    0.02
   2 -12   1    0.07    0.02
   2  12   1    0.06    0.02
  -3 -12  -1    0.06    0.02
   3  12   1    0.05    0.02
   3 -13  -1    2.44    0.10
  -2 -13   1    1.59    0.08
   2 -13  -1    1.42    0.08
   2  13  -1    1.55    0.08
  -1 -13   1    0.15    0.03
   1 -13  -1    0.18    0.03
   1  13  -1    0.22    0.03
   0 -13   1    0.01    0.02
   0 -13  -1    0.03    0.02
   0  13   1    0.01    0.02
   0  13  -1    0.05    0.02
   1 -13   1    3.48    0.12
  -1 -13  -1    3.34    0.12
   1  13   1    3.10    0.11
  -2 -13  -1    1.89    0.09
   2 -13   1    1.73    0.08
   2  13   1    1.85    0.09
   2 -14  -1    0.06    0.03
  -1 -14   1    0.64    0.05
   1 -14  -1    0.51    0.06
   1  14  -1    0.51    0.05
   0 -14   1    0.19    0.04
   0 -14  -1    0.24    0.04
   0  14  -1    0.21    0.03
   1 -14   1    0.96    0.06
   1  14   1    0.95    0.06
   2 -14   1    0.14    0.03
  -6   0   2    1.06    0.06
   6   0  -2    1.16    0.03
  -5   0   2    0.26    0.03
   5   0  -2    0.28    0.01
   5   0  -2    0.27    0.03
   4   0  -2    2.02    0.06
   4   0  -2    1.97    0.06
   4   0  -2    2.03    0.07
  -4   0   2    1.83    0.06
   3   0  -2    1.24    0.04
  -3   0   2    1.33    0.04
   3   0  -2    1.37    0.05
   3   0  -2    1.35    0.04
  -2   0   2   12.35    0.22
   2   0  -2   12.68    0.22
   2   0  -2   12.83    0.22
   1   0  -2  347.00   10.77
   1   0  -2  348.33   10.39
   0   0  -2    6.53    0.12
   0   0  -2    6.54    0.12
   0   0   2    6.73    0.12
   0   0  -2    6.60    0.12
  -1   0  -2   15.29    0.27
   1   0   2   15.60    0.26
   1   0   2   15.25    0.27
   1   0   2   15.36    0.27
   1   0   2   15.86    0.27
   2   0   2   16.51    0.30
   2   0   2   15.93    0.29
   2   0   2   16.23    0.29
   3   0   2    0.02    0.01
   3   0   2    0.01    0.01
   3   0   2    0.01    0.00
   3   0   2    0.00    0.01
  -3   0  -2    0.00    0.01
   4   0   2    0.29    0.01
   4   0   2    0.27    0.02
  -4   0  -2    0.26    0.03
   4   0   2    0.27    0.03
  -5   0  -2    1.48    0.06
   5   0   2    1.51    0.06
   6   0   2    0.04    0.02
   6  -1  -2    0.00    0.01
   6   1  -2   -0.01    0.01
  -6   1   2    0.00    0.02
   5  -1  -2    1.14    0.06
  -5  -1   2    1.02    0.05
   5  -1  -2    1.11    0.03
   5   1  -2    1.14    0.06
  -5   1   2    1.14    0.05
   5   1  -2    1.08    0.03
   4  -1  -2    0.69    0.04
   4  -1  -2    0.72    0.04
  -4  -1   2    0.67    0.03
  -4   1   2    0.75    0.03
   4   1  -2    0.68    0.02
   4   1  -2    0.67    0.04
   4   1  -2    0.64    0.03
  -4   1   2    0.65    0.04
   3  -1  -2    0.26    0.02
   3  -1  -2    0.27    0.02
  -3  -1   2    0.24    0.02
   3  -1  -2    0.29    0.02
   3   1  -2    0.29    0.02
   3   1  -2    0.26    0.01
   3   1  -2    0.28    0.02
   2  -1  -2   12.21    0.21
   2  -1  -2   12.21    0.23
  -2  -1   2   12.24    0.21
  -2   1   2   12.00    0.22
   2   1  -2   12.13    0.24
   2   1  -2   12.36    0.21
   2   1  -2   12.06    0.22
  -1  -1   2   92.02    1.47
   1  -1  -2   88.77    1.56
   1  -1  -2   89.44    1.58
   1   1  -2   85.94    1.57
  -1   1   2   88.49    1.43
   1   1  -2   87.98    1.51
   1   1  -2   86.89    1.55
   0  -1  -2    1.98    0.04
   0  -1  -2    2.07    0.04
   0  -1   2    2.06    0.04
   0   1  -2    1.97    0.04
   0   1   2    2.01    0.04
   0   1  -2    2.11    0.04
   0   1  -2    2.08    0.04
   0   1   2    2.08    0.04
   1  -1   2   65.49    1.21
   1  -1   2   72.27    1.22
  -1  -1  -2   69.43    1.22
   1   1   2   70.38    1.17
  -1   1  -2   70.01    1.19
   1   1   2   69.06    1.13
   1   1   2   69.29    1.21
  -2  -1  -2   22.41    0.40
   2  -1   2   22.12    0.39
   2  -1   2   22.54    0.40
   2   1   2   22.60    0.38
   2   1   2   22.53    0.40
   2   1   2   22.35    0.39
  -2   1  -2   22.24    0.39
   3  -1   2    7.67    0.15
   3  -1   2    7.58    0.16
   3   1   2    7.40    0.14
   3   1   2    7.62    0.15
  -3   1  -2    7.43    0.16
   3   1   2    7.62    0.16
   3   1   2    7.57    0.16
   4  -1   2    0.44    0.03
   4   1   2    0.48    0.03
   4   1   2    0.44    0.02
   4   1   2    0.47    0.03
   4   1   2    0.44    0.03
  -4   1  -2    0.45    0.03
   5  -1   2   -0.01    0.01
  -5  -1  -2   -0.01    0.01
  -5   1  -2    0.00    0.01
   5   1   2    0.00    0.01
   6  -1   2    1.07    0.06
   6  -2  -2    0.02    0.01
  -6   2   2    0.00    0.02
   6   2  -2    0.03    0.02
   5  -2  -2    0.05    0.01
   5  -2  -2    0.05    0.02
  -5  -2   2    0.06    0.02
   5   2  -2    0.05    0.02
  -5   2   2    0.03    0.02
   5   2  -2    0.06    0.02
   5   2  -2    0.04    0.01
   4  -2  -2    0.60    0.04
   4  -2  -2    0.61    0.04
  -4  -2   2    0.65    0.03
   4   2  -2    0.54    0.04
  -4   2   2    0.58    0.04
   4   2  -2    0.58    0.02
   4   2  -2    0.54    0.03
  -3  -2   2    1.43    0.04
   3  -2  -2    1.35    0.05
   3  -2  -2    1.47    0.05
   3   2  -2    1.38    0.05
  -3   2   2    1.42    0.04
   3   2  -2    1.35    0.05
   3   2  -2    1.34    0.03
  -2  -2   2    3.21    0.07
   2  -2  -2    3.39    0.08
   2   2  -2    3.28    0.07
  -2   2   2    3.32    0.06
  -2   2   2    3.26    0.08
   2   2  -2    3.37    0.08
   2   2  -2    3.19    0.08
   1  -2  -2   79.89    1.37
   1  -2  -2   77.09    1.39
  -1  -2   2   80.08    1.29
   1   2  -2   77.17    1.33
   1   2  -2   80.76    1.41
  -1   2   2   77.56    1.30
   1   2  -2   76.05    1.39
  -1   2   2   79.81    1.31
   0  -2  -2    8.45    0.16
   0  -2   2    8.31    0.15
   0  -2   2    8.54    0.14
   0  -2  -2    8.24    0.16
   0   2  -2    8.47    0.16
   0   2  -2    8.25    0.15
   0   2   2    8.27    0.14
   0   2   2    8.33    0.15
   1  -2   2    3.01    0.06
  -1  -2  -2    3.15    0.07
   1  -2   2    3.13    0.07
  -1   2  -2    3.06    0.07
   1   2   2    3.11    0.06
   1   2   2    3.05    0.06
   1   2   2    2.95    0.07
   2  -2   2    1.04    0.03
  -2  -2  -2    1.06    0.03
   2  -2   2    1.01    0.04
   2   2   2    1.06    0.03
   2   2   2    1.03    0.03
  -2   2  -2    1.03    0.04
   3  -2   2    0.09    0.01
   3  -2   2    0.08    0.02
  -3  -2  -2    0.08    0.01
  -3   2  -2    0.09    0.01
   3   2   2    0.07    0.01
   3   2   2    0.05    0.01
   3   2   2    0.06    0.01
  -4  -2  -2    0.09    0.02
   4  -2   2    0.11    0.02
   4   2   2    0.12    0.01
   4   2   2    0.14    0.02
   4   2   2    0.12    0.02
  -4   2  -2    0.12    0.02
   5  -2   2    0.27    0.03
   5   2   2    0.19    0.03
   5   2   2    0.18    0.03
   6  -2   2    0.38    0.04
   6  -3  -2    0.60    0.03
  -6  -3   2    0.70    0.05
  -6   3   2    0.60    0.05
   5  -3  -2    1.90    0.08
   5   3  -2    1.87    0.04
  -5   3   2    1.85    0.07
   5   3  -2    1.85    0.08
   5   3  -2    1.81    0.07
  -4  -3   2    1.56    0.05
   4  -3  -2    1.60    0.06
   4  -3  -2    1.64    0.06
   4   3  -2    1.50    0.04
   4   3  -2    1.46    0.06
   4   3  -2    1.56    0.06
  -4   3   2    1.49    0.06
   3  -3  -2    2.19    0.07
   3  -3  -2    2.32    0.07
  -3  -3   2    2.33    0.06
   3   3  -2    2.28    0.07
   3   3  -2    2.30    0.05
  -3   3   2    2.41    0.07
   3   3  -2    2.28    0.07
  -3   3   2    2.27    0.05
  -2  -3   2    2.28    0.05
   2  -3  -2    2.29    0.06
   2   3  -2    2.36    0.05
  -2   3   2    2.25    0.05
   2   3  -2    2.43    0.06
   2   3  -2    2.30    0.07
  -2   3   2    2.38    0.06
  -1  -3   2   23.96    0.39
  -1  -3   2   23.99    0.44
   1  -3  -2   24.43    0.44
   1  -3  -2   23.92    0.43
   1   3  -2   24.31    0.42
  -1   3   2   23.86    0.40
   1   3  -2   23.14    0.43
  -1   3   2   24.37    0.41
   0  -3   2  118.51    1.96
   0  -3  -2  122.37    2.09
   0  -3   2  119.96    2.12
   0  -3  -2  123.26    2.12
   0   3   2  118.73    1.97
   0   3  -2  122.00    2.05
   0   3   2  112.49    2.02
   0   3  -2  115.37    2.08
   1  -3   2    0.69    0.02
  -1  -3  -2    0.65    0.03
   1  -3   2    0.68    0.03
   1   3   2    0.73    0.02
   1   3   2    0.67    0.03
  -1   3  -2    0.69    0.03
   2  -3   2    0.24    0.02
   2  -3   2    0.19    0.01
  -2  -3  -2    0.26    0.02
   2   3   2    0.23    0.02
   2   3   2    0.21    0.01
  -2   3  -2    0.22    0.02
   2   3   2    0.22    0.01
   3  -3   2    0.03    0.01
   3  -3   2    0.04    0.01
  -3  -3  -2    0.07    0.01
   3   3   2    0.04    0.01
   3   3   2    0.05    0.01
   3   3   2    0.05    0.01
  -3   3  -2    0.06    0.01
   4  -3   2   15.68    0.31
  -4  -3  -2   16.05    0.32
   4   3   2   16.60    0.30
  -4   3  -2   16.03    0.31
   4   3   2   15.64    0.32
   5  -3   2    1.38    0.07
   5   3   2    1.36    0.07
  -6  -3  -2    2.43    0.10
   6  -3   2    2.48    0.10
  -6  -4   2    0.82    0.06
   6  -4  -2    0.83    0.04
  -6   4   2    0.79    0.05
  -5  -4   2    0.59    0.04
   5  -4  -2    0.55    0.04
   5   4  -2    0.54    0.04
  -5   4   2    0.51    0.04
   5   4  -2    0.48    0.02
   4  -4  -2    2.25    0.08
  -4  -4   2    2.29    0.08
   4   4  -2    2.08    0.05
  -4   4   2    2.22    0.08
   4   4  -2    2.34    0.08
  -3  -4   2    0.88    0.03
   3  -4  -2    0.90    0.04
  -3  -4   2    0.90    0.04
   3   4  -2    0.93    0.03
  -3   4   2    0.92    0.04
   3   4  -2    0.93    0.04
  -2  -4   2    1.20    0.03
   2  -4  -2    1.16    0.04
  -2   4   2    1.18    0.04
  -2   4   2    1.26    0.03
   2   4  -2    1.23    0.04
   2   4  -2    1.26    0.04
   1  -4  -2   15.14    0.28
  -1  -4   2   15.29    0.29
  -1  -4   2   15.11    0.25
   1  -4  -2   15.33    0.29
  -1   4   2   15.21    0.26
  -1   4   2   15.12    0.26
   1   4  -2   14.70    0.28
   1   4  -2   14.91    0.28
   0  -4   2    0.01    0.01
   0  -4  -2    0.00    0.01
   0  -4   2    0.01    0.00
   0  -4  -2    0.00    0.00
   0   4  -2   -0.01    0.00
   0   4   2    0.00    0.00
   0   4   2    0.00    0.00
  -1  -4  -2   11.11    0.22
   1  -4   2   10.26    0.21
   1  -4   2   11.06    0.20
   1   4   2   11.08    0.21
   1   4   2   11.02    0.19
  -1   4  -2   11.23    0.21
   2  -4   2    2.93    0.08
   2  -4   2    2.94    0.07
  -2  -4  -2    3.06    0.08
   2   4   2    2.92    0.06
  -2   4  -2    2.96    0.07
   2   4   2    2.89    0.08
   2   4   2    3.16    0.07
   3  -4   2    3.69    0.10
   3  -4   2    3.87    0.09
  -3  -4  -2    3.64    0.10
  -3   4  -2    3.75    0.09
   3   4   2    3.83    0.08
   3   4   2    3.84    0.10
  -4  -4  -2    0.28    0.03
   4  -4   2    0.32    0.03
  -4   4  -2    0.31    0.03
   4   4   2    0.40    0.04
   5  -4   2    0.75    0.05
   5   4   2    0.67    0.05
   6  -4   2    0.22    0.04
   6   4   2    0.21    0.04
   6  -5  -2    0.33    0.03
  -6  -5   2    0.32    0.04
  -6   5   2    0.37    0.04
   5  -5  -2    0.59    0.04
   5  -5  -2    0.62    0.04
  -5  -5   2    0.62    0.04
  -5   5   2    0.61    0.04
   5   5  -2    0.54    0.04
  -4  -5   2    0.45    0.03
   4  -5  -2    0.42    0.03
   4   5  -2    0.37    0.02
   4   5  -2    0.38    0.04
  -4   5   2    0.41    0.04
  -3  -5   2    1.18    0.05
   3  -5  -2    1.12    0.05
   3   5  -2    1.18    0.04
   3   5  -2    1.27    0.05
  -3   5   2    1.25    0.05
  -2  -5   2    0.00    0.01
   2  -5  -2    0.03    0.01
   2   5  -2    0.00    0.01
  -2   5   2    0.01    0.01
  -2   5   2    0.02    0.01
   2   5  -2    0.01    0.01
   1  -5  -2    5.13    0.12
   1  -5  -2    5.17    0.12
  -1   5   2    5.22    0.11
  -1   5   2    5.35    0.10
   1   5  -2    5.21    0.12
   0  -5  -2    6.44    0.14
   0  -5   2    6.71    0.12
   0  -5   2    6.43    0.14
   0   5   2    6.89    0.13
   0   5  -2    6.85    0.14
   0   5   2    6.66    0.12
  -1  -5  -2    0.12    0.02
   1  -5   2    0.11    0.01
   1  -5   2    0.13    0.01
   1   5   2    0.15    0.01
   1   5   2    0.12    0.02
  -1   5  -2    0.18    0.02
  -2  -5  -2    0.06    0.01
   2  -5   2    0.09    0.01
   2  -5   2    0.09    0.01
   2   5   2    0.09    0.01
   2   5   2    0.08    0.02
  -2   5  -2    0.05    0.01
   3  -5   2    1.03    0.05
  -3  -5  -2    1.05    0.05
   3  -5   2    1.00    0.04
   3   5   2    1.00    0.05
  -3   5  -2    1.00    0.04
  -4  -5  -2    1.61    0.06
   4  -5   2    1.55    0.07
  -4   5  -2    1.60    0.06
   4   5   2    1.68    0.07
   5  -5   2    0.00    0.01
   5   5   2    0.01    0.02
   6   5   2    1.10    0.07
  -6  -6   2    0.43    0.05
  -6   6   2    0.37    0.05
   5  -6  -2    0.23    0.03
  -5  -6   2    0.19    0.03
   5  -6  -2    0.24    0.03
  -5   6   2    0.22    0.03
   5   6  -2    0.22    0.03
   4  -6  -2    0.13    0.02
  -4  -6   2    0.08    0.02
  -4   6   2    0.15    0.02
   4   6  -2    0.14    0.02
  -3  -6   2    4.25    0.12
   3  -6  -2    4.20    0.11
   3   6  -2    4.13    0.11
  -3   6   2    4.18    0.11
  -2  -6   2   13.67    0.28
   2  -6  -2   14.10    0.28
  -2   6   2   13.36    0.26
   2   6  -2   13.60    0.27
  -2   6   2   13.77    0.25
  -1  -6   2    3.03    0.09
   1  -6  -2    3.19    0.08
   1  -6  -2    3.00    0.08
  -1   6   2    3.11    0.07
   1   6  -2    3.02    0.08
  -1   6   2    3.15    0.07
   0  -6   2   21.31    0.36
   0  -6  -2   21.32    0.40
   0  -6   2   21.69    0.40
   0  -6  -2   21.66    0.40
   0   6   2   20.99    0.36
   0   6   2   21.34    0.38
   0   6  -2   21.09    0.39
   1  -6   2   12.37    0.25
   1  -6   2   13.03    0.23
  -1  -6  -2   13.16    0.26
   1   6   2   12.77    0.25
  -1   6  -2   12.88    0.25
   1   6   2   12.49    0.22
   2  -6   2    1.52    0.05
   2  -6   2    1.53    0.05
  -2  -6  -2    1.51    0.06
   2   6   2    1.51    0.06
  -2   6  -2    1.55    0.05
  -3  -6  -2    7.03    0.17
   3  -6   2    6.99    0.16
   3  -6   2    7.34    0.16
  -3   6  -2    7.47    0.16
   3   6   2    7.39    0.17
   4  -6   2    3.36    0.11
  -4  -6  -2    3.05    0.10
   4   6   2    3.23    0.11
   5  -6   2    0.18    0.03
   5   6   2    0.16    0.03
  -6  -7   2    0.18    0.03
   6   7  -2    0.15    0.03
   5  -7  -2    0.34    0.04
   5  -7  -2    0.41    0.04
  -5  -7   2    0.41    0.04
  -5   7   2    0.34    0.04
   5   7  -2    0.47    0.05
   4  -7  -2    0.56    0.04
  -4  -7   2    0.53    0.04
   4   7  -2    0.63    0.04
  -4   7   2    0.51    0.04
   3  -7  -2    0.59    0.04
  -3  -7   2    0.58    0.04
   3   7  -2    0.56    0.04
  -3   7   2    0.53    0.04
  -2  -7   2    5.48    0.14
   2  -7  -2    5.44    0.13
   2  -7  -2    5.54    0.14
  -2   7   2    5.48    0.12
  -2   7   2    5.52    0.12
   2   7  -2    5.44    0.13
   1  -7  -2    0.25    0.03
   1  -7  -2    0.27    0.02
  -1  -7   2    0.28    0.03
   1   7  -2    0.24    0.02
  -1   7   2    0.29    0.02
  -1   7   2    0.29    0.02
   0  -7   2    5.90    0.14
   0  -7   2    6.22    0.12
   0   7   2    6.25    0.14
   0   7  -2    6.41    0.14
   0   7   2    6.36    0.12
   1  -7   2    0.80    0.03
   1  -7   2    0.90    0.04
  -1  -7  -2    0.88    0.04
   1   7   2    0.95    0.04
  -1   7  -2    0.89    0.04
   2  -7   2    0.74    0.04
  -2  -7  -2    0.67    0.04
   2  -7   2    0.71    0.04
  -2   7  -2    0.68    0.04
   2   7   2    0.68    0.04
   3  -7   2    0.52    0.03
   3  -7   2    0.57    0.04
  -3  -7  -2    0.54    0.04
   3   7   2    0.52    0.04
  -3   7  -2    0.57    0.04
  -4  -7  -2    0.84    0.05
   4  -7   2    0.84    0.05
   4   7   2    0.82    0.05
   5  -7   2    0.26    0.04
   5   7   2    0.29    0.04
   5  -8  -2    0.43    0.04
  -5  -8   2    0.35    0.04
  -5   8   2    0.36    0.04
   5   8  -2    0.43    0.05
   4  -8  -2    0.19    0.03
  -4  -8   2    0.17    0.03
   4  -8  -2    0.19    0.03
  -4   8   2    0.18    0.03
   4   8  -2    0.14    0.03
   3  -8  -2   -0.01    0.01
  -3  -8   2    0.00    0.01
   3  -8  -2    0.00    0.01
  -3   8   2    0.02    0.01
   3   8  -2    0.01    0.01
   2  -8  -2    0.67    0.04
  -2  -8   2    0.70    0.04
   2  -8  -2    0.78    0.04
   2   8  -2    0.68    0.04
  -2   8   2    0.71    0.04
  -1  -8   2    3.05    0.09
   1  -8  -2    3.16    0.09
   1  -8  -2    3.14    0.09
  -1   8   2    3.21    0.08
   1   8  -2    3.06    0.09
  -1   8   2    3.21    0.08
   0  -8  -2    1.73    0.07
   0  -8   2    1.87    0.07
   0   8  -2    1.77    0.06
   0   8   2    1.80    0.05
   0   8   2    1.74    0.06
   1  -8   2    0.24    0.02
  -1  -8  -2    0.26    0.03
   1  -8   2    0.23    0.03
  -1   8  -2    0.28    0.03
   1   8   2    0.24    0.03
   2  -8   2    0.01    0.01
   2  -8   2    0.01    0.01
  -2  -8  -2    0.01    0.01
   2   8   2    0.01    0.01
  -2   8  -2    0.00    0.01
   3  -8   2    0.14    0.02
  -3  -8  -2    0.16    0.03
  -3   8  -2    0.14    0.02
   3   8   2    0.15    0.03
   4  -8   2    0.00    0.01
  -4  -8  -2    0.00    0.02
   4   8   2    0.00    0.01
   5  -8   2   -0.02    0.02
   5   8   2    0.00    0.02
  -5  -9   2    0.67    0.06
   5  -9  -2    0.82    0.05
   5   9  -2    0.83    0.06
  -5   9   2    0.75    0.05
   4  -9  -2    2.24    0.09
   4  -9  -2    2.18    0.09
  -4  -9   2    2.31    0.10
   4   9  -2    2.40    0.10
  -4   9   2    2.42    0.09
   3  -9  -2    0.32    0.03
   3  -9  -2    0.44    0.04
  -3  -9   2    0.32    0.04
   3   9  -2    0.34    0.04
  -3   9   2    0.39    0.04
   2  -9  -2    1.68    0.07
   2  -9  -2    1.71    0.07
  -2  -9   2    1.76    0.07
  -2   9   2    1.72    0.06
   2   9  -2    1.62    0.07
   1  -9  -2    1.31    0.06
  -1  -9   2    1.44    0.06
  -1   9   2    1.39    0.05
   1   9  -2    1.25    0.06
  -1   9   2    1.35    0.05
   0  -9   2    3.53    0.10
   0  -9  -2    3.25    0.10
   0   9  -2    3.31    0.10
   0   9   2    3.25    0.09
   1  -9   2   10.48    0.23
   1  -9   2   10.27    0.20
  -1  -9  -2   10.47    0.24
   1   9   2   10.18    0.22
  -1   9  -2    9.85    0.22
   2  -9   2    0.09    0.02
   2  -9   2    0.06    0.02
  -2  -9  -2    0.10    0.02
   2   9   2    0.08    0.02
  -2   9  -2    0.10    0.02
  -3  -9  -2    0.16    0.03
   3  -9   2    0.19    0.03
   3   9   2    0.18    0.03
  -4  -9  -2    0.77    0.05
   4  -9   2    0.81    0.05
   4   9   2    0.65    0.05
   4 -10  -2    0.18    0.03
   4 -10  -2    0.18    0.03
  -4 -10   2    0.22    0.04
   4  10  -2    0.22    0.04
  -4  10   2    0.20    0.03
   3 -10  -2    1.38    0.07
   3 -10  -2    1.45    0.07
  -3 -10   2    1.46    0.07
  -3  10   2    1.44    0.06
   3  10  -2    1.36    0.07
   2 -10  -2    0.19    0.03
   2 -10  -2    0.20    0.03
  -2 -10   2    0.12    0.03
  -2  10   2    0.14    0.02
   2  10  -2    0.17    0.03
   1 -10  -2    4.34    0.13
  -1 -10   2    4.16    0.13
  -1  10   2    4.62    0.11
   1  10  -2    4.42    0.12
   0 -10  -2    1.27    0.06
   0 -10   2    1.28    0.06
   0  10  -2    1.22    0.06
   0  10   2    1.31    0.06
   1 -10   2    1.11    0.05
  -1 -10  -2    0.96    0.06
   1  10   2    0.98    0.05
  -1  10  -2    1.04    0.05
   2 -10   2    1.73    0.06
  -2 -10  -2    1.78    0.08
   2 -10   2    1.74    0.07
  -2  10  -2    1.72    0.07
   2  10   2    1.60    0.07
  -3 -10  -2   -0.02    0.01
   3 -10   2    0.00    0.02
   3  10   2   -0.01    0.01
  -4 -10  -2    0.10    0.03
   4 -10   2    0.13    0.03
  -4  10  -2    0.11    0.03
   4  10   2    0.13    0.03
  -4 -11   2    0.17    0.03
   4 -11  -2    0.19    0.03
   4 -11  -2    0.16    0.03
   4  11  -2    0.17    0.03
  -4  11   2    0.18    0.03
   3 -11  -2    0.45    0.05
  -3  11   2    0.52    0.04
   3  11  -2    0.49    0.05
   2 -11  -2    0.01    0.02
  -2 -11   2    0.02    0.02
   2  11  -2    0.01    0.01
   1 -11  -2    0.03    0.02
  -1 -11   2    0.01    0.02
   1  11  -2    0.03    0.02
   0 -11   2    1.00    0.06
   0 -11  -2    0.91    0.06
   0  11   2    0.92    0.05
   0  11  -2    0.86    0.05
   1 -11   2    2.66    0.09
  -1 -11  -2    2.53    0.10
  -1  11  -2    2.71    0.09
   1  11   2    2.71    0.09
   2 -11   2    0.26    0.03
  -2 -11  -2    0.27    0.04
   2  11   2    0.31    0.04
  -2  11  -2    0.34    0.04
  -3 -11  -2    0.35    0.04
  -3  11  -2    0.37    0.04
   3  11   2    0.29    0.04
  -4 -11  -2    0.09    0.03
  -4  11  -2    0.10    0.03
  -4  12   2    0.00    0.02
  -3 -12   2    1.89    0.09
   3 -12  -2    1.75    0.08
   3  12  -2    1.78    0.09
   2 -12  -2    1.03    0.06
  -2 -12   2    1.15    0.07
   2  12  -2    1.02    0.06
   1 -12  -2    5.19    0.15
  -1 -12   2    5.00    0.15
   1  12  -2    4.79    0.14
   0 -12  -2    0.20    0.03
   0 -12   2    0.18    0.03
   0  12  -2    0.19    0.03
   0  12   2    0.21    0.03
  -1 -12  -2    0.06    0.02
   1 -12   2    0.04    0.02
  -1  12  -2    0.04    0.02
   1  12   2    0.04    0.02
  -2 -12  -2    1.97    0.09
   2 -12   2    1.91    0.08
   2  12   2    1.94    0.09
  -3 -12  -2   -0.01    0.02
   3  12   2    0.01    0.02
   3 -13  -2    0.68    0.05
  -2 -13   2    0.26    0.04
   2 -13  -2    0.32    0.04
   2  13  -2    0.22    0.04
  -1 -13   2    1.02    0.07
   1 -13  -2    0.99    0.06
   1  13  -2    0.98    0.06
   0 -13   2    0.06    0.02
   0 -13  -2    0.10    0.03
   0  13  -2    0.06    0.02
   0  13   2    0.08    0.02
   1 -13   2    0.48    0.05
   1  13   2    0.50    0.05
  -1  13  -2    0.62    0.05
  -2 -13  -2    0.08    0.03
   2  13   2    0.08    0.03
   1 -14  -2    0.01    0.02
  -1 -14   2    0.01    0.02
   1  14  -2    0.03    0.02
   0 -14   2    0.04    0.02
   0 -14  -2    0.04    0.02
   0  14  -2    0.03    0.02
   1 -14   2    0.16    0.03
  -1 -14  -2    0.22    0.04
   1  14   2    0.21    0.04
  -6   0   3   -0.02    0.01
   6   0  -3    0.00    0.01
   6   0  -3    0.01    0.02
  -5   0   3    0.01    0.01
   5   0  -3    0.00    0.01
   5   0  -3    0.00    0.01
   4   0  -3   -0.02    0.01
  -4   0   3   -0.01    0.01
   4   0  -3    0.00    0.00
   4   0  -3    0.00    0.01
   3   0  -3    0.00    0.00
   3   0  -3    0.00    0.01
   3   0  -3    0.00    0.01
  -3   0   3    0.01    0.01
   1   0  -3    0.00    0.00
  -1   0   3   -0.01    0.00
   1   0  -3    0.00    0.00
   1   0  -3    0.01    0.00
   0   0  -3    0.00    0.00
   0   0   3    0.00    0.00
   0   0  -3    0.00    0.00
   0   0  -3    0.00    0.00
  -1   0  -3   -0.02    0.01
   1   0   3   -0.02    0.01
   1   0   3   -0.03    0.00
  -1   0  -3   -0.02    0.00
   2   0   3    0.01    0.01
  -2   0  -3   -0.01    0.01
   2   0   3    0.00    0.00
   2   0   3    0.01    0.00
   3   0   3    0.00    0.00
   3   0   3    0.00    0.01
   3   0   3    0.02    0.01
  -3   0  -3   -0.02    0.01
  -4   0  -3    0.02    0.01
   4   0   3    0.01    0.01
   5   0   3    0.01    0.01
  -5   0  -3   -0.02    0.01
   6   0   3   -0.02    0.01
   6  -1  -3    1.73    0.05
   6  -1  -3    1.78    0.08
  -6   1   3    1.77    0.08
   6   1  -3    1.71    0.05
   6   1  -3    1.64    0.08
   5  -1  -3    0.05    0.01
   5  -1  -3    0.04    0.02
  -5  -1   3    0.07    0.02
  -5   1   3    0.09    0.02
   5   1  -3    0.06    0.01
   5   1  -3    0.07    0.02
   4  -1  -3    3.61    0.10
   4  -1  -3    3.61    0.08
  -4  -1   3    3.66    0.09
  -4   1   3    3.66    0.10
   4   1  -3    3.56    0.10
   4   1  -3    3.65    0.09
   4   1  -3    3.56    0.07
   3  -1  -3    0.16    0.02
   3  -1  -3    0.20    0.01
   3  -1  -3    0.22    0.01
  -3  -1   3    0.24    0.02
  -3   1   3    0.18    0.02
   3   1  -3    0.18    0.01
   3   1  -3    0.21    0.02
   3   1  -3    0.19    0.02
   2  -1  -3    0.10    0.01
  -2  -1   3    0.11    0.01
   2  -1  -3    0.11    0.01
   2  -1  -3    0.11    0.01
   2   1  -3    0.09    0.01
   2   1  -3    0.09    0.01
   2   1  -3    0.12    0.01
  -2   1   3    0.12    0.01
  -1  -1   3    1.36    0.03
   1  -1  -3    1.35    0.03
   1  -1  -3    1.37    0.04
  -1   1   3    1.38    0.04
   1   1  -3    1.46    0.04
   1   1  -3    1.36    0.03
   1   1  -3    1.36    0.03
   0  -1   3    0.01    0.00
   0  -1  -3    0.01    0.00
   0  -1  -3    0.00    0.00
   0  -1  -3    0.00    0.00
   0   1  -3    0.00    0.00
   0   1  -3    0.03    0.01
   0   1   3    0.00    0.00
   0   1   3    0.00    0.00
   0   1  -3    0.00    0.00
   1  -1   3    1.11    0.03
  -1  -1  -3    1.04    0.03
   1   1   3    1.06    0.03
   1   1   3    1.12    0.03
  -1   1  -3    1.00    0.03
   2  -1   3   11.54    0.21
  -2  -1  -3   11.25    0.21
   2  -1   3   11.56    0.21
   2  -1   3   11.37    0.21
   2   1   3   11.37    0.21
   2   1   3   11.47    0.21
   2   1   3   11.27    0.22
  -2   1  -3   11.05    0.21
   3  -1   3    1.70    0.06
   3  -1   3    1.67    0.05
   3  -1   3    1.57    0.04
  -3  -1  -3    1.60    0.05
   3   1   3    1.61    0.04
  -3   1  -3    1.53    0.05
   3   1   3    1.58    0.05
   3   1   3    1.60    0.06
   4  -1   3    1.79    0.07
  -4  -1  -3    1.65    0.06
   4   1   3    1.62    0.06
  -4   1  -3    1.60    0.06
   5  -1   3    0.03    0.02
  -5  -1  -3    0.03    0.02
  -5   1  -3    0.04    0.02
   5   1   3    0.06    0.02
   6  -1   3    0.19    0.03
   6  -2  -3    0.04    0.01
   6  -2  -3    0.04    0.02
   6   2  -3    0.05    0.01
   6   2  -3    0.03    0.02
  -6   2   3    0.07    0.02
   5  -2  -3    0.06    0.01
   5  -2  -3    0.08    0.02
  -5   2   3    0.07    0.02
   5   2  -3    0.05    0.02
   5   2  -3    0.06    0.01
  -4  -2   3    0.70    0.03
   4  -2  -3    0.69    0.03
   4  -2  -3    0.73    0.04
   4   2  -3    0.72    0.02
   4   2  -3    0.69    0.04
  -4   2   3    0.64    0.04
   4   2  -3    0.77    0.04
  -3  -2   3   20.52    0.36
   3  -2  -3   20.91    0.39
   3  -2  -3   20.03    0.37
  -3   2   3   20.65    0.35
   3   2  -3   20.85    0.37
   3   2  -3   20.62    0.37
   3   2  -3   20.21    0.39
  -3   2   3   20.50    0.37
   2  -2  -3   22.88    0.42
   2  -2  -3   22.13    0.41
  -2  -2   3   22.95    0.38
   2   2  -3   22.71    0.40
  -2   2   3   22.52    0.39
  -2   2   3   22.71    0.38
   2   2  -3   22.69    0.42
   2   2  -3   23.20    0.40
   1  -2  -3    0.46    0.02
  -1  -2   3    0.46    0.02
   1  -2  -3    0.46    0.01
   1  -2  -3    0.48    0.02
   1   2  -3    0.46    0.02
   1   2  -3    0.46    0.02
  -1   2   3    0.44    0.02
   1   2  -3    0.47    0.02
   0  -2  -3    3.01    0.06
   0  -2   3    2.90    0.06
   0  -2   3    2.94    0.06
   0  -2  -3    2.82    0.06
   0   2   3    2.86    0.06
   0   2  -3    2.77    0.06
   0   2   3    2.85    0.06
   0   2  -3    2.88    0.06
  -1  -2  -3   18.49    0.34
   1  -2   3   19.04    0.33
   1  -2   3   18.96    0.33
   1   2   3   18.58    0.33
   1   2   3   18.87    0.32
   1   2   3   18.88    0.34
  -1   2  -3   19.05    0.33
   2  -2   3   10.92    0.20
   2  -2   3   10.81    0.20
   2  -2   3   10.51    0.20
  -2  -2  -3   11.01    0.21
   2   2   3   10.96    0.20
  -2   2  -3   10.75    0.21
   2   2   3   10.80    0.20
   2   2   3   10.68    0.21
  -3  -2  -3    0.35    0.02
   3  -2   3    0.29    0.03
   3  -2   3    0.31    0.02
   3   2   3    0.30    0.03
   3   2   3    0.29    0.02
  -3   2  -3    0.29    0.02
   3   2   3    0.30    0.02
   4  -2   3    2.79    0.09
   4   2   3    2.86    0.09
   4   2   3    2.93    0.08
  -4   2  -3    2.83    0.08
   5  -2   3    3.16    0.11
  -5  -2  -3    3.28    0.11
  -5   2  -3    3.47    0.10
   5   2   3    3.46    0.10
  -6  -2  -3    0.07    0.03
   6  -2   3    0.14    0.03
   6  -3  -3    0.01    0.01
   6  -3  -3    0.00    0.02
  -6  -3   3    0.01    0.02
   6   3  -3    0.00    0.01
   6   3  -3    0.01    0.02
  -6   3   3    0.00    0.02
   5  -3  -3    0.37    0.04
   5  -3  -3    0.34    0.02
   5   3  -3    0.43    0.03
   5   3  -3    0.32    0.04
  -5   3   3    0.40    0.04
   5   3  -3    0.33    0.02
  -4  -3   3    0.55    0.03
   4  -3  -3    0.49    0.03
   4  -3  -3    0.51    0.03
   4   3  -3    0.50    0.04
   4   3  -3    0.52    0.02
  -4   3   3    0.60    0.04
   4   3  -3    0.45    0.03
   3  -3  -3    7.62    0.17
  -3  -3   3    7.94    0.15
   3  -3  -3    7.69    0.16
   3   3  -3    7.72    0.16
   3   3  -3    7.64    0.15
   2  -3  -3   23.80    0.43
  -2  -3   3   23.77    0.40
   2  -3  -3   23.81    0.44
   2   3  -3   24.13    0.42
   2   3  -3   24.53    0.43
  -2   3   3   24.47    0.40
  -2   3   3   23.49    0.41
   2   3  -3   23.68    0.45
   1  -3  -3    6.49    0.13
  -1  -3   3    6.48    0.11
   1  -3  -3    6.38    0.13
  -1  -3   3    6.55    0.13
   1   3  -3    6.24    0.13
  -1   3   3    6.29    0.11
  -1   3   3    6.48    0.12
   1   3  -3    6.56    0.13
   0  -3  -3   10.48    0.20
   0  -3   3   10.43    0.20
   0  -3  -3   10.34    0.20
   0  -3   3   10.36    0.18
   0   3   3   10.22    0.19
   0   3  -3   10.49    0.20
   0   3   3   10.25    0.18
   0   3  -3   10.47    0.19
   1  -3   3    9.25    0.17
  -1  -3  -3    8.90    0.18
   1  -3   3    9.05    0.17
   1   3   3    9.14    0.18
   1   3   3    9.14    0.16
  -1   3  -3    9.48    0.18
   2  -3   3    5.21    0.11
   2  -3   3    4.84    0.11
  -2  -3  -3    5.08    0.11
   2  -3   3    5.18    0.10
   2   3   3    4.78    0.12
   2   3   3    5.16    0.10
   2   3   3    5.01    0.10
  -2   3  -3    5.05    0.11
   3  -3   3    9.66    0.19
  -3  -3  -3    9.31    0.19
   3  -3   3    9.51    0.20
   3   3   3    9.27    0.18
  -3   3  -3    9.61    0.19
   3   3   3    9.28    0.20
   4  -3   3    0.62    0.04
  -4   3  -3    0.58    0.04
   4   3   3    0.74    0.04
   4   3   3    0.58    0.04
   5  -3   3    0.86    0.05
   5   3   3    0.90    0.05
   6  -3   3    0.69    0.05
  -6  -3  -3    0.70    0.05
  -6  -4   3    0.23    0.04
   6  -4  -3    0.25    0.03
  -6   4   3    0.27    0.04
  -5  -4   3   -0.01    0.01
   5  -4  -3    0.01    0.01
   5  -4  -3    0.02    0.01
   5   4  -3    0.00    0.01
  -5   4   3    0.01    0.02
   5   4  -3    0.00    0.01
   4  -4  -3    2.48    0.07
   4  -4  -3    2.66    0.09
  -4  -4   3    2.55    0.09
   4   4  -3    2.55    0.08
  -4   4   3    2.39    0.08
   4   4  -3    2.53    0.09
   4   4  -3    2.54    0.06
   3  -4  -3   12.29    0.26
  -3  -4   3   12.30    0.26
  -3  -4   3   12.26    0.22
   3  -4  -3   12.67    0.24
   3   4  -3   12.53    0.26
   3   4  -3   12.55    0.25
  -3   4   3   12.42    0.24
   3   4  -3   12.45    0.24
   2  -4  -3   24.79    0.46
   2  -4  -3   24.46    0.45
  -2  -4   3   24.70    0.46
  -2  -4   3   24.83    0.41
   2   4  -3   25.11    0.44
  -2   4   3   25.43    0.42
  -2   4   3   24.61    0.43
   2   4  -3   23.86    0.45
   1  -4  -3   16.62    0.32
  -1  -4   3   17.28    0.28
   1  -4  -3   16.99    0.32
  -1  -4   3   17.06    0.32
  -1   4   3   17.51    0.30
  -1   4   3   17.16    0.29
   1   4  -3   16.69    0.32
   1   4  -3   17.10    0.31
   0  -4   3   13.43    0.23
   0  -4  -3   13.23    0.25
   0  -4   3   13.35    0.25
   0   4   3   13.18    0.23
   0   4   3   13.28    0.24
   0   4  -3   13.28    0.25
   1  -4   3    0.09    0.01
  -1  -4  -3    0.10    0.01
   1  -4   3    0.12    0.01
   1   4   3    0.10    0.01
   1   4   3    0.07    0.01
  -1   4  -3    0.09    0.01
   2  -4   3    0.95    0.04
   2  -4   3    1.01    0.03
  -2  -4  -3    1.01    0.04
   2   4   3    1.01    0.03
  -2   4  -3    0.94    0.04
   2   4   3    0.99    0.04
   2   4   3    0.97    0.03
  -3  -4  -3    1.23    0.05
   3  -4   3    1.12    0.05
   3   4   3    1.17    0.04
  -3   4  -3    1.12    0.05
   3   4   3    1.18    0.05
   4  -4   3    2.08    0.08
  -4  -4  -3    2.12    0.07
   4   4   3    2.18    0.08
  -4   4  -3    2.16    0.07
   5  -4   3    1.11    0.06
   5   4   3    0.91    0.06
  -6  -4  -3    2.35    0.10
  -6  -5   3    0.04    0.02
   6  -5  -3    0.00    0.01
  -6   5   3   -0.02    0.01
  -5  -5   3    0.51    0.04
   5  -5  -3    0.51    0.03
   5  -5  -3    0.46    0.04
  -5   5   3    0.35    0.04
   5   5  -3    0.45    0.03
   5   5  -3    0.49    0.04
  -4  -5   3   11.35    0.26
   4  -5  -3   11.72    0.24
   4  -5  -3   11.65    0.25
   4   5  -3   11.87    0.25
  -4   5   3   11.71    0.24
   4   5  -3   11.64    0.23
   3  -5  -3    0.14    0.02
   3  -5  -3    0.17    0.02
  -3  -5   3    0.13    0.02
   3   5  -3    0.15    0.02
  -3   5   3    0.15    0.02
   3   5  -3    0.13    0.02
  -2  -5   3    0.12    0.02
   2  -5  -3    0.10    0.02
   2  -5  -3    0.13    0.02
  -2   5   3    0.13    0.01
  -2   5   3    0.11    0.02
   2   5  -3    0.13    0.02
   2   5  -3    0.13    0.02
   1  -5  -3    2.48    0.07
   1  -5  -3    2.43    0.07
  -1  -5   3    2.47    0.05
  -1  -5   3    2.53    0.07
  -1   5   3    2.50    0.06
   1   5  -3    2.51    0.07
  -1   5   3    2.53    0.06
   1   5  -3    2.45    0.07
   0  -5  -3    0.00    0.01
   0  -5   3    0.00    0.01
   0  -5  -3    0.00    0.01
   0  -5   3    0.00    0.00
   0   5  -3    0.00    0.01
   0   5   3    0.00    0.00
   0   5   3    0.00    0.01
   1  -5   3    0.78    0.03
   1  -5   3    0.84    0.03
  -1  -5  -3    0.83    0.04
  -1   5  -3    0.81    0.04
   1   5   3    0.82    0.04
   1   5   3    0.84    0.03
   2  -5   3    1.06    0.04
   2  -5   3    1.00    0.04
  -2  -5  -3    1.03    0.04
  -2   5  -3    1.02    0.04
   2   5   3    1.10    0.03
   2   5   3    0.98    0.04
   3  -5   3    0.99    0.05
  -3  -5  -3    0.99    0.05
  -3   5  -3    1.01    0.04
   3   5   3    1.00    0.05
  -4  -5  -3    0.53    0.04
   4  -5   3    0.53    0.04
  -4   5  -3    0.59    0.04
   4   5   3    0.47    0.04
   5  -5   3    0.12    0.03
   5   5   3    0.10    0.03
  -6  -6   3    0.18    0.03
  -5  -6   3    0.01    0.02
   5  -6  -3   -0.01    0.01
   5  -6  -3    0.02    0.02
  -5   6   3   -0.01    0.01
   5   6  -3   -0.01    0.01
   4  -6  -3    1.05    0.05
  -4  -6   3    1.01    0.06
   4  -6  -3    1.11    0.05
   4   6  -3    1.14    0.06
   4   6  -3    1.07    0.04
  -4   6   3    1.03    0.05
   3  -6  -3    1.89    0.07
  -3  -6   3    2.08    0.07
   3  -6  -3    2.00    0.07
   3   6  -3    2.06    0.07
  -3   6   3    2.03    0.07
   3   6  -3    1.82    0.06
  -2  -6   3    1.89    0.07
   2  -6  -3    1.90    0.06
   2  -6  -3    1.85    0.07
   2   6  -3    1.80    0.06
   2   6  -3    1.85    0.06
  -2   6   3    1.83    0.06
   1  -6  -3    0.00    0.01
  -1  -6   3    0.02    0.00
  -1  -6   3    0.01    0.01
   1  -6  -3    0.01    0.01
  -1   6   3    0.02    0.01
  -1   6   3    0.02    0.01
   1   6  -3    0.01    0.01
   0  -6  -3    0.03    0.01
   0  -6  -3    0.01    0.01
   0  -6   3    0.03    0.01
   0   6   3    0.02    0.01
   0   6   3    0.04    0.01
   0   6  -3    0.04    0.01
   1  -6   3    0.21    0.02
   1  -6   3    0.20    0.02
  -1  -6  -3    0.22    0.02
  -1   6  -3    0.20    0.02
   1   6   3    0.22    0.01
   1   6   3    0.18    0.02
   2  -6   3    0.01    0.01
   2  -6   3    0.00    0.01
  -2  -6  -3    0.00    0.01
  -2   6  -3    0.01    0.01
   2   6   3    0.01    0.01
   3  -6   3    0.29    0.03
  -3  -6  -3    0.25    0.03
  -3   6  -3    0.27    0.03
   3   6   3    0.29    0.03
   4  -6   3    1.03    0.06
  -4  -6  -3    1.07    0.05
   4   6   3    1.14    0.06
   5  -6   3    0.70    0.05
   5   6   3    0.64    0.05
   5  -7  -3    0.17    0.03
   5  -7  -3    0.06    0.02
  -5  -7   3    0.06    0.02
   5   7  -3    0.09    0.03
  -5   7   3    0.11    0.03
   4  -7  -3    1.06    0.06
  -4  -7   3    1.10    0.06
   4  -7  -3    1.15    0.05
  -4   7   3    1.17    0.06
   4   7  -3    1.06    0.06
   3  -7  -3    0.72    0.04
   3  -7  -3    0.89    0.05
  -3  -7   3    0.84    0.05
  -3   7   3    0.85    0.04
   3   7  -3    0.78    0.04
  -2  -7   3    3.82    0.11
   2  -7  -3    3.86    0.11
   2  -7  -3    3.80    0.10
  -2   7   3    3.77    0.10
   2   7  -3    3.72    0.10
  -1  -7   3    9.53    0.21
   1  -7  -3    9.75    0.21
  -1   7   3    9.92    0.19
   1   7  -3    9.68    0.21
  -1   7   3    9.92    0.19
   0  -7  -3    1.76    0.06
   0  -7   3    1.79    0.05
   0  -7   3    1.82    0.06
   0   7  -3    1.87    0.06
   0   7   3    1.94    0.06
   0   7   3    1.86    0.05
  -1  -7  -3    0.14    0.02
   1  -7   3    0.14    0.02
   1  -7   3    0.13    0.02
  -1   7  -3    0.13    0.02
   1   7   3    0.14    0.02
   2  -7   3    1.55    0.06
   2  -7   3    1.52    0.05
  -2  -7  -3    1.51    0.06
   2   7   3    1.37    0.06
  -2   7  -3    1.57    0.06
   3  -7   3    0.14    0.02
  -3  -7  -3    0.13    0.02
  -3   7  -3    0.16    0.02
   3   7   3    0.17    0.03
   4  -7   3    1.90    0.08
  -4  -7  -3    1.90    0.08
   4   7   3    1.89    0.08
   5   7   3    0.86    0.06
   5  -8  -3    0.69    0.05
  -5  -8   3    0.62    0.05
   5  -8  -3    0.58    0.04
  -5   8   3    0.66    0.05
   5   8  -3    0.62    0.05
  -4  -8   3    0.18    0.03
   4  -8  -3    0.16    0.03
   4  -8  -3    0.22    0.03
   4   8  -3    0.24    0.03
  -4   8   3    0.17    0.03
   3  -8  -3    1.27    0.06
   3  -8  -3    1.20    0.06
  -3  -8   3    1.17    0.06
  -3   8   3    1.18    0.05
   3   8  -3    1.28    0.06
   2  -8  -3    5.46    0.14
   2  -8  -3    5.62    0.14
  -2  -8   3    5.51    0.14
   2   8  -3    5.43    0.14
  -2   8   3    5.40    0.13
   1  -8  -3    0.24    0.03
  -1  -8   3    0.25    0.03
   1  -8  -3    0.28    0.03
   1   8  -3    0.22    0.03
  -1   8   3    0.31    0.02
  -1   8   3    0.22    0.02
   0  -8   3    7.18    0.17
   0  -8  -3    7.20    0.17
   0   8   3    7.15    0.16
   0   8  -3    7.44    0.17
   0   8   3    7.27    0.14
   1  -8   3    0.14    0.02
   1  -8   3    0.14    0.02
  -1  -8  -3    0.19    0.03
  -1   8  -3    0.12    0.02
   1   8   3    0.17    0.02
   2  -8   3    0.82    0.04
   2  -8   3    0.91    0.04
  -2  -8  -3    0.86    0.05
  -2   8  -3    0.85    0.04
   2   8   3    0.86    0.05
   3  -8   3    2.88    0.09
  -3  -8  -3    2.68    0.09
  -3   8  -3    2.70    0.09
   3   8   3    2.77    0.10
   4  -8   3    0.31    0.04
  -4  -8  -3    0.31    0.04
   4   8   3    0.27    0.04
   5  -8   3    0.38    0.05
   5   8   3    0.50    0.06
   5  -9  -3   -0.01    0.01
   5  -9  -3   -0.01    0.02
  -5  -9   3    0.01    0.02
   5   9  -3    0.00    0.02
  -5   9   3    0.02    0.02
   4  -9  -3    0.63    0.05
   4  -9  -3    0.63    0.05
  -4  -9   3    0.61    0.05
   4   9  -3    0.68    0.05
  -4   9   3    0.67    0.05
  -3  -9   3    0.07    0.02
   3  -9  -3    0.05    0.02
   3  -9  -3    0.06    0.02
  -3   9   3    0.03    0.02
   3   9  -3    0.06    0.02
   2  -9  -3    0.15    0.02
  -2  -9   3    0.09    0.02
   2  -9  -3    0.16    0.03
   2   9  -3    0.17    0.03
  -2   9   3    0.17    0.02
   1  -9  -3    3.52    0.11
   1   9  -3    3.43    0.10
  -1   9   3    3.49    0.09
  -1   9   3    3.69    0.09
   0  -9  -3    0.92    0.05
   0  -9   3    0.95    0.05
   0   9  -3    0.95    0.05
   0   9   3    0.93    0.04
   1  -9   3    6.28    0.15
   1  -9   3    6.39    0.13
  -1  -9  -3    6.09    0.16
  -1   9  -3    6.09    0.15
   1   9   3    6.12    0.15
  -2  -9  -3    1.11    0.06
   2  -9   3    1.15    0.05
   2  -9   3    1.17    0.05
  -2   9  -3    1.24    0.06
   2   9   3    1.19    0.06
  -3  -9  -3    0.03    0.02
   3  -9   3    0.04    0.02
   3   9   3    0.03    0.02
  -4  -9  -3    2.41    0.09
   4  -9   3    2.29    0.09
   4   9   3    2.23    0.10
   4 -10  -3    1.39    0.07
  -4 -10   3    1.23    0.07
   4 -10  -3    1.39    0.07
   4  10  -3    1.42    0.07
  -4  10   3    1.40    0.07
   3 -10  -3    1.21    0.06
  -3 -10   3    1.26    0.07
   3 -10  -3    1.39    0.07
   3  10  -3    1.28    0.07
  -3  10   3    1.20    0.06
   2 -10  -3    0.12    0.02
  -2 -10   3    0.05    0.02
   2  10  -3    0.06    0.02
  -2  10   3    0.07    0.02
  -1 -10   3    1.63    0.07
   1 -10  -3    1.62    0.07
   1  10  -3    1.61    0.07
   0 -10  -3    1.00    0.06
   0 -10   3    0.99    0.05
   0  10   3    0.95    0.05
   0  10  -3    0.93    0.05
   1 -10   3    4.32    0.12
  -1 -10  -3    4.14    0.13
  -1  10  -3    4.32    0.12
   1  10   3    4.41    0.12
  -2 -10  -3   11.14    0.26
   2 -10   3   10.99    0.24
   2 -10   3   11.04    0.23
   2  10   3   10.59    0.25
  -2  10  -3   10.68    0.24
  -3 -10  -3    0.46    0.05
   3 -10   3    0.50    0.04
   3  10   3    0.52    0.05
  -4 -10  -3    0.63    0.05
   4 -10   3    0.69    0.05
   4  10   3    0.59    0.06
   4 -11  -3    2.94    0.11
  -4 -11   3    2.75    0.11
   4 -11  -3    2.88    0.11
   4  11  -3    3.07    0.12
  -4  11   3    2.81    0.10
   3 -11  -3    0.32    0.04
  -3  11   3    0.30    0.04
   3  11  -3    0.27    0.04
   2 -11  -3   -0.01    0.01
  -2 -11   3    0.03    0.02
   2  11  -3    0.02    0.02
   1 -11  -3    1.13    0.06
  -1 -11   3    1.09    0.06
   1  11  -3    1.12    0.06
   0 -11   3    0.24    0.03
   0 -11  -3    0.16    0.03
   0  11   3    0.28    0.03
   0  11  -3    0.21    0.03
   1 -11   3    0.03    0.02
  -1 -11  -3    0.00    0.01
  -1  11  -3    0.02    0.02
   1  11   3    0.03    0.02
  -2 -11  -3    0.00    0.02
  -2  11  -3    0.00    0.01
   2  11   3    0.01    0.02
   3 -11   3    0.41    0.04
  -3 -11  -3    0.40    0.05
   3  11   3    0.36    0.04
  -4 -11  -3    0.09    0.03
   4 -11   3    0.08    0.03
  -4  11  -3    0.14    0.03
   4 -12  -3    0.09    0.03
  -4  12   3    0.05    0.02
  -3 -12   3    0.18    0.03
   3 -12  -3    0.24    0.04
   3  12  -3    0.18    0.03
   2 -12  -3    0.52    0.05
  -2 -12   3    0.61    0.05
   2  12  -3    0.54    0.05
   1 -12  -3    0.00    0.02
  -1 -12   3    0.01    0.02
   1  12  -3    0.00    0.02
   0 -12   3    3.39    0.12
   0 -12  -3    3.58    0.12
   0  12   3    3.34    0.11
   0  12  -3    3.51    0.11
   1 -12   3    0.65    0.05
  -1 -12  -3    0.62    0.05
  -1  12  -3    0.64    0.05
   1  12   3    0.59    0.04
  -2 -12  -3    0.08    0.03
   2  12   3    0.02    0.02
  -3 -12  -3    2.69    0.11
   3  12   3    2.56    0.11
   3 -13  -3    0.33    0.04
   2 -13  -3    0.18    0.03
  -2 -13   3    0.19    0.04
   2  13  -3    0.17    0.03
   1 -13  -3    0.13    0.03
  -1 -13   3    0.16    0.03
   1  13  -3    0.13    0.03
   0 -13  -3    0.19    0.03
   0 -13   3    0.17    0.03
   0  13  -3    0.24    0.03
   1 -13   3    0.04    0.02
  -1 -13  -3    0.02    0.02
  -1  13  -3    0.03    0.02
   1  13   3    0.03    0.02
  -2 -13  -3    1.13    0.07
  -1 -14   3   -0.01    0.02
   1 -14  -3    0.01    0.02
   1  14  -3    0.00    0.02
   0 -14   3    0.37    0.05
   0 -14  -3    0.42    0.05
   0  14  -3    0.42    0.05
   1 -14   3    0.05    0.02
   1  14   3    0.08    0.03
   6   0  -4    1.61    0.08
  -6   0   4    1.49    0.07
   6   0  -4    1.57    0.05
  -5   0   4    1.47    0.06
   5   0  -4    1.50    0.04
   5   0  -4    1.46    0.07
   4   0  -4    0.45    0.02
  -4   0   4    0.47    0.03
   4   0  -4    0.53    0.04
  -3   0   4    5.11    0.11
   3   0  -4    5.15    0.10
   3   0  -4    4.97    0.12
   3   0  -4    5.13    0.10
   2   0  -4   27.73    0.47
  -2   0   4   27.45    0.47
   2   0  -4   27.44    0.49
   2   0  -4   27.73    0.51
  -1   0   4    1.15    0.03
   1   0  -4    1.14    0.03
   1   0  -4    1.17    0.04
   1   0  -4    1.18    0.03
   0   0  -4  100.88    1.80
   0   0  -4  105.47    1.74
   0   0   4  100.28    1.70
  -1   0  -4   19.55    0.35
  -1   0  -4   19.88    0.34
   1   0   4   19.57    0.34
  -2   0  -4   10.92    0.22
   2   0   4   11.17    0.21
  -2   0  -4   11.12    0.20
   2   0   4   11.34    0.21
   3   0   4    0.52    0.03
  -3   0  -4    0.54    0.03
   4   0   4   12.16    0.25
  -4   0  -4   11.98    0.25
   5   0   4    3.68    0.11
  -5   0  -4    3.63    0.11
   6   0   4    1.29    0.07
   6  -1  -4    1.46    0.08
   6  -1  -4    1.42    0.05
  -6   1   4    1.40    0.07
   6   1  -4    1.43    0.08
   6   1  -4    1.45    0.04
   5  -1  -4    0.05    0.02
  -5  -1   4    0.04    0.01
   5  -1  -4    0.03    0.01
  -5   1   4    0.05    0.02
   5   1  -4    0.06    0.02
   5   1  -4    0.06    0.01
   4  -1  -4    1.33    0.06
   4  -1  -4    1.41    0.04
  -4  -1   4    1.39    0.05
   4   1  -4    1.36    0.04
   4   1  -4    1.36    0.06
  -4   1   4    1.31    0.05
   4   1  -4    1.41    0.05
   3  -1  -4    2.63    0.06
   3  -1  -4    2.73    0.06
   3  -1  -4    2.86    0.08
  -3  -1   4    2.83    0.07
   3   1  -4    2.71    0.07
  -3   1   4    2.69    0.07
   3   1  -4    2.61    0.08
   3   1  -4    2.64    0.06
  -2  -1   4    8.16    0.15
   2  -1  -4    8.32    0.17
   2  -1  -4    8.30    0.14
   2  -1  -4    8.18    0.16
   2   1  -4    8.10    0.16
   2   1  -4    8.12    0.17
  -2   1   4    8.32    0.16
   2   1  -4    8.31    0.15
   1  -1  -4    7.47    0.15
  -1  -1   4    7.64    0.14
   1  -1  -4    7.48    0.15
   1  -1  -4    7.41    0.13
   1   1  -4    7.57    0.14
   1   1  -4    7.30    0.15
   1   1  -4    7.20    0.14
  -1   1   4    7.50    0.14
   0  -1   4    3.56    0.07
   0  -1  -4    3.64    0.07
   0  -1  -4    3.54    0.08
   0  -1  -4    3.59    0.07
   0   1  -4    3.53    0.08
   0   1   4    3.51    0.07
   0   1  -4    3.63    0.07
   0   1  -4    3.64    0.08
  -1  -1  -4    0.70    0.02
   1  -1   4    0.71    0.03
  -1   1  -4    0.64    0.03
   1   1   4    0.64    0.03
   2  -1   4    4.94    0.10
  -2  -1  -4    4.74    0.10
   2  -1   4    4.81    0.11
  -2   1  -4    4.67    0.11
   2   1   4    4.82    0.11
   2   1   4    4.91    0.10
   2   1   4    4.79    0.11
   3  -1   4    5.65    0.13
  -3  -1  -4    5.54    0.12
  -3  -1  -4    5.64    0.13
   3   1   4    5.63    0.14
  -3   1  -4    5.55    0.13
   3   1   4    5.59    0.13
   4  -1   4    0.01    0.01
  -4  -1  -4    0.00    0.01
  -4   1  -4    0.00    0.01
   4   1   4    0.01    0.01
  -5  -1  -4    0.85    0.05
   5  -1   4    0.93    0.05
  -5   1  -4    0.90    0.05
   5   1   4    0.95    0.05
   6  -1   4    0.00    0.02
  -6  -1  -4    0.02    0.02
   6  -2  -4    0.01    0.01
   6  -2  -4    0.01    0.02
  -6   2   4   -0.01    0.02
   6   2  -4    0.01    0.02
   6   2  -4    0.01    0.01
   5  -2  -4    0.26    0.02
   5  -2  -4    0.20    0.03
  -5   2   4    0.23    0.03
   5   2  -4    0.24    0.02
   5   2  -4    0.22    0.03
  -4  -2   4    0.59    0.03
   4  -2  -4    0.60    0.03
   4  -2  -4    0.59    0.04
  -4   2   4    0.63    0.04
   4   2  -4    0.53    0.04
   4   2  -4    0.57    0.02
   4   2  -4    0.61    0.03
  -3  -2   4    2.36    0.06
   3  -2  -4    2.33    0.06
   3  -2  -4    2.42    0.07
   3   2  -4    2.26    0.07
  -3   2   4    2.46    0.07
   3   2  -4    2.34    0.06
   3   2  -4    2.32    0.06
   2  -2  -4    6.57    0.13
  -2  -2   4    6.53    0.12
   2  -2  -4    6.57    0.14
   2   2  -4    6.32    0.14
  -2   2   4    6.42    0.13
   2   2  -4    6.33    0.13
   2   2  -4    6.40    0.13
   1  -2  -4    0.06    0.01
   1  -2  -4    0.05    0.00
   1  -2  -4    0.04    0.01
  -1  -2   4    0.04    0.01
   1   2  -4    0.04    0.01
   1   2  -4    0.03    0.01
   1   2  -4    0.04    0.01
  -1   2   4    0.04    0.01
   0  -2   4    0.04    0.01
   0  -2   4    0.04    0.01
   0  -2  -4    0.09    0.01
   0  -2  -4    0.03    0.01
   0   2  -4    0.05    0.01
   0   2   4    0.03    0.01
   0   2   4    0.04    0.01
   0   2  -4    0.04    0.01
  -1  -2  -4    6.15    0.12
   1  -2   4    5.98    0.11
   1  -2   4    5.97    0.12
  -1   2  -4    6.07    0.13
   1   2   4    6.01    0.12
   2  -2   4    0.20    0.02
   2  -2   4    0.20    0.02
   2  -2   4    0.23    0.01
  -2  -2  -4    0.22    0.02
   2   2   4    0.23    0.02
   2   2   4    0.19    0.02
   2   2   4    0.22    0.02
  -2   2  -4    0.20    0.02
   3  -2   4    7.40    0.16
  -3  -2  -4    7.64    0.16
  -3   2  -4    7.35    0.16
   3   2   4    7.63    0.17
   3   2   4    7.42    0.16
   4  -2   4    0.02    0.01
   4   2   4    0.00    0.01
  -4   2  -4    0.02    0.01
   4   2   4    0.01    0.01
   5  -2   4    0.00    0.01
  -5  -2  -4    0.00    0.01
  -5   2  -4    0.02    0.02
   5   2   4    0.01    0.01
   6  -2   4    1.66    0.08
  -6  -2  -4    1.63    0.08
   6  -3  -4    1.01    0.06
   6  -3  -4    0.92    0.04
  -6   3   4    0.91    0.06
   6   3  -4    0.95    0.03
   6   3  -4    0.91    0.06
   5  -3  -4    2.29    0.09
   5  -3  -4    2.18    0.07
   5   3  -4    2.16    0.06
  -5   3   4    2.12    0.08
   5   3  -4    2.31    0.09
   4  -3  -4    0.07    0.01
  -4  -3   4    0.09    0.02
   4  -3  -4    0.09    0.02
   4   3  -4    0.08    0.01
   4   3  -4    0.08    0.02
  -4   3   4    0.07    0.02
   4   3  -4    0.13    0.02
   3  -3  -4   11.44    0.24
  -3  -3   4   11.71    0.21
   3  -3  -4   11.65    0.23
   3   3  -4   11.71    0.22
  -3   3   4   11.69    0.23
   3   3  -4   11.76    0.23
   3   3  -4   11.78    0.25
   2  -3  -4   22.52    0.42
  -2  -3   4   22.46    0.37
   2  -3  -4   22.26    0.41
   2   3  -4   22.93    0.42
   2   3  -4   22.32    0.40
   2   3  -4   21.64    0.40
  -2   3   4   21.86    0.39
   1  -3  -4   32.25    0.58
  -1  -3   4   32.49    0.53
   1  -3  -4   32.02    0.58
   1   3  -4   33.25    0.56
   1   3  -4   31.40    0.58
  -1   3   4   32.40    0.54
  -1   3   4   32.42    0.54
   0  -3  -4    2.28    0.06
   0  -3   4    2.22    0.05
   0  -3   4    2.29    0.05
   0  -3  -4    2.32    0.06
   0   3  -4    2.25    0.06
   0   3   4    2.28    0.05
   0   3  -4    2.25    0.06
   0   3   4    2.32    0.05
  -1  -3  -4    0.64    0.03
   1  -3   4    0.71    0.03
   1  -3   4    0.62    0.02
  -1   3  -4    0.63    0.03
   1   3   4    0.61    0.02
   1   3   4    0.62    0.03
   2  -3   4    5.16    0.12
   2  -3   4    5.37    0.10
  -2  -3  -4    5.30    0.12
  -2   3  -4    5.27    0.12
   2   3   4    5.33    0.11
   2   3   4    5.26    0.11
  -3  -3  -4   16.81    0.32
   3   3   4   16.95    0.30
  -3   3  -4   16.54    0.32
   3   3   4   16.48    0.33
   4  -3   4    0.17    0.03
   4   3   4    0.12    0.02
  -4   3  -4    0.16    0.02
   4   3   4    0.15    0.03
  -5  -3  -4    2.46    0.09
   5  -3   4    2.47    0.09
  -5   3  -4    2.41    0.09
   5   3   4    2.41    0.10
  -6  -3  -4   -0.03    0.02
  -6  -4   4    0.02    0.02
   6  -4  -4    0.01    0.01
   6  -4  -4    0.00    0.02
  -6   4   4   -0.03    0.01
   6   4  -4    0.03    0.01
   5  -4  -4    0.73    0.04
  -5  -4   4    0.82    0.05
   5  -4  -4    0.75    0.05
  -5   4   4    0.75    0.05
   5   4  -4    0.75    0.05
   5   4  -4    0.72    0.05
   5   4  -4    0.72    0.03
   4  -4  -4    0.18    0.03
   4  -4  -4    0.15    0.02
  -4   4   4    0.17    0.03
   4   4  -4    0.13    0.02
   4   4  -4    0.20    0.03
   4   4  -4    0.25    0.03
   3  -4  -4    4.20    0.10
  -3  -4   4    4.38    0.09
   3  -4  -4    4.32    0.11
   3   4  -4    4.44    0.12
   3   4  -4    4.40    0.11
   3   4  -4    4.20    0.10
  -3   4   4    4.28    0.11
   2  -4  -4    0.01    0.01
  -2  -4   4    0.00    0.00
  -2  -4   4    0.00    0.01
   2  -4  -4    0.02    0.01
  -2   4   4    0.00    0.01
   2   4  -4    0.01    0.01
   2   4  -4    0.01    0.01
   2   4  -4    0.00    0.01
  -1  -4   4    0.19    0.02
  -1  -4   4    0.22    0.01
   1  -4  -4    0.22    0.02
   1  -4  -4    0.22    0.02
   1   4  -4    0.20    0.02
  -1   4   4    0.23    0.02
   1   4  -4    0.21    0.02
  -1   4   4    0.20    0.01
   0  -4  -4   10.72    0.21
   0  -4   4   10.82    0.20
   0  -4  -4   10.39    0.21
   0  -4   4   10.65    0.19
   0   4  -4   10.34    0.21
   0   4   4   10.58    0.20
   0   4   4   10.49    0.19
   0   4  -4   10.22    0.20
   1  -4   4    0.01    0.01
   1  -4   4    0.03    0.01
  -1  -4  -4    0.02    0.01
   1   4   4    0.01    0.01
   1   4   4    0.02    0.01
  -1   4  -4    0.02    0.01
   2  -4   4    9.92    0.20
  -2  -4  -4    9.91    0.20
   2  -4   4    9.98    0.19
  -2   4  -4    9.99    0.20
   2   4   4   10.06    0.19
   2   4   4    9.61    0.20
   3  -4   4    6.21    0.15
  -3  -4  -4    6.52    0.15
   3   4   4    6.24    0.15
  -3   4  -4    6.40    0.15
   3   4   4    6.50    0.14
   4  -4   4   -0.01    0.01
  -4   4  -4    0.02    0.01
   4   4   4    0.01    0.02
   5  -4   4    0.50    0.05
   5   4   4    0.62    0.05
  -6  -5   4    1.30    0.07
   6  -5  -4    1.32    0.06
   6  -5  -4    1.31    0.07
  -6   5   4    1.33    0.07
  -5  -5   4    0.11    0.02
   5  -5  -4    0.10    0.02
   5  -5  -4    0.11    0.02
  -5   5   4    0.09    0.02
   5   5  -4    0.12    0.02
   5   5  -4    0.14    0.03
   4  -5  -4    0.93    0.04
  -4  -5   4    0.94    0.05
   4  -5  -4    0.98    0.05
   4   5  -4    0.98    0.04
   4   5  -4    1.03    0.05
   3  -5  -4    0.13    0.02
   3  -5  -4    0.13    0.02
  -3  -5   4    0.12    0.02
   3   5  -4    0.13    0.02
   3   5  -4    0.12    0.02
  -3   5   4    0.12    0.02
   2  -5  -4    0.25    0.03
  -2  -5   4    0.21    0.02
   2  -5  -4    0.27    0.02
   2   5  -4    0.27    0.02
  -2   5   4    0.25    0.02
   2   5  -4    0.28    0.02
   1  -5  -4   29.70    0.55
   1  -5  -4   29.87    0.56
  -1  -5   4   29.56    0.55
  -1  -5   4   30.67    0.50
  -1   5   4   30.26    0.51
   1   5  -4   29.89    0.53
  -1   5   4   29.90    0.51
   1   5  -4   30.44    0.55
   0  -5   4    0.61    0.02
   0  -5   4    0.59    0.03
   0  -5  -4    0.63    0.03
   0  -5  -4    0.62    0.03
   0   5   4    0.63    0.03
   0   5   4    0.65    0.03
   0   5  -4    0.52    0.03
   1  -5   4    0.97    0.03
   1  -5   4    0.93    0.04
  -1  -5  -4    0.91    0.04
   1   5   4    1.01    0.04
   1   5   4    0.99    0.03
  -1   5  -4    0.98    0.04
  -2  -5  -4    0.00    0.01
   2  -5   4    0.01    0.01
   2  -5   4    0.00    0.01
  -2   5  -4    0.01    0.01
   2   5   4    0.01    0.01
   2   5   4    0.00    0.01
  -3  -5  -4    3.41    0.10
   3  -5   4    3.60    0.10
  -3   5  -4    3.59    0.10
   3   5   4    3.36    0.10
   4  -5   4    1.68    0.07
  -4   5  -4    1.50    0.06
   4   5   4    1.37    0.07
   5  -5   4    0.47    0.05
   5   5   4    0.42    0.05
  -6  -6   4    0.18    0.04
  -5  -6   4    0.00    0.01
   5  -6  -4    0.00    0.01
   5  -6  -4    0.00    0.01
   5   6  -4    0.02    0.01
  -5   6   4    0.02    0.02
   5   6  -4    0.00    0.01
   4  -6  -4    0.92    0.05
   4  -6  -4    0.95    0.05
  -4  -6   4    0.93    0.05
   4   6  -4    0.89    0.05
  -4   6   4    0.90    0.05
   4   6  -4    0.86    0.04
   3  -6  -4    4.00    0.10
   3  -6  -4    3.75    0.11
  -3  -6   4    3.77    0.11
  -3   6   4    3.94    0.10
   3   6  -4    3.89    0.10
   3   6  -4    3.83    0.11
  -2  -6   4    0.28    0.03
   2  -6  -4    0.24    0.02
   2  -6  -4    0.27    0.03
   2   6  -4    0.26    0.03
  -2   6   4    0.24    0.02
   2   6  -4    0.30    0.02
   1  -6  -4    4.33    0.11
  -1  -6   4    4.44    0.08
  -1  -6   4    4.23    0.11
   1  -6  -4    4.21    0.11
  -1   6   4    4.46    0.10
  -1   6   4    4.45    0.09
   1   6  -4    4.31    0.11
   1   6  -4    4.27    0.11
   0  -6   4   16.02    0.32
   0  -6   4   16.08    0.29
   0  -6  -4   16.58    0.32
   0  -6  -4   16.67    0.32
   0   6   4   16.62    0.29
   0   6  -4   16.57    0.31
   0   6   4   16.70    0.30
   1  -6   4    1.21    0.04
   1  -6   4    1.23    0.04
  -1  -6  -4    1.09    0.05
  -1   6  -4    1.15    0.05
   1   6   4    1.19    0.05
   1   6   4    1.25    0.04
   2  -6   4    6.23    0.14
  -2  -6  -4    6.13    0.15
   2  -6   4    6.11    0.13
   2   6   4    6.35    0.15
  -2   6  -4    5.91    0.14
   3  -6   4   10.06    0.22
  -3  -6  -4   10.40    0.22
   3   6   4   10.13    0.23
  -3   6  -4    9.92    0.22
   4  -6   4    0.11    0.02
  -4   6  -4    0.13    0.02
   4   6   4    0.09    0.02
   5  -6   4    0.10    0.03
   5   6   4    0.06    0.02
   5  -7  -4    0.16    0.03
  -5  -7   4    0.19    0.03
   5  -7  -4    0.17    0.03
   5   7  -4    0.19    0.03
  -5   7   4    0.15    0.03
   4  -7  -4    0.33    0.03
  -4  -7   4    0.31    0.04
   4  -7  -4    0.30    0.04
   4   7  -4    0.34    0.04
  -4   7   4    0.34    0.04
   3  -7  -4    0.05    0.02
   3  -7  -4    0.10    0.02
  -3  -7   4    0.08    0.02
  -3   7   4    0.09    0.02
   3   7  -4    0.08    0.02
   3   7  -4    0.08    0.02
   2  -7  -4    0.47    0.03
   2  -7  -4    0.48    0.03
  -2  -7   4    0.48    0.03
  -2   7   4    0.48    0.03
   2   7  -4    0.45    0.03
   1  -7  -4    6.67    0.16
  -1  -7   4    6.91    0.16
   1  -7  -4    6.65    0.16
   1   7  -4    7.03    0.16
  -1   7   4    6.99    0.14
  -1   7   4    6.92    0.14
   0  -7  -4    3.32    0.10
   0  -7   4    3.37    0.07
   0  -7   4    3.29    0.09
   0   7   4    3.35    0.08
   0   7  -4    3.33    0.09
   0   7   4    3.22    0.08
  -1  -7  -4    7.52    0.17
   1  -7   4    7.55    0.16
   1  -7   4    7.23    0.15
   1   7   4    7.21    0.14
  -1   7  -4    7.50    0.17
   1   7   4    7.68    0.17
   2  -7   4    0.05    0.01
  -2  -7  -4    0.07    0.02
   2  -7   4    0.07    0.01
  -2   7  -4    0.06    0.02
   2   7   4    0.06    0.02
   3  -7   4    0.69    0.04
  -3  -7  -4    0.77    0.04
  -3   7  -4    0.75    0.04
   3   7   4    0.72    0.05
   4  -7   4    0.27    0.03
   4   7   4    0.30    0.04
   5  -7   4    2.58    0.11
   5   7   4    2.80    0.11
  -5  -8   4    0.03    0.02
   5  -8  -4    0.01    0.02
   5  -8  -4    0.02    0.02
   5   8  -4    0.02    0.02
  -5   8   4   -0.01    0.01
   4  -8  -4    0.21    0.03
   4  -8  -4    0.13    0.03
  -4  -8   4    0.17    0.03
  -4   8   4    0.13    0.02
   4   8  -4    0.15    0.03
  -3  -8   4    0.93    0.05
   3  -8  -4    1.05    0.06
   3  -8  -4    0.97    0.05
  -3   8   4    1.02    0.05
   3   8  -4    0.95    0.05
   2  -8  -4    0.11    0.02
  -2  -8   4    0.06    0.02
   2  -8  -4    0.08    0.02
   2   8  -4    0.06    0.02
  -2   8   4    0.10    0.02
   1  -8  -4    1.09    0.05
   1  -8  -4    0.97    0.05
  -1  -8   4    1.08    0.05
   1   8  -4    1.03    0.05
  -1   8   4    1.05    0.04
  -1   8   4    1.03    0.04
   0  -8   4    1.19    0.05
   0  -8  -4    1.15    0.05
   0   8   4    1.16    0.05
   0   8   4    1.15    0.04
   0   8  -4    1.05    0.05
   1  -8   4    1.18    0.05
   1  -8   4    1.12    0.04
  -1  -8  -4    1.10    0.05
  -1   8  -4    1.08    0.05
   1   8   4    1.07    0.05
  -2  -8  -4    0.03    0.02
   2  -8   4    0.06    0.02
  -2   8  -4    0.05    0.02
   2   8   4    0.04    0.02
  -3  -8  -4    0.26    0.03
   3  -8   4    0.30    0.03
  -3   8  -4    0.19    0.03
   3   8   4    0.28    0.04
   4  -8   4    0.05    0.02
   4   8   4    0.03    0.02
  -5  -9   4   -0.02    0.02
   5  -9  -4    0.00    0.02
   5  -9  -4    0.00    0.02
   5   9  -4    0.00    0.02
  -5   9   4   -0.03    0.01
  -4  -9   4    0.12    0.03
   4  -9  -4    0.11    0.03
   4  -9  -4    0.07    0.02
  -4   9   4    0.11    0.03
   4   9  -4    0.09    0.02
   3  -9  -4    3.76    0.12
  -3  -9   4    3.88    0.12
   3  -9  -4    3.81    0.12
   3   9  -4    3.41    0.11
  -3   9   4    3.61    0.11
  -2  -9   4    0.76    0.05
   2  -9  -4    0.79    0.05
  -2   9   4    0.78    0.04
   2   9  -4    0.78    0.05
  -1  -9   4    0.68    0.04
   1  -9  -4    0.66    0.04
   1   9  -4    0.65    0.04
  -1   9   4    0.70    0.03
   0  -9  -4    6.15    0.16
   0  -9   4    5.96    0.15
   0   9   4    6.12    0.14
   0   9  -4    6.18    0.15
  -1  -9  -4    1.20    0.06
   1  -9   4    1.09    0.05
  -1   9  -4    1.15    0.05
   1   9   4    1.03    0.05
  -2  -9  -4    1.81    0.08
   2  -9   4    1.93    0.07
   2   9   4    1.74    0.07
  -2   9  -4    1.85    0.07
  -3  -9  -4    1.89    0.08
   3  -9   4    1.76    0.07
  -3   9  -4    1.81    0.07
   3   9   4    1.76    0.08
  -4  -9  -4    0.17    0.03
   4  -9   4    0.11    0.03
   4   9   4    0.14    0.03
   5 -10  -4    0.80    0.06
   4 -10  -4    1.53    0.08
   4 -10  -4    1.52    0.07
  -4 -10   4    1.49    0.08
   4  10  -4    1.40    0.07
  -4  10   4    1.69    0.07
  -3 -10   4    0.12    0.03
   3 -10  -4    0.12    0.03
   3 -10  -4    0.11    0.02
  -3  10   4    0.08    0.02
   3  10  -4    0.09    0.02
   2 -10  -4    1.33    0.07
  -2 -10   4    1.32    0.07
  -2  10   4    1.25    0.05
   2  10  -4    1.22    0.06
  -1 -10   4    0.57    0.04
   1 -10  -4    0.62    0.04
   1  10  -4    0.61    0.04
   0 -10   4    1.92    0.07
   0  10  -4    1.74    0.07
   0  10   4    1.84    0.07
  -1 -10  -4    0.77    0.05
   1 -10   4    0.83    0.05
  -1  10  -4    0.84    0.05
   1  10   4    0.80    0.05
  -2 -10  -4    0.09    0.02
   2 -10   4    0.07    0.02
   2  10   4    0.08    0.02
  -2  10  -4    0.10    0.02
  -3 -10  -4    0.04    0.02
   3 -10   4    0.03    0.02
   3  10   4    0.00    0.02
   4 -10   4    0.62    0.05
  -4 -10  -4    0.48    0.05
   4  10   4    0.60    0.06
   4 -11  -4    0.28    0.04
  -4 -11   4    0.23    0.04
   4 -11  -4    0.27    0.04
  -4  11   4    0.29    0.04
   4  11  -4    0.27    0.04
   3 -11  -4    0.41    0.05
  -3 -11   4    0.36    0.04
   3  11  -4    0.38    0.05
  -3  11   4    0.41    0.04
  -2 -11   4    0.39    0.04
   2 -11  -4    0.47    0.05
   2  11  -4    0.48    0.05
   1 -11  -4    0.16    0.03
  -1 -11   4    0.21    0.03
   1  11  -4    0.17    0.03
   0 -11  -4    4.12    0.13
   0 -11   4    4.09    0.13
   0  11   4    4.18    0.12
   0  11  -4    4.09    0.13
  -1 -11  -4    0.28    0.04
   1 -11   4    0.36    0.04
  -1  11  -4    0.25    0.03
   1  11   4    0.22    0.03
  -2 -11  -4    0.34    0.04
   2  11   4    0.56    0.05
  -2  11  -4    0.45    0.04
  -3 -11  -4    0.22    0.04
   3  11   4    0.21    0.04
  -4 -11  -4    0.03    0.02
   4 -11   4    0.00    0.02
  -4  12   4    0.74    0.05
  -3 -12   4    0.22    0.04
   3 -12  -4    0.20    0.04
   3  12  -4    0.18    0.04
  -2 -12   4    1.21    0.07
   2 -12  -4    1.38    0.07
   2  12  -4    1.30    0.07
   1 -12  -4    0.13    0.03
  -1 -12   4    0.08    0.03
   1  12  -4    0.09    0.02
   0 -12  -4    2.62    0.11
   0 -12   4    2.75    0.10
   0  12  -4    2.66    0.10
  -1 -12  -4    0.00    0.02
   1 -12   4    0.02    0.02
   1  12   4    0.00    0.02
  -1  12  -4    0.00    0.01
  -2 -12  -4    0.04    0.02
  -2  12  -4    0.03    0.02
   2  12   4    0.03    0.02
  -3 -12  -4    0.09    0.03
   3  12   4    0.12    0.03
  -2 -13   4    2.15    0.10
   2 -13  -4    2.24    0.10
   2  13  -4    2.18    0.10
  -1 -13   4    0.26    0.04
   1 -13  -4    0.25    0.04
   1  13  -4    0.25    0.04
   0 -13   4    0.08    0.03
   0 -13  -4    0.04    0.02
   0  13  -4    0.08    0.02
  -1 -13  -4    0.01    0.02
  -1  13  -4    0.02    0.02
   1  13   4    0.00    0.02
  -2 -13  -4    0.00    0.02
   2  13   4   -0.01    0.02
  -1 -14   4    0.18    0.04
   1  14  -4    0.10    0.03
   0 -14   4    0.49    0.05
   0  14  -4    0.48    0.05
  -1  14  -4    0.52    0.05
  -6   0   5    0.00    0.02
   6   0  -5    0.00    0.01
   6   0  -5    0.00    0.02
   5   0  -5    0.00    0.01
   5   0  -5    0.01    0.01
  -5   0   5   -0.02    0.01
  -4   0   5    0.02    0.01
   4   0  -5    0.00    0.01
   4   0  -5   -0.01    0.01
  -3   0   5    0.00    0.01
   3   0  -5    0.00    0.01
   3   0  -5    0.00    0.01
   3   0  -5    0.00    0.01
  -2   0   5   -0.01    0.01
   2   0  -5    0.01    0.00
   2   0  -5    0.00    0.01
   2   0  -5   -0.01    0.01
   1   0  -5    0.00    0.00
  -1   0   5    0.00    0.01
   1   0  -5    0.00    0.01
   1   0  -5   -0.01    0.00
   0   0   5   -0.01    0.01
   0   0  -5   -0.02    0.00
   0   0  -5    0.00    0.01
   0   0  -5   -0.01    0.00
  -1   0  -5    0.01    0.01
   1   0   5    0.03    0.01
   2   0   5   -0.01    0.00
  -2   0  -5    0.00    0.01
   2   0   5    0.00    0.01
  -2   0  -5    0.00    0.00
   3   0   5    0.00    0.01
  -3   0  -5   -0.01    0.01
   4   0   5   -0.01    0.01
  -4   0  -5    0.01    0.01
   5   0   5   -0.02    0.01
  -5   0  -5    0.00    0.02
  -6   0  -5    0.01    0.02
   6   0   5    0.00    0.02
   6  -1  -5    0.22    0.04
   6  -1  -5    0.22    0.02
   6   1  -5    0.21    0.02
  -6   1   5    0.23    0.03
   6   1  -5    0.16    0.03
  -5  -1   5    0.50    0.04
   5  -1  -5    0.58    0.03
   5  -1  -5    0.58    0.04
   5   1  -5    0.58    0.04
   5   1  -5    0.57    0.03
  -5   1   5    0.59    0.04
  -4  -1   5    1.54    0.05
   4  -1  -5    1.60    0.05
   4  -1  -5    1.60    0.07
   4   1  -5    1.52    0.06
  -4   1   5    1.57    0.06
   4   1  -5    1.67    0.05
   3  -1  -5    6.28    0.13
   3  -1  -5    6.31    0.15
  -3  -1   5    6.10    0.13
   3   1  -5    6.36    0.13
  -3   1   5    6.39    0.14
   3   1  -5    6.56    0.13
   3   1  -5    6.40    0.15
   2  -1  -5    0.69    0.02
  -2  -1   5    0.71    0.03
   2  -1  -5    0.72    0.03
   2  -1  -5    0.71    0.03
  -2   1   5    0.70    0.03
   2   1  -5    0.71    0.03
   2   1  -5    0.71    0.03
   2   1  -5    0.67    0.03
   1  -1  -5    1.80    0.05
  -1  -1   5    1.74    0.05
   1  -1  -5    1.73    0.05
   1  -1  -5    1.74    0.04
   1   1  -5    1.79    0.05
  -1   1   5    1.74    0.05
   1   1  -5    1.75    0.04
   1   1  -5    1.72    0.05
   0  -1  -5   21.19    0.38
   0  -1  -5   20.88    0.38
   0  -1   5   20.72    0.36
   0  -1  -5   20.80    0.37
   0   1  -5   21.03    0.37
   0   1   5   21.15    0.36
   0   1  -5   22.24    0.39
   0   1  -5   21.24    0.38
   1  -1   5   25.78    0.44
  -1  -1  -5   25.36    0.45
  -1  -1  -5   26.30    0.45
   1   1   5   25.87    0.44
  -1   1  -5   25.51    0.45
  -2  -1  -5    0.11    0.02
  -2  -1  -5    0.13    0.01
   2  -1   5    0.13    0.01
   2  -1   5    0.10    0.02
   2   1   5    0.10    0.01
  -2   1  -5    0.11    0.02
   2   1   5    0.09    0.01
  -3  -1  -5    8.16    0.18
   3  -1   5    8.43    0.18
  -3   1  -5    8.11    0.18
   3   1   5    8.16    0.17
  -4  -1  -5    2.98    0.10
   4  -1   5    2.86    0.09
   4   1   5    2.94    0.09
  -4   1  -5    2.95    0.09
   5  -1   5    0.49    0.05
  -5  -1  -5    0.60    0.04
   5   1   5    0.51    0.04
  -5   1  -5    0.51    0.04
   6  -1   5    0.63    0.06
  -6  -1  -5    0.61    0.06
   6  -2  -5    1.18    0.05
   6  -2  -5    1.28    0.07
  -6   2   5    1.04    0.06
   6   2  -5    1.15    0.04
   6   2  -5    1.19    0.07
   5  -2  -5    0.26    0.03
   5  -2  -5    0.25    0.02
   5   2  -5    0.24    0.02
   5   2  -5    0.32    0.04
  -5   2   5    0.24    0.03
   4  -2  -5    7.28    0.18
   4  -2  -5    7.01    0.15
  -4  -2   5    7.22    0.15
   4   2  -5    7.14    0.15
  -4   2   5    7.00    0.16
   4   2  -5    7.55    0.16
   4   2  -5    6.99    0.18
   3  -2  -5    3.35    0.08
   3  -2  -5    3.43    0.10
  -3  -2   5    3.37    0.08
  -3   2   5    3.33    0.09
   3   2  -5    3.21    0.08
   3   2  -5    3.32    0.08
   3   2  -5    3.52    0.10
  -2  -2   5    1.85    0.05
   2  -2  -5    1.86    0.06
   2  -2  -5    1.87    0.05
   2   2  -5    1.86    0.05
   2   2  -5    1.84    0.05
  -2   2   5    1.88    0.05
   2   2  -5    1.91    0.06
   1  -2  -5    9.58    0.19
   1  -2  -5    9.42    0.19
   1  -2  -5    9.68    0.17
  -1  -2   5    9.72    0.18
   1   2  -5    9.99    0.19
   1   2  -5    9.49    0.18
   1   2  -5    9.92    0.19
  -1   2   5    9.48    0.18
   0  -2  -5   67.95    1.14
   0  -2  -5   67.82    1.18
   0  -2   5   68.76    1.11
   0  -2  -5   69.71    1.20
   0   2  -5   65.67    1.18
   0   2   5   68.31    1.14
   0   2   5   68.60    1.11
   0   2  -5   65.41    1.19
   0   2  -5   67.65    1.15
  -1  -2  -5    3.67    0.08
   1  -2   5    3.40    0.08
   1   2   5    3.39    0.08
  -1   2  -5    3.60    0.09
   2  -2   5    1.91    0.06
  -2  -2  -5    1.89    0.05
   2   2   5    1.94    0.06
  -2   2  -5    1.89    0.06
   2   2   5    1.98    0.06
   3  -2   5    0.02    0.01
  -3   2  -5    0.01    0.01
   3   2   5    0.01    0.01
   3   2   5    0.00    0.01
   4  -2   5    1.65    0.07
  -4  -2  -5    1.74    0.07
   4   2   5    1.70    0.06
  -4   2  -5    1.69    0.07
   5  -2   5    0.09    0.02
  -5  -2  -5    0.05    0.02
  -5   2  -5    0.12    0.02
   5   2   5    0.11    0.02
  -6  -2  -5    0.63    0.05
   6  -3  -5    0.00    0.01
   6  -3  -5    0.00    0.02
   6   3  -5    0.02    0.01
  -6   3   5   -0.02    0.01
   6   3  -5   -0.01    0.02
   5  -3  -5    0.10    0.02
   5  -3  -5    0.07    0.02
  -5   3   5    0.10    0.02
   5   3  -5    0.09    0.01
   5   3  -5    0.07    0.02
   4  -3  -5    2.47    0.07
   4  -3  -5    2.50    0.09
  -4  -3   5    2.58    0.07
   4   3  -5    2.34    0.09
   4   3  -5    2.59    0.07
  -4   3   5    2.43    0.08
   4   3  -5    2.48    0.08
  -3  -3   5    4.08    0.09
   3  -3  -5    3.93    0.10
   3  -3  -5    3.95    0.11
   3   3  -5    3.92    0.11
   3   3  -5    3.91    0.10
   3   3  -5    3.88    0.09
   2  -3  -5    0.13    0.02
  -2  -3   5    0.13    0.01
   2  -3  -5    0.13    0.02
   2   3  -5    0.15    0.02
  -2   3   5    0.11    0.01
   2   3  -5    0.13    0.01
   2   3  -5    0.15    0.02
   1  -3  -5    0.07    0.01
  -1  -3   5    0.08    0.01
   1  -3  -5    0.09    0.01
   1  -3  -5    0.10    0.01
   1   3  -5    0.08    0.01
  -1   3   5    0.07    0.01
   1   3  -5    0.11    0.01
   1   3  -5    0.10    0.01
   0  -3  -5    0.20    0.02
   0  -3   5    0.11    0.01
   0  -3  -5    0.12    0.01
   0  -3   5    0.13    0.01
   0   3   5    0.13    0.01
   0   3  -5    0.16    0.02
   0   3  -5    0.14    0.02
   0   3   5    0.11    0.01
   1  -3   5   16.56    0.30
   1  -3   5   16.90    0.30
  -1  -3  -5   16.49    0.31
   1   3   5   16.72    0.31
  -1   3  -5   16.44    0.31
   1   3   5   16.74    0.30
  -1   3  -5   17.26    0.31
   2  -3   5   11.39    0.22
  -2  -3  -5   11.56    0.22
   2   3   5   11.26    0.21
  -2   3  -5   11.41    0.23
   2   3   5   11.30    0.23
   3  -3   5    1.59    0.06
   3   3   5    1.55    0.06
   3   3   5    1.53    0.05
  -3   3  -5    1.46    0.06
   4  -3   5    0.76    0.05
   4   3   5    0.75    0.04
  -4   3  -5    0.80    0.05
   4   3   5    0.76    0.05
   5  -3   5    0.02    0.02
  -5  -3  -5    0.05    0.02
  -5   3  -5    0.06    0.02
   6  -4  -5    1.15    0.07
   6  -4  -5    1.02    0.05
  -6  -4   5    1.03    0.07
   6   4  -5    1.09    0.04
  -6   4   5    1.05    0.06
   5  -4  -5    0.97    0.04
   5  -4  -5    1.02    0.06
   5   4  -5    1.02    0.04
   5   4  -5    0.95    0.06
  -5   4   5    0.97    0.06
   4  -4  -5    1.83    0.06
   4  -4  -5    1.73    0.07
   4   4  -5    1.70    0.07
  -4   4   5    1.73    0.07
   4   4  -5    1.73    0.05
   4   4  -5    1.82    0.06
   3  -4  -5   17.65    0.35
   3  -4  -5   17.18    0.33
  -3  -4   5   17.80    0.30
   3   4  -5   17.57    0.35
   3   4  -5   17.07    0.33
   3   4  -5   17.43    0.33
   2  -4  -5    5.78    0.13
   2  -4  -5    5.47    0.13
  -2  -4   5    5.77    0.11
   2   4  -5    5.51    0.12
  -2   4   5    5.62    0.12
   2   4  -5    5.58    0.13
   2   4  -5    5.68    0.13
   1  -4  -5   11.48    0.23
   1  -4  -5   11.08    0.23
  -1  -4   5   11.45    0.22
  -1  -4   5   11.35    0.20
   1   4  -5   11.51    0.22
   1   4  -5   11.26    0.22
  -1   4   5   11.36    0.20
  -1   4   5   11.41    0.21
   0  -4  -5    0.18    0.02
   0  -4   5    0.16    0.02
   0  -4  -5    0.16    0.02
   0  -4   5    0.16    0.02
   0   4   5    0.14    0.01
   0   4  -5    0.15    0.02
   0   4   5    0.14    0.02
   0   4  -5    0.13    0.02
  -1  -4  -5    0.03    0.01
   1  -4   5    0.02    0.01
   1  -4   5    0.02    0.01
   1   4   5    0.01    0.01
   1   4   5    0.02    0.01
  -1   4  -5    0.01    0.01
   2  -4   5    2.15    0.07
  -2  -4  -5    1.92    0.06
   2   4   5    1.97    0.06
   2   4   5    2.03    0.07
  -2   4  -5    2.09    0.07
  -3  -4  -5    0.26    0.02
   3  -4   5    0.21    0.03
   3   4   5    0.21    0.03
   3   4   5    0.26    0.02
  -3   4  -5    0.26    0.03
   4  -4   5    0.15    0.03
   4   4   5    0.15    0.03
  -4   4  -5    0.15    0.03
  -5  -4  -5    1.38    0.07
   5  -4   5    1.39    0.07
  -5   4  -5    1.45    0.07
   5   4   5    1.38    0.07
   6  -5  -5    0.22    0.04
  -6  -5   5    0.19    0.04
   6  -5  -5    0.22    0.03
  -6   5   5    0.11    0.03
   6   5  -5    0.24    0.02
   5  -5  -5    1.57    0.06
   5  -5  -5    1.68    0.08
  -5  -5   5    1.70    0.08
   5   5  -5    1.76    0.07
   5   5  -5    1.64    0.06
  -5   5   5    1.61    0.07
  -4  -5   5    0.16    0.03
   4  -5  -5    0.16    0.02
   4  -5  -5    0.17    0.03
   4   5  -5    0.18    0.03
  -4   5   5    0.18    0.03
   4   5  -5    0.19    0.02
   3  -5  -5   14.78    0.30
  -3  -5   5   15.19    0.31
   3  -5  -5   14.82    0.31
   3   5  -5   14.28    0.29
  -3   5   5   15.27    0.29
   3   5  -5   15.46    0.29
   2  -5  -5    0.03    0.01
  -2  -5   5    0.05    0.01
   2  -5  -5    0.05    0.01
  -2  -5   5    0.06    0.01
   2   5  -5    0.03    0.01
  -2   5   5    0.05    0.01
   2   5  -5    0.05    0.01
   1  -5  -5    3.67    0.10
  -1  -5   5    3.57    0.09
   1  -5  -5    3.51    0.09
  -1  -5   5    3.62    0.07
   1   5  -5    3.57    0.09
   1   5  -5    3.52    0.09
  -1   5   5    3.51    0.08
  -1   5   5    3.53    0.08
   0  -5   5    0.05    0.01
   0  -5  -5    0.03    0.01
   0  -5   5    0.05    0.01
   0  -5  -5    0.04    0.01
   0   5  -5    0.05    0.01
   0   5  -5    0.06    0.01
   0   5   5    0.05    0.01
   0   5   5    0.04    0.01
   1  -5   5    1.82    0.06
  -1  -5  -5    1.66    0.06
   1  -5   5    1.88    0.05
   1   5   5    1.80    0.05
  -1   5  -5    1.75    0.06
   1   5   5    1.82    0.06
  -2  -5  -5    1.89    0.06
   2  -5   5    1.85    0.06
   2   5   5    1.74    0.06
   2   5   5    1.82    0.05
  -2   5  -5    1.69    0.06
   3  -5   5    4.41    0.12
  -3  -5  -5    4.69    0.12
   3   5   5    4.43    0.13
  -3   5  -5    4.52    0.12
   4  -5   5    0.02    0.02
   4   5   5    0.08    0.02
  -4   5  -5    0.06    0.02
   5  -5   5    0.27    0.04
   5   5   5    0.41    0.05
  -6  -6   5    0.09    0.03
   6  -6  -5    0.09    0.03
   5  -6  -5    0.02    0.02
  -5  -6   5    0.04    0.02
   5  -6  -5    0.02    0.01
   5   6  -5    0.01    0.02
  -5   6   5    0.00    0.01
   5   6  -5    0.03    0.01
   4  -6  -5    1.10    0.05
   4  -6  -5    1.15    0.06
  -4  -6   5    1.05    0.06
   4   6  -5    1.02    0.05
   4   6  -5    1.13    0.05
  -4   6   5    1.27    0.06
  -3  -6   5    0.26    0.03
   3  -6  -5    0.28    0.03
   3  -6  -5    0.27    0.03
   3   6  -5    0.36    0.03
  -3   6   5    0.28    0.03
   3   6  -5    0.30    0.03
  -2  -6   5    2.80    0.09
   2  -6  -5    2.78    0.08
  -2   6   5    2.89    0.08
   2   6  -5    2.82    0.08
   2   6  -5    2.81    0.08
   1  -6  -5    1.62    0.06
  -1  -6   5    1.56    0.06
   1  -6  -5    1.57    0.06
  -1  -6   5    1.61    0.04
  -1   6   5    1.59    0.05
   1   6  -5    1.54    0.06
  -1   6   5    1.65    0.05
   1   6  -5    1.63    0.06
   0  -6   5    0.13    0.01
   0  -6  -5    0.15    0.02
   0  -6   5    0.13    0.02
   0  -6  -5    0.16    0.02
   0   6   5    0.13    0.02
   0   6   5    0.14    0.02
   0   6  -5    0.15    0.02
  -1  -6  -5    2.16    0.07
   1  -6   5    2.19    0.06
   1  -6   5    2.16    0.06
   1   6   5    2.09    0.07
   1   6   5    2.06    0.06
  -1   6  -5    2.12    0.07
  -2  -6  -5    2.28    0.07
   2  -6   5    2.21    0.07
  -2   6  -5    2.13    0.07
   2   6   5    2.18    0.08
   2   6   5    2.18    0.06
   3  -6   5    1.05    0.05
  -3  -6  -5    1.03    0.05
  -3   6  -5    1.00    0.05
   3   6   5    1.12    0.06
   4  -6   5    0.02    0.01
   4   6   5    0.00    0.02
  -4   6  -5    0.00    0.01
   5   6   5    1.38    0.08
   6  -7  -5    0.49    0.05
  -5  -7   5    0.60    0.05
   5  -7  -5    0.58    0.05
   5  -7  -5    0.58    0.04
   5   7  -5    0.57    0.05
  -5   7   5    0.53    0.05
  -4  -7   5    0.45    0.04
   4  -7  -5    0.39    0.03
   4  -7  -5    0.32    0.04
   4   7  -5    0.35    0.03
  -4   7   5    0.41    0.04
   4   7  -5    0.32    0.04
   3  -7  -5    5.54    0.14
  -3  -7   5    5.72    0.15
   3  -7  -5    5.61    0.15
  -3   7   5    5.47    0.14
   3   7  -5    5.78    0.14
   3   7  -5    5.53    0.14
   2  -7  -5    0.15    0.02
  -2  -7   5    0.20    0.03
   2  -7  -5    0.26    0.03
  -2   7   5    0.16    0.02
   2   7  -5    0.14    0.02
   2   7  -5    0.16    0.02
  -1  -7   5    0.76    0.04
   1  -7  -5    0.73    0.04
   1  -7  -5    0.73    0.04
   1   7  -5    0.64    0.04
  -1   7   5    0.69    0.03
  -1   7   5    0.72    0.03
   0  -7   5    3.04    0.07
   0  -7   5    3.04    0.08
   0  -7  -5    3.14    0.09
   0   7   5    3.15    0.08
   0   7   5    3.01    0.08
   0   7  -5    2.94    0.09
   1  -7   5    0.93    0.04
  -1  -7  -5    0.96    0.05
   1  -7   5    0.94    0.04
  -1   7  -5    0.98    0.05
   1   7   5    0.93    0.04
   1   7   5    0.93    0.05
   2  -7   5    0.00    0.01
  -2  -7  -5    0.00    0.01
  -2   7  -5    0.00    0.01
   2   7   5   -0.01    0.01
   3  -7   5    3.44    0.11
  -3  -7  -5    3.37    0.10
  -3   7  -5    3.22    0.10
   3   7   5    3.39    0.11
   4  -7   5    0.11    0.03
   4   7   5    0.11    0.03
  -4   7  -5    0.15    0.03
   5  -7   5    0.01    0.02
   5   7   5    0.02    0.02
  -5  -8   5    0.41    0.05
   5  -8  -5    0.32    0.04
   5  -8  -5    0.35    0.04
   5   8  -5    0.27    0.04
  -5   8   5    0.39    0.04
   4  -8  -5    0.33    0.04
   4  -8  -5    0.33    0.04
  -4  -8   5    0.29    0.04
   4   8  -5    0.34    0.04
  -4   8   5    0.29    0.03
  -3  -8   5    0.82    0.05
   3  -8  -5    0.78    0.05
   3  -8  -5    0.76    0.05
  -3   8   5    0.81    0.04
   3   8  -5    0.81    0.05
   2  -8  -5   -0.01    0.01
   2  -8  -5    0.01    0.01
  -2  -8   5    0.00    0.01
   2   8  -5   -0.01    0.01
  -2   8   5    0.01    0.01
   1  -8  -5    0.40    0.03
  -1  -8   5    0.31    0.03
   1   8  -5    0.43    0.03
  -1   8   5    0.33    0.03
   0  -8   5   10.29    0.23
   0  -8  -5   10.71    0.24
   0   8   5   10.67    0.22
   0   8   5   10.87    0.20
   0   8  -5   10.83    0.23
   1  -8   5    1.83    0.06
   1  -8   5    1.90    0.06
  -1  -8  -5    1.71    0.07
   1   8   5    1.73    0.07
  -1   8  -5    1.71    0.07
   2  -8   5    1.24    0.05
  -2  -8  -5    1.21    0.06
   2   8   5    1.28    0.06
  -2   8  -5    1.35    0.06
  -3  -8  -5    1.64    0.07
   3  -8   5    1.65    0.07
   3   8   5    1.64    0.08
  -3   8  -5    1.60    0.07
   4  -8   5    0.03    0.02
   4   8   5   -0.01    0.02
   5  -9  -5    2.43    0.10
  -5  -9   5    2.40    0.11
   5  -9  -5    2.48    0.10
   5   9  -5    2.44    0.10
  -5   9   5    2.40    0.10
   4  -9  -5    0.16    0.03
   4  -9  -5    0.13    0.03
  -4  -9   5    0.21    0.03
   4   9  -5    0.23    0.03
  -4   9   5    0.12    0.03
  -3  -9   5    0.61    0.05
   3  -9  -5    0.69    0.05
   3  -9  -5    0.71    0.05
  -3   9   5    0.70    0.04
   3   9  -5    0.76    0.05
   2  -9  -5    1.94    0.08
  -2  -9   5    1.80    0.08
   2   9  -5    1.89    0.08
  -2   9   5    1.82    0.07
   1  -9  -5    0.00    0.01
  -1  -9   5    0.01    0.01
   1   9  -5    0.00    0.01
  -1   9   5    0.00    0.01
   0  -9   5    4.04    0.11
   0  -9  -5    4.04    0.12
   0   9   5    4.06    0.11
   0   9  -5    3.97    0.12
   1  -9   5    1.06    0.05
  -1  -9  -5    1.08    0.06
   1   9   5    1.05    0.05
  -1   9  -5    1.00    0.05
   2  -9   5    0.12    0.02
  -2  -9  -5    0.10    0.02
  -2   9  -5    0.14    0.02
   2   9   5    0.14    0.03
   3  -9   5    2.85    0.10
  -3  -9  -5    2.63    0.10
   3   9   5    2.85    0.11
  -3   9  -5    2.72    0.10
   4  -9   5    1.56    0.08
   4   9   5    1.72    0.09
  -4 -10   5    0.36    0.05
   4 -10  -5    0.30    0.04
   4 -10  -5    0.31    0.04
  -4  10   5    0.32    0.04
   4  10  -5    0.27    0.04
   3 -10  -5    0.01    0.01
   3 -10  -5    0.01    0.02
  -3 -10   5    0.03    0.02
   3  10  -5    0.02    0.02
  -3  10   5    0.01    0.01
  -2 -10   5    0.32    0.04
   2 -10  -5    0.32    0.04
   2  10  -5    0.37    0.04
  -2  10   5    0.30    0.03
   1 -10  -5    3.03    0.11
  -1 -10   5    3.18    0.10
   1  10  -5    3.12    0.11
   0 -10  -5    2.56    0.09
   0 -10   5    2.55    0.09
   0  10  -5    2.38    0.09
   0  10   5    2.66    0.08
  -1 -10  -5    0.56    0.04
   1 -10   5    0.53    0.04
  -1  10  -5    0.58    0.04
   1  10   5    0.53    0.04
  -2 -10  -5    2.81    0.10
  -2  10  -5    2.74    0.10
   2  10   5    2.72    0.10
  -3 -10  -5    0.86    0.06
   3 -10   5    0.78    0.05
   3  10   5    0.91    0.06
  -3  10  -5    0.76    0.05
   4 -10   5    0.36    0.04
   4 -11  -5    0.08    0.03
  -4 -11   5    0.09    0.03
   4 -11  -5    0.18    0.03
   4  11  -5    0.21    0.04
  -4  11   5    0.09    0.03
   3 -11  -5    2.18    0.09
  -3 -11   5    2.14    0.09
  -3  11   5    1.92    0.08
   3  11  -5    2.06    0.09
   2 -11  -5    0.46    0.05
  -2 -11   5    0.48    0.05
   2  11  -5    0.49    0.05
   1 -11  -5    0.23    0.03
  -1 -11   5    0.15    0.03
   1  11  -5    0.20    0.03
   0 -11   5    0.46    0.04
   0 -11  -5    0.45    0.05
   0  11  -5    0.45    0.05
  -1 -11  -5    0.20    0.03
  -1  11  -5    0.36    0.04
   1  11   5    0.26    0.03
  -2 -11  -5    0.64    0.05
  -2  11  -5    0.65    0.05
   2  11   5    0.62    0.05
  -3 -11  -5    1.05    0.07
   3  11   5    1.14    0.07
   3 -12  -5    0.41    0.05
  -3 -12   5    0.37    0.05
   3  12  -5    0.42    0.05
   2 -12  -5    0.09    0.03
  -2 -12   5    0.07    0.02
   2  12  -5    0.09    0.03
   1 -12  -5    1.69    0.08
  -1 -12   5    1.83    0.08
   1  12  -5    1.70    0.08
   0 -12  -5   -0.02    0.01
   0 -12   5    0.00    0.01
   0  12  -5   -0.01    0.02
  -1 -12  -5    0.25    0.04
  -1  12  -5    0.16    0.03
   1  12   5    0.24    0.03
  -2 -12  -5    0.02    0.02
  -2  12  -5    0.03    0.02
   2  12   5    0.06    0.02
  -3 -12  -5    0.02    0.02
   2 -13  -5    1.33    0.08
  -2 -13   5    1.34    0.08
   2  13  -5    1.12    0.07
  -1 -13   5    0.17    0.03
   1 -13  -5    0.16    0.04
   1  13  -5    0.16    0.03
   0 -13  -5    0.37    0.05
   0 -13   5    0.42    0.05
   0  13  -5    0.38    0.04
  -1 -13  -5    0.35    0.05
  -1  13  -5    0.42    0.05
   2  13   5    3.43    0.12
  -1 -14   5    0.13    0.03
   0  14  -5    1.76    0.09
  -1  14  -5    1.23    0.07
   6   0  -6    0.09    0.03
   6   0  -6    0.16    0.02
  -6   0   6    0.09    0.02
   5   0  -6    3.38    0.09
  -5   0   6    3.32    0.10
   5   0  -6    3.30    0.11
  -4   0   6    0.51    0.03
   4   0  -6    0.50    0.03
   4   0  -6    0.46    0.04
   3   0  -6    3.68    0.10
  -3   0   6    3.56    0.09
   3   0  -6    3.61    0.09
   3   0  -6    3.57    0.08
  -2   0   6    0.06    0.01
   2   0  -6    0.05    0.01
   2   0  -6    0.09    0.01
   2   0  -6    0.06    0.01
  -1   0   6    2.67    0.07
   1   0  -6    2.69    0.07
   1   0  -6    2.85    0.07
   1   0  -6    2.67    0.06
   0   0   6    0.81    0.03
   0   0  -6    0.76    0.03
   0   0  -6    0.79    0.02
   0   0  -6    0.78    0.03
  -1   0  -6   11.24    0.22
  -1   0  -6   11.51    0.20
   1   0   6   11.18    0.21
   2   0   6   19.38    0.35
  -2   0  -6   19.30    0.36
  -3   0  -6   26.06    0.49
   3   0   6   26.65    0.47
   4   0   6    1.04    0.05
  -4   0  -6    1.07    0.06
   5   0   6    0.85    0.05
  -5   0  -6    0.80    0.05
   6  -1  -6    1.01    0.06
   6  -1  -6    0.94    0.04
   6   1  -6    0.90    0.06
   6   1  -6    0.96    0.04
  -6   1   6    0.89    0.05
  -5  -1   6    0.21    0.03
   5  -1  -6    0.20    0.03
   5  -1  -6    0.21    0.02
  -5   1   6    0.19    0.03
   5   1  -6    0.20    0.02
   5   1  -6    0.20    0.03
  -4  -1   6    2.62    0.08
   4  -1  -6    2.54    0.09
   4  -1  -6    2.59    0.07
   4   1  -6    2.60    0.07
  -4   1   6    2.57    0.08
   4   1  -6    2.64    0.09
   3  -1  -6    2.56    0.07
  -3  -1   6    2.65    0.07
   3  -1  -6    2.50    0.08
  -3   1   6    2.47    0.07
   3   1  -6    2.53    0.06
   3   1  -6    2.42    0.08
   3   1  -6    2.50    0.07
   2  -1  -6    0.00    0.01
  -2  -1   6   -0.01    0.00
   2  -1  -6    0.00    0.01
   2  -1  -6    0.01    0.00
  -2   1   6    0.01    0.01
   2   1  -6    0.00    0.00
   2   1  -6    0.00    0.01
   2   1  -6    0.01    0.01
   1  -1  -6    0.02    0.01
   1  -1  -6    0.01    0.01
  -1  -1   6    0.00    0.01
   1  -1  -6    0.00    0.01
  -1   1   6    0.01    0.01
   1   1  -6    0.01    0.01
   1   1  -6    0.00    0.01
   0  -1  -6    0.01    0.01
   0  -1  -6    0.02    0.01
   0  -1  -6    0.02    0.01
   0  -1   6    0.03    0.01
   0   1  -6    0.03    0.01
   0   1  -6    0.02    0.01
   0   1   6    0.01    0.01
   0   1  -6    0.03    0.01
   1  -1   6   -0.01    0.00
  -1  -1  -6   -0.01    0.01
  -1  -1  -6    0.00    0.00
  -1   1  -6    0.01    0.01
   1   1   6    0.00    0.01
   2  -1   6    4.97    0.12
  -2  -1  -6    5.00    0.12
  -2   1  -6    5.08    0.12
   2   1   6    4.81    0.11
   3  -1   6    2.85    0.09
  -3  -1  -6    2.76    0.09
  -3   1  -6    2.92    0.09
   3   1   6    2.88    0.08
  -4  -1  -6    0.16    0.03
   4  -1   6    0.15    0.02
   4   1   6    0.22    0.03
  -4   1  -6    0.18    0.03
   5  -1   6    0.46    0.05
  -5  -1  -6    0.41    0.04
   5   1   6    0.42    0.04
  -5   1  -6    0.42    0.04
   6  -2  -6    1.72    0.08
   6  -2  -6    1.64    0.06
  -6   2   6    1.64    0.08
   6   2  -6    1.55    0.05
   6   2  -6    1.58    0.08
   5  -2  -6    0.00    0.01
   5  -2  -6    0.03    0.02
   5   2  -6    0.01    0.01
  -5   2   6    0.01    0.01
   5   2  -6    0.00    0.02
  -4  -2   6    0.00    0.01
   4  -2  -6    0.01    0.01
   4  -2  -6   -0.01    0.01
  -4   2   6   -0.01    0.01
   4   2  -6   -0.01    0.01
   4   2  -6    0.00    0.01
  -3  -2   6    0.00    0.01
   3  -2  -6    0.01    0.01
   3  -2  -6    0.01    0.01
   3   2  -6    0.00    0.01
   3   2  -6    0.01    0.01
   3   2  -6    0.01    0.01
  -3   2   6    0.01    0.01
  -2  -2   6    0.47    0.02
   2  -2  -6    0.51    0.03
   2  -2  -6    0.45    0.03
   2   2  -6    0.49    0.02
   2   2  -6    0.50    0.03
  -2   2   6    0.45    0.03
   2   2  -6    0.51    0.03
   1  -2  -6    0.66    0.03
  -1  -2   6    0.69    0.03
   1  -2  -6    0.70    0.03
   1  -2  -6    0.61    0.02
   1   2  -6    0.73    0.03
   1   2  -6    0.59    0.03
  -1   2   6    0.64    0.03
   1   2  -6    0.72    0.03
   0  -2  -6    0.00    0.01
   0  -2   6    0.00    0.01
   0  -2  -6    0.00    0.01
   0  -2  -6   -0.01    0.00
   0   2  -6    0.01    0.01
   0   2   6   -0.01    0.00
   0   2  -6    0.02    0.01
   0   2  -6    0.00    0.00
  -1  -2  -6    0.68    0.02
  -1  -2  -6    0.60    0.03
   1  -2   6    0.68    0.03
  -1   2  -6    0.64    0.03
   1   2   6    0.62    0.03
  -2  -2  -6    6.83    0.14
   2  -2   6    6.84    0.15
  -2  -2  -6    6.82    0.15
   2   2   6    6.65    0.15
   2   2   6    6.93    0.15
  -2   2  -6    6.89    0.15
  -3  -2  -6    6.49    0.15
   3  -2   6    6.27    0.15
  -3   2  -6    6.30    0.15
   3   2   6    6.37    0.14
   4  -2   6    0.03    0.01
  -4  -2  -6    0.01    0.01
  -4   2  -6    0.01    0.01
   4   2   6    0.03    0.01
   5  -2   6    0.91    0.06
  -5  -2  -6    0.89    0.06
  -5   2  -6    0.83    0.05
   5   2   6    0.80    0.05
   6  -3  -6    0.53    0.05
   6  -3  -6    0.59    0.04
   6   3  -6    0.56    0.06
   6   3  -6    0.59    0.03
  -6   3   6    0.60    0.05
   5  -3  -6    0.38    0.03
   5  -3  -6    0.39    0.04
  -5   3   6    0.40    0.04
   5   3  -6    0.37    0.04
   5   3  -6    0.37    0.02
   4  -3  -6    1.90    0.06
   4  -3  -6    1.97    0.08
   4   3  -6    1.94    0.08
  -4   3   6    1.99    0.07
   4   3  -6    1.96    0.06
   4   3  -6    2.11    0.07
  -3  -3   6   -0.01    0.01
   3  -3  -6    0.01    0.01
   3  -3  -6    0.01    0.01
  -3   3   6    0.00    0.01
   3   3  -6    0.01    0.01
   3   3  -6    0.00    0.01
   3   3  -6    0.00    0.01
   2  -3  -6   15.19    0.29
   2  -3  -6   15.31    0.30
  -2  -3   6   15.64    0.27
   2   3  -6   15.39    0.29
   2   3  -6   14.79    0.30
   2   3  -6   15.28    0.28
  -2   3   6   15.24    0.28
  -1  -3   6    0.89    0.03
   1  -3  -6    0.87    0.03
   1  -3  -6    0.88    0.04
   1  -3  -6    0.89    0.04
   1   3  -6    0.87    0.04
  -1   3   6    0.77    0.03
   1   3  -6    0.88    0.04
   1   3  -6    0.85    0.03
   0  -3  -6    0.92    0.04
   0  -3   6    0.93    0.03
   0  -3   6    1.03    0.04
   0  -3  -6    1.03    0.04
   0   3  -6    0.97    0.04
   0   3   6    0.98    0.04
   0   3  -6    0.87    0.04
   0   3   6    1.01    0.03
  -1  -3  -6    3.85    0.09
   1  -3   6    3.72    0.09
   1  -3   6    3.60    0.07
   1   3   6    3.66    0.09
  -1   3  -6    3.71    0.09
   1   3   6    3.71    0.09
  -1   3  -6    3.87    0.09
  -2  -3  -6    0.13    0.01
   2  -3   6    0.13    0.02
   2   3   6    0.12    0.02
  -2   3  -6    0.12    0.02
   2   3   6    0.14    0.02
   3  -3   6    1.08    0.05
  -3   3  -6    0.93    0.05
   3   3   6    0.90    0.05
   3   3   6    1.06    0.05
  -4  -3  -6    5.49    0.15
   4  -3   6    5.45    0.15
  -4   3  -6    5.47    0.15
   4   3   6    5.66    0.14
  -5  -3  -6    1.21    0.07
   5  -3   6    1.24    0.07
  -5   3  -6    1.14    0.06
   6  -4  -6    0.01    0.01
  -6  -4   6    0.00    0.02
   6  -4  -6   -0.02    0.02
   6   4  -6    0.00    0.01
   6   4  -6    0.00    0.02
  -6   4   6   -0.02    0.01
   5  -4  -6    0.04    0.02
   5  -4  -6    0.05    0.02
  -5   4   6    0.08    0.02
   5   4  -6    0.08    0.02
   5   4  -6    0.07    0.02
   4  -4  -6    7.92    0.18
   4  -4  -6    7.72    0.19
  -4   4   6    7.70    0.18
   4   4  -6    7.75    0.17
   4   4  -6    7.86    0.20
   4   4  -6    8.24    0.18
   3  -4  -6    1.49    0.06
   3  -4  -6    1.46    0.05
  -3  -4   6    1.51    0.05
   3   4  -6    1.63    0.06
  -3   4   6    1.45    0.06
   3   4  -6    1.59    0.05
   3   4  -6    1.60    0.06
   2  -4  -6    2.03    0.06
   2  -4  -6    1.98    0.07
  -2  -4   6    2.03    0.05
   2   4  -6    2.10    0.07
  -2   4   6    2.04    0.06
   2   4  -6    2.02    0.06
   2   4  -6    2.02    0.06
  -1  -4   6    8.32    0.16
   1  -4  -6    8.36    0.18
  -1  -4   6    8.45    0.17
   1  -4  -6    8.42    0.18
   1   4  -6    8.11    0.18
  -1   4   6    8.34    0.17
   1   4  -6    8.40    0.17
  -1   4   6    8.38    0.15
   0  -4  -6    0.25    0.02
   0  -4   6    0.25    0.02
   0  -4  -6    0.25    0.02
   0  -4   6    0.25    0.02
   0   4  -6    0.23    0.02
   0   4  -6    0.20    0.02
   0   4   6    0.23    0.02
   0   4   6    0.20    0.02
   1  -4   6    0.49    0.03
   1  -4   6    0.55    0.02
  -1  -4  -6    0.50    0.03
   1   4   6    0.50    0.03
  -1   4  -6    0.59    0.03
   1   4   6    0.54    0.03
  -2  -4  -6    5.62    0.12
   2  -4   6    5.41    0.13
   2   4   6    5.42    0.13
   2   4   6    5.43    0.12
  -2   4  -6    5.43    0.13
   3  -4   6    0.46    0.03
  -3   4  -6    0.44    0.04
   3   4   6    0.53    0.04
   3   4   6    0.51    0.03
   4  -4   6    0.05    0.02
  -4   4  -6    0.09    0.02
   4   4   6    0.03    0.02
  -5  -4  -6    0.13    0.03
   5  -4   6    0.08    0.02
  -5   4  -6    0.13    0.03
   6  -5  -6    0.15    0.02
  -6  -5   6    0.19    0.04
   6  -5  -6    0.13    0.03
  -6   5   6    0.20    0.04
   6   5  -6    0.18    0.02
   5  -5  -6    0.13    0.02
   5  -5  -6    0.19    0.03
  -5  -5   6    0.10    0.03
  -5   5   6    0.16    0.03
   5   5  -6    0.20    0.02
   4  -5  -6    0.87    0.05
  -4  -5   6    0.99    0.05
   4  -5  -6    0.92    0.05
   4   5  -6    0.95    0.04
   4   5  -6    0.94    0.06
  -4   5   6    0.88    0.05
   4   5  -6    0.93    0.05
  -3  -5   6    0.74    0.04
   3  -5  -6    0.67    0.04
   3  -5  -6    0.70    0.04
  -3   5   6    0.70    0.04
   3   5  -6    0.68    0.04
   3   5  -6    0.72    0.04
   3   5  -6    0.71    0.04
  -2  -5   6    9.44    0.21
   2  -5  -6    9.63    0.20
   2  -5  -6    9.76    0.21
  -2  -5   6    9.62    0.17
   2   5  -6    9.58    0.20
  -2   5   6    9.37    0.19
   2   5  -6    9.25    0.20
  -1  -5   6    0.02    0.01
   1  -5  -6    0.01    0.01
  -1  -5   6    0.01    0.01
   1  -5  -6    0.01    0.01
  -1   5   6    0.01    0.01
  -1   5   6    0.02    0.01
   1   5  -6    0.01    0.01
   1   5  -6    0.01    0.01
   0  -5   6    0.14    0.02
   0  -5  -6    0.16    0.02
   0  -5   6    0.15    0.02
   0  -5  -6    0.12    0.02
   0   5   6    0.15    0.02
   0   5  -6    0.14    0.02
   0   5   6    0.16    0.02
   0   5  -6    0.13    0.02
  -1  -5  -6    2.43    0.07
   1  -5   6    2.38    0.07
   1  -5   6    2.29    0.06
  -1   5  -6    2.33    0.07
   1   5   6    2.42    0.06
   1   5   6    2.45    0.07
   2  -5   6    0.56    0.03
  -2  -5  -6    0.57    0.03
   2   5   6    0.52    0.04
  -2   5  -6    0.52    0.03
   2   5   6    0.56    0.03
   3  -5   6    0.55    0.04
  -3   5  -6    0.57    0.04
   3   5   6    0.56    0.04
   3   5   6    0.60    0.03
   4  -5   6    0.05    0.02
  -4   5  -6    0.03    0.02
   4   5   6    0.04    0.02
  -5  -5  -6    0.01    0.02
   5  -5   6    0.00    0.02
   5   5   6    0.01    0.02
   6  -6  -6    0.32    0.04
   5  -6  -6    0.02    0.02
  -5  -6   6    0.03    0.02
   5  -6  -6    0.00    0.01
   5   6  -6    0.02    0.01
  -5   6   6    0.02    0.02
   4  -6  -6    3.05    0.10
   4  -6  -6    3.08    0.11
  -4  -6   6    3.00    0.11
  -4   6   6    2.99    0.10
   4   6  -6    3.19    0.09
   4   6  -6    3.20    0.10
  -3  -6   6    0.11    0.02
   3  -6  -6    0.08    0.02
   3  -6  -6    0.09    0.02
  -3   6   6    0.09    0.02
   3   6  -6    0.15    0.02
   3   6  -6    0.12    0.02
   2  -6  -6    0.00    0.01
   2  -6  -6    0.07    0.02
  -2  -6   6    0.00    0.01
   2   6  -6    0.00    0.01
   2   6  -6    0.00    0.01
  -2   6   6    0.05    0.01
  -1  -6   6    0.66    0.04
   1  -6  -6    0.64    0.04
  -1  -6   6    0.67    0.03
   1  -6  -6    0.68    0.04
  -1   6   6    0.60    0.03
   1   6  -6    0.70    0.04
   1   6  -6    0.71    0.04
  -1   6   6    0.67    0.03
   0  -6   6   18.90    0.33
   0  -6  -6   18.56    0.37
   0  -6   6   18.37    0.35
   0   6   6   18.79    0.33
   0   6   6   18.73    0.34
   0   6  -6   18.89    0.36
   1  -6   6    6.67    0.14
  -1  -6  -6    6.83    0.16
   1  -6   6    6.77    0.15
   1   6   6    6.85    0.14
  -1   6  -6    6.59    0.16
   1   6   6    6.92    0.15
  -2  -6  -6   23.52    0.44
   2  -6   6   23.30    0.42
  -2   6  -6   23.00    0.44
   2   6   6   22.35    0.40
   2   6   6   22.12    0.43
   3  -6   6    1.38    0.06
  -3   6  -6    1.56    0.07
   3   6   6    1.33    0.07
   4  -6   6    0.09    0.02
   4   6   6    0.14    0.03
  -4   6  -6    0.12    0.03
   5  -6   6    0.08    0.03
   5   6   6    0.06    0.03
  -5  -7   6    0.06    0.02
   5  -7  -6    0.06    0.02
   5  -7  -6    0.04    0.02
  -5   7   6    0.06    0.02
   5   7  -6    0.08    0.02
   5   7  -6    0.08    0.02
   4  -7  -6    0.24    0.03
  -4  -7   6    0.34    0.04
   4  -7  -6    0.29    0.04
   4   7  -6    0.27    0.03
   4   7  -6    0.24    0.03
  -4   7   6    0.28    0.03
   3  -7  -6    0.54    0.04
  -3  -7   6    0.48    0.04
   3  -7  -6    0.59    0.04
   3   7  -6    0.53    0.04
  -3   7   6    0.50    0.04
   3   7  -6    0.56    0.04
   2  -7  -6    0.95    0.05
  -2  -7   6    0.96    0.05
   2  -7  -6    0.93    0.05
  -2   7   6    0.90    0.04
   2   7  -6    0.89    0.05
   2   7  -6    0.93    0.05
  -1  -7   6    5.55    0.14
   1  -7  -6    5.72    0.15
   1  -7  -6    5.75    0.14
  -1   7   6    5.65    0.13
   1   7  -6    5.65    0.14
   1   7  -6    5.82    0.14
   0  -7   6    4.20    0.09
   0  -7   6    4.05    0.11
   0  -7  -6    4.01    0.11
   0   7   6    4.39    0.10
   0   7   6    4.13    0.10
   0   7  -6    4.18    0.11
  -1  -7  -6    3.49    0.10
   1  -7   6    3.44    0.09
   1  -7   6    3.53    0.09
   1   7   6    3.63    0.10
   1   7   6    3.66    0.09
  -1   7  -6    3.54    0.10
   2  -7   6    0.02    0.01
  -2  -7  -6    0.00    0.01
   2   7   6    0.01    0.01
  -2   7  -6    0.00    0.01
   3  -7   6    0.23    0.03
  -3   7  -6    0.28    0.03
   3   7   6    0.26    0.04
   4  -7   6    3.33    0.12
  -4   7  -6    3.57    0.12
   4   7   6    3.47    0.12
   5  -8  -6    0.01    0.02
  -5  -8   6    0.05    0.02
   5  -8  -6    0.03    0.02
  -5   8   6    0.04    0.02
   5   8  -6    0.06    0.02
   4  -8  -6    0.05    0.02
   4  -8  -6    0.05    0.02
  -4  -8   6    0.05    0.02
   4   8  -6    0.06    0.02
   4   8  -6    0.07    0.02
  -4   8   6    0.08    0.02
  -3  -8   6    0.02    0.02
   3  -8  -6    0.01    0.01
   3  -8  -6    0.00    0.01
   3   8  -6    0.01    0.01
  -3   8   6    0.00    0.01
   3   8  -6    0.01    0.01
   2  -8  -6    2.78    0.09
  -2  -8   6    2.97    0.10
   2  -8  -6    2.68    0.09
  -2   8   6    2.85    0.08
   2   8  -6    2.61    0.09
   1  -8  -6    4.32    0.12
  -1  -8   6    4.30    0.12
  -1   8   6    4.37    0.11
   1   8  -6    4.14    0.12
   0  -8  -6    0.57    0.04
   0  -8   6    0.53    0.03
   0   8   6    0.57    0.03
   0   8   6    0.65    0.04
   0   8  -6    0.61    0.04
   1  -8   6    0.79    0.04
  -1  -8  -6    0.69    0.04
  -1   8  -6    0.72    0.04
   1   8   6    0.67    0.04
  -2  -8  -6    0.30    0.03
   2  -8   6    0.33    0.03
  -2   8  -6    0.37    0.04
   2   8   6    0.34    0.04
  -3  -8  -6    1.71    0.07
   3  -8   6    1.77    0.07
   3   8   6    1.76    0.08
  -3   8  -6    1.67    0.07
   4  -8   6    0.35    0.04
   4   8   6    0.37    0.05
   5  -9  -6    0.42    0.04
   5  -9  -6    0.42    0.05
   5   9  -6    0.37    0.05
  -4  -9   6    0.97    0.06
   4  -9  -6    1.01    0.06
   4  -9  -6    0.98    0.06
  -4   9   6    1.06    0.06
   4   9  -6    1.08    0.06
   3  -9  -6    0.06    0.02
  -3  -9   6    0.05    0.02
   3  -9  -6    0.05    0.02
  -3   9   6    0.07    0.02
   3   9  -6    0.06    0.02
   2  -9  -6    0.02    0.02
  -2  -9   6    0.02    0.01
  -2   9   6    0.02    0.01
   2   9  -6    0.00    0.01
   1  -9  -6    0.12    0.02
  -1  -9   6    0.08    0.02
   1   9  -6    0.12    0.02
  -1   9   6    0.11    0.02
   0  -9  -6    0.01    0.01
   0  -9   6    0.03    0.01
   0   9   6    0.02    0.01
   0   9  -6    0.03    0.02
  -1  -9  -6    1.30    0.06
  -1   9  -6    1.22    0.06
   1   9   6    1.25    0.06
   2  -9   6    0.50    0.04
  -2  -9  -6    0.47    0.04
   2   9   6    0.42    0.04
  -2   9  -6    0.47    0.04
   3  -9   6    0.25    0.03
  -3  -9  -6    0.28    0.04
  -3   9  -6    0.27    0.04
   3   9   6    0.22    0.04
   4  -9   6    1.76    0.08
   4   9   6    1.80    0.09
   4 -10  -6    0.40    0.05
   4 -10  -6    0.57    0.05
  -4 -10   6    0.52    0.06
  -4  10   6    0.48    0.05
   4  10  -6    0.43    0.05
   3 -10  -6    0.21    0.03
  -3 -10   6    0.18    0.03
  -3  10   6    0.22    0.03
   3  10  -6    0.25    0.04
  -2 -10   6    0.09    0.02
   2 -10  -6    0.13    0.03
  -2  10   6    0.13    0.02
   2  10  -6    0.14    0.03
  -1 -10   6    0.19    0.03
   1 -10  -6    0.17    0.03
   1  10  -6    0.22    0.03
   0 -10   6    0.00    0.01
   0 -10  -6    0.00    0.01
   0  10  -6   -0.01    0.01
  -1 -10  -6    0.10    0.02
  -1  10  -6    0.07    0.02
   1  10   6    0.06    0.02
  -2 -10  -6    0.03    0.02
   2  10   6    0.02    0.02
  -2  10  -6    0.05    0.02
  -3 -10  -6    0.80    0.05
   3 -10   6    0.77    0.05
  -3  10  -6    0.69    0.05
   3  10   6    0.71    0.05
   4 -10   6    0.18    0.04
   4 -11  -6    0.45    0.05
  -4  11   6    0.37    0.04
   4  11  -6    0.36    0.05
  -3 -11   6    0.67    0.05
   3 -11  -6    0.69    0.05
  -3  11   6    0.68    0.05
   3  11  -6    0.69    0.05
   2 -11  -6    0.01    0.02
  -2 -11   6   -0.01    0.01
   2  11  -6    0.00    0.01
  -1 -11   6    1.04    0.06
   1 -11  -6    0.95    0.06
   1  11  -6    0.94    0.06
   0 -11  -6    0.31    0.04
   0 -11   6    0.40    0.04
   0  11  -6    0.28    0.04
  -1 -11  -6    0.03    0.02
   1  11   6    0.03    0.02
  -1  11  -6    0.01    0.02
  -2 -11  -6    0.47    0.05
   2  11   6    0.43    0.05
  -2  11  -6    0.47    0.05
  -3 -11  -6    0.03    0.02
   3  11   6    0.00    0.02
   3 -12  -6    1.23    0.07
  -3 -12   6    1.11    0.07
   3  12  -6    1.25    0.07
  -2 -12   6    0.36    0.04
   2 -12  -6    0.34    0.04
   2  12  -6    0.31    0.04
  -1 -12   6    3.40    0.12
   1 -12  -6    3.16    0.12
   1  12  -6    3.28    0.12
   0 -12  -6    0.73    0.06
   0 -12   6    0.85    0.05
   0  12  -6    0.83    0.06
  -1 -12  -6    0.76    0.06
   1  12   6    0.90    0.06
  -1  12  -6    0.81    0.06
  -2 -12  -6    0.05    0.03
  -2  12  -6    0.12    0.03
   2  12   6    0.09    0.03
   2 -13  -6    0.03    0.02
  -2 -13   6    0.05    0.02
   2  13  -6   -0.02    0.02
   1 -13  -6    0.05    0.02
  -1 -13   6    0.04    0.02
   1  13  -6    0.07    0.03
   0 -13  -6    0.22    0.04
   0  13  -6    0.22    0.04
  -1 -13  -6    0.26    0.04
  -1  13  -6    0.12    0.03
   2  13   6    0.05    0.03
  -2  13  -6    0.03    0.02
   6   0  -7    0.01    0.01
   6   0  -7    0.01    0.02
   5   0  -7   -0.01    0.01
   5   0  -7   -0.01    0.01
  -5   0   7   -0.01    0.01
   4   0  -7   -0.01    0.01
  -4   0   7    0.01    0.01
   4   0  -7   -0.01    0.01
   3   0  -7    0.00    0.01
   3   0  -7    0.00    0.01
  -3   0   7    0.01    0.01
   2   0  -7    0.00    0.01
   2   0  -7    0.00    0.00
  -2   0   7   -0.01    0.01
   2   0  -7    0.00    0.01
   1   0  -7    0.00    0.00
   1   0  -7   -0.01    0.01
  -1   0   7    0.01    0.01
   1   0  -7    0.00    0.01
   0   0   7   -0.01    0.01
   0   0  -7   -0.02    0.01
   0   0  -7   -0.02    0.00
   0   0  -7   -0.01    0.01
  -1   0  -7    0.00    0.01
   1   0   7    0.00    0.01
   2   0   7    0.00    0.01
  -2   0  -7    0.00    0.01
   3   0   7    0.00    0.01
  -3   0  -7    0.00    0.01
   4   0   7    0.01    0.01
  -4   0  -7   -0.01    0.01
   5   0   7    0.00    0.02
  -5   0  -7   -0.01    0.01
   6  -1  -7    0.29    0.03
   6  -1  -7    0.30    0.04
   6   1  -7    0.25    0.04
  -6   1   7    0.30    0.04
   6   1  -7    0.31    0.03
   5  -1  -7    0.75    0.04
  -5  -1   7    0.70    0.04
   5  -1  -7    0.74    0.05
  -5   1   7    0.73    0.04
   5   1  -7    0.72    0.05
   5   1  -7    0.78    0.04
   4  -1  -7    4.97    0.12
  -4  -1   7    4.99    0.12
   4  -1  -7    4.75    0.14
   4   1  -7    4.86    0.12
   4   1  -7    4.70    0.14
  -4   1   7    4.99    0.12
  -3  -1   7    1.84    0.06
   3  -1  -7    1.81    0.06
   3  -1  -7    1.82    0.07
   3   1  -7    1.77    0.06
   3   1  -7    1.70    0.07
   3   1  -7    1.95    0.05
  -3   1   7    1.81    0.06
   2  -1  -7    7.02    0.15
  -2  -1   7    6.95    0.14
   2  -1  -7    7.06    0.13
   2  -1  -7    6.99    0.16
  -2   1   7    7.04    0.15
   2   1  -7    6.93    0.16
   2   1  -7    7.04    0.15
   2   1  -7    6.98    0.14
   1  -1  -7   23.87    0.43
   1  -1  -7   22.86    0.40
   1  -1  -7   23.81    0.43
  -1  -1   7   23.32    0.40
   1   1  -7   23.48    0.43
  -1   1   7   23.17    0.41
   1   1  -7   22.44    0.43
   1   1  -7   23.16    0.41
   0  -1   7   28.56    0.50
   0  -1  -7   29.47    0.51
   0  -1  -7   29.04    0.52
   0  -1  -7   28.33    0.53
   0   1  -7   28.62    0.51
   0   1  -7   29.74    0.51
   0   1   7   28.98    0.50
   0   1  -7   29.06    0.53
  -1  -1  -7    4.41    0.09
  -1  -1  -7    4.36    0.10
   1  -1   7    4.23    0.10
  -1   1  -7    4.42    0.11
   1   1   7    4.28    0.10
   2  -1   7    2.00    0.07
  -2  -1  -7    2.09    0.07
   2   1   7    1.99    0.06
  -2   1  -7    2.11    0.07
   3  -1   7    2.99    0.09
  -3  -1  -7    2.97    0.09
  -3   1  -7    3.00    0.09
   3   1   7    2.97    0.09
   4  -1   7    0.02    0.01
  -4  -1  -7    0.01    0.01
  -4   1  -7    0.04    0.02
   4   1   7    0.06    0.02
   5  -1   7    0.74    0.05
  -5  -1  -7    0.83    0.06
   5   1   7    0.81    0.05
  -5   1  -7    0.71    0.05
   6  -2  -7    0.02    0.01
   6  -2  -7    0.02    0.02
  -6   2   7    0.03    0.02
   6   2  -7    0.01    0.02
   6   2  -7    0.05    0.01
   5  -2  -7    1.06    0.05
   5  -2  -7    0.97    0.06
   5   2  -7    1.11    0.05
  -5   2   7    1.07    0.06
   5   2  -7    1.15    0.06
   4  -2  -7    0.07    0.01
   4  -2  -7    0.08    0.02
  -4  -2   7    0.04    0.01
  -4   2   7    0.05    0.02
   4   2  -7    0.05    0.01
   4   2  -7    0.04    0.02
   3  -2  -7    0.00    0.01
  -3  -2   7    0.01    0.01
   3  -2  -7    0.01    0.01
   3   2  -7    0.02    0.01
   3   2  -7    0.01    0.01
   3   2  -7   -0.01    0.01
  -3   2   7    0.02    0.01
  -2  -2   7    3.17    0.08
   2  -2  -7    3.13    0.08
   2  -2  -7    3.28    0.09
   2   2  -7    3.13    0.09
   2   2  -7    3.31    0.08
  -2   2   7    3.29    0.09
   2   2  -7    3.34    0.08
  -1  -2   7    7.53    0.15
   1  -2  -7    7.58    0.14
   1  -2  -7    7.44    0.16
   1  -2  -7    7.40    0.16
   1   2  -7    7.50    0.15
  -1   2   7    7.26    0.15
   1   2  -7    7.47    0.16
   1   2  -7    7.88    0.16
   0  -2  -7    1.27    0.05
   0  -2  -7    1.31    0.04
   0  -2   7    1.25    0.04
   0  -2  -7    1.31    0.04
   0   2  -7    1.28    0.05
   0   2   7    1.24    0.04
   0   2  -7    1.28    0.04
   0   2  -7    1.29    0.05
  -1  -2  -7   23.96    0.43
   1  -2   7   23.99    0.42
  -1  -2  -7   23.48    0.43
   1   2   7   23.57    0.42
  -1   2  -7   24.14    0.43
  -2  -2  -7    3.40    0.09
   2  -2   7    3.25    0.09
   2   2   7    3.45    0.09
  -2   2  -7    3.48    0.10
   3  -2   7    0.02    0.01
  -3  -2  -7    0.03    0.01
  -3   2  -7    0.01    0.01
   3   2   7    0.04    0.01
   4  -2   7    0.60    0.04
  -4  -2  -7    0.63    0.04
   4   2   7    0.71    0.04
  -4   2  -7    0.71    0.05
  -5  -2  -7    0.01    0.02
   5  -2   7    0.00    0.02
   5   2   7    0.01    0.02
  -5   2  -7    0.00    0.01
   6  -3  -7    0.04    0.02
   6  -3  -7    0.02    0.01
  -6   3   7    0.02    0.02
   6   3  -7    0.01    0.02
   6   3  -7    0.01    0.01
   5  -3  -7    1.39    0.06
   5  -3  -7    1.38    0.07
   5   3  -7    1.44    0.05
   5   3  -7    1.30    0.07
  -5   3   7    1.30    0.06
   4  -3  -7    0.26    0.03
   4  -3  -7    0.29    0.03
   4   3  -7    0.21    0.02
   4   3  -7    0.26    0.03
  -4   3   7    0.23    0.03
   3  -3  -7    0.11    0.02
  -3  -3   7    0.09    0.01
   3  -3  -7    0.14    0.02
   3   3  -7    0.11    0.02
  -3   3   7    0.09    0.02
   3   3  -7    0.08    0.02
   3   3  -7    0.08    0.01
   2  -3  -7    0.45    0.03
  -2  -3   7    0.40    0.02
   2  -3  -7    0.45    0.03
  -2   3   7    0.45    0.03
   2   3  -7    0.47    0.03
   2   3  -7    0.46    0.03
   2   3  -7    0.43    0.03
  -1  -3   7    7.48    0.15
   1  -3  -7    7.49    0.16
   1  -3  -7    7.60    0.14
   1  -3  -7    7.46    0.16
   1   3  -7    7.64    0.16
  -1   3   7    7.29    0.15
   1   3  -7    7.69    0.16
   1   3  -7    7.31    0.16
   0  -3   7   17.68    0.32
   0  -3   7   17.26    0.32
   0  -3  -7   17.50    0.33
   0  -3  -7   17.33    0.32
   0  -3  -7   17.62    0.33
   0   3   7   17.75    0.32
   0   3  -7   18.07    0.33
   0   3  -7   17.67    0.34
   1  -3   7    8.87    0.18
  -1  -3  -7    8.98    0.18
   1   3   7    8.71    0.18
  -1   3  -7    8.82    0.19
   1   3   7    8.80    0.18
   2  -3   7    5.02    0.12
  -2   3  -7    5.21    0.13
   2   3   7    5.17    0.12
   2   3   7    5.13    0.13
   3  -3   7    0.64    0.04
  -3  -3  -7    0.52    0.04
  -3   3  -7    0.56    0.04
   3   3   7    0.59    0.04
   4  -3   7    0.42    0.04
  -4  -3  -7    0.50    0.04
  -4   3  -7    0.47    0.04
   4   3   7    0.50    0.04
  -5  -3  -7    0.16    0.03
   5  -3   7    0.12    0.03
  -5   3  -7    0.12    0.03
   6  -4  -7   -0.01    0.01
   6  -4  -7    0.00    0.02
  -6   4   7    0.00    0.02
   6   4  -7   -0.01    0.02
   6   4  -7    0.00    0.01
   5  -4  -7    0.27    0.04
   5  -4  -7    0.19    0.03
   5   4  -7    0.17    0.03
  -5   4   7    0.23    0.03
   5   4  -7    0.24    0.03
   4  -4  -7    0.39    0.03
   4  -4  -7    0.44    0.04
   4   4  -7    0.42    0.04
   4   4  -7    0.41    0.03
  -4   4   7    0.44    0.03
   4   4  -7    0.47    0.03
   3  -4  -7    0.48    0.03
   3  -4  -7    0.46    0.03
  -3  -4   7    0.49    0.03
   3   4  -7    0.45    0.03
   3   4  -7    0.46    0.04
   3   4  -7    0.53    0.03
  -3   4   7    0.53    0.03
  -2  -4   7    0.03    0.01
   2  -4  -7    0.05    0.01
   2  -4  -7    0.03    0.01
   2   4  -7    0.06    0.02
   2   4  -7    0.07    0.01
  -2   4   7    0.05    0.01
   2   4  -7    0.05    0.01
  -1  -4   7    1.23    0.04
  -1  -4   7    1.21    0.04
   1  -4  -7    1.23    0.03
   1  -4  -7    1.17    0.05
   1  -4  -7    1.14    0.05
   1   4  -7    1.24    0.05
   1   4  -7    1.29    0.05
  -1   4   7    1.18    0.05
   0  -4  -7    5.20    0.12
   0  -4  -7    5.18    0.12
   0  -4   7    5.00    0.11
   0  -4   7    5.33    0.11
   0   4  -7    5.04    0.12
   0   4   7    5.08    0.11
   0   4   7    5.07    0.11
   0   4  -7    4.97    0.12
   1  -4   7    3.69    0.09
  -1  -4  -7    3.72    0.09
   1   4   7    3.76    0.09
   1   4   7    3.67    0.10
  -1   4  -7    3.69    0.10
   2  -4   7    0.18    0.02
  -2  -4  -7    0.15    0.02
   2   4   7    0.19    0.02
  -2   4  -7    0.19    0.03
   2   4   7    0.16    0.02
   3  -4   7    2.61    0.09
   3   4   7    2.71    0.09
  -3   4  -7    2.57    0.09
   3   4   7    2.56    0.08
  -4  -4  -7    0.37    0.04
   4  -4   7    0.38    0.04
  -4   4  -7    0.34    0.04
   5  -4   7    0.05    0.02
  -5  -4  -7    0.07    0.02
  -5   4  -7    0.07    0.02
   6  -5  -7    0.64    0.05
  -6  -5   7    0.62    0.06
   5  -5  -7    0.64    0.05
   5  -5  -7    0.59    0.04
  -5  -5   7    0.51    0.05
   5   5  -7    0.76    0.04
  -5   5   7    0.60    0.05
   5   5  -7    0.63    0.05
   4  -5  -7    9.44    0.21
  -4  -5   7    9.30    0.23
   4  -5  -7    9.10    0.22
   4   5  -7    9.38    0.20
  -4   5   7    9.53    0.21
   4   5  -7    9.62    0.21
   3  -5  -7    0.09    0.02
   3  -5  -7    0.09    0.02
  -3  -5   7    0.08    0.02
   3   5  -7    0.08    0.02
   3   5  -7    0.06    0.02
   3   5  -7    0.07    0.02
  -3   5   7    0.07    0.02
  -2  -5   7    2.55    0.06
   2  -5  -7    2.38    0.08
   2  -5  -7    2.49    0.08
  -2  -5   7    2.51    0.08
  -2   5   7    2.52    0.08
   2   5  -7    2.41    0.08
   2   5  -7    2.53    0.08
  -1  -5   7    2.08    0.06
  -1  -5   7    2.09    0.06
   1  -5  -7    2.14    0.07
   1  -5  -7    2.16    0.07
   1   5  -7    2.06    0.07
  -1   5   7    1.99    0.06
  -1   5   7    2.04    0.05
   1   5  -7    2.02    0.07
   0  -5   7   11.48    0.22
   0  -5  -7   11.24    0.23
   0  -5   7   11.60    0.22
   0   5  -7   11.54    0.24
   0   5   7   11.54    0.22
   0   5   7   11.29    0.22
   0   5  -7   11.32    0.23
   1  -5   7    0.12    0.02
  -1  -5  -7    0.11    0.02
   1   5   7    0.13    0.02
   1   5   7    0.12    0.02
  -1   5  -7    0.14    0.02
  -2  -5  -7    1.51    0.05
   2  -5   7    1.45    0.06
   2   5   7    1.52    0.05
   2   5   7    1.59    0.06
  -2   5  -7    1.51    0.06
   3  -5   7    1.28    0.06
  -3   5  -7    1.37    0.06
   3   5   7    1.37    0.05
   4  -5   7    0.98    0.06
   4   5   7    1.13    0.06
  -4   5  -7    1.00    0.06
  -5  -5  -7    1.62    0.08
   5  -5   7    1.31    0.07
  -5   5  -7    1.57    0.08
   5  -6  -7    0.12    0.03
   5  -6  -7    0.14    0.03
  -5  -6   7    0.14    0.03
  -5   6   7    0.10    0.03
   5   6  -7    0.17    0.02
  -4  -6   7    0.43    0.04
   4  -6  -7    0.51    0.04
   4  -6  -7    0.49    0.04
  -4   6   7    0.49    0.04
   4   6  -7    0.46    0.03
   4   6  -7    0.49    0.04
   3  -6  -7    0.15    0.02
  -3  -6   7    0.16    0.03
   3  -6  -7    0.19    0.03
   3   6  -7    0.16    0.02
   3   6  -7    0.18    0.02
  -3   6   7    0.14    0.02
  -2  -6   7    0.12    0.02
   2  -6  -7    0.11    0.02
   2  -6  -7    0.10    0.02
   2   6  -7    0.15    0.02
  -2   6   7    0.10    0.02
   2   6  -7    0.12    0.02
  -1  -6   7    3.38    0.09
   1  -6  -7    3.12    0.09
  -1  -6   7    3.30    0.08
   1  -6  -7    3.18    0.10
   1   6  -7    3.29    0.10
   1   6  -7    3.30    0.10
  -1   6   7    3.25    0.09
   0  -6   7    1.16    0.04
   0  -6  -7    1.14    0.05
   0  -6   7    1.34    0.05
   0   6  -7    1.19    0.05
   0   6   7    1.10    0.04
   0   6  -7    1.17    0.05
   0   6   7    1.22    0.05
  -1  -6  -7    1.00    0.05
   1  -6   7    0.98    0.04
   1   6   7    1.08    0.05
   1   6   7    1.02    0.04
  -1   6  -7    1.07    0.05
   2  -6   7    2.20    0.08
  -2  -6  -7    2.27    0.07
   2   6   7    2.25    0.08
  -2   6  -7    2.22    0.08
   2   6   7    2.28    0.07
   3  -6   7    0.01    0.01
   3   6   7    0.03    0.02
  -3   6  -7    0.03    0.02
   4  -6   7    0.69    0.05
  -4   6  -7    0.66    0.05
   4   6   7    0.51    0.05
   5  -7  -7    0.12    0.03
   5  -7  -7    0.13    0.03
  -5  -7   7    0.14    0.03
   5   7  -7    0.13    0.02
  -5   7   7    0.10    0.02
   4  -7  -7    4.37    0.13
   4  -7  -7    4.19    0.13
  -4  -7   7    4.16    0.13
   4   7  -7    4.33    0.13
  -4   7   7    4.20    0.13
   4   7  -7    4.52    0.12
   3  -7  -7    0.16    0.02
   3  -7  -7    0.13    0.02
  -3  -7   7    0.14    0.02
   3   7  -7    0.17    0.02
   3   7  -7    0.12    0.02
  -3   7   7    0.15    0.02
   2  -7  -7    0.23    0.03
  -2  -7   7    0.22    0.03
   2  -7  -7    0.25    0.03
   2   7  -7    0.20    0.03
  -2   7   7    0.22    0.03
   2   7  -7    0.22    0.03
  -1  -7   7   11.84    0.25
   1  -7  -7   11.49    0.25
  -1   7   7   11.59    0.23
   1   7  -7   11.76    0.25
   1   7  -7   11.55    0.25
   0  -7   7    0.20    0.02
   0  -7  -7    0.23    0.03
   0  -7   7    0.25    0.02
   0   7   7    0.23    0.02
   0   7   7    0.25    0.03
   0   7  -7    0.22    0.03
  -1  -7  -7    3.23    0.10
   1  -7   7    3.44    0.09
  -1   7  -7    3.40    0.10
   1   7   7    3.32    0.09
   1   7   7    3.29    0.10
   2  -7   7    3.90    0.11
  -2  -7  -7    3.86    0.11
   2   7   7    4.00    0.12
  -2   7  -7    3.86    0.12
   3  -7   7    0.42    0.04
  -3   7  -7    0.42    0.04
   3   7   7    0.38    0.04
   4  -7   7    0.03    0.02
  -4   7  -7    0.02    0.02
   4   7   7    0.03    0.02
  -5  -8   7    0.03    0.02
   5  -8  -7    0.00    0.02
   5  -8  -7   -0.02    0.01
   5   8  -7   -0.01    0.02
   5   8  -7    0.01    0.02
  -5   8   7   -0.02    0.02
  -4  -8   7    0.01    0.02
   4  -8  -7    0.02    0.02
   4  -8  -7   -0.01    0.01
   4   8  -7    0.02    0.01
   4   8  -7    0.01    0.01
  -4   8   7    0.03    0.02
  -3  -8   7    2.16    0.09
   3  -8  -7    2.16    0.09
   3  -8  -7    2.29    0.08
   3   8  -7    2.14    0.08
  -3   8   7    2.18    0.08
   3   8  -7    2.27    0.08
   2  -8  -7    0.15    0.03
   2  -8  -7    0.12    0.02
  -2  -8   7    0.12    0.02
   2   8  -7    0.14    0.02
   2   8  -7    0.13    0.02
  -2   8   7    0.14    0.02
   1  -8  -7    2.54    0.09
  -1  -8   7    2.52    0.08
   1   8  -7    2.58    0.09
  -1   8   7    2.58    0.08
   0  -8  -7    0.06    0.02
   0  -8   7    0.05    0.01
   0   8   7    0.04    0.01
   0   8   7    0.05    0.01
   0   8  -7    0.04    0.02
  -1  -8  -7    5.37    0.14
   1  -8   7    5.27    0.13
  -1   8  -7    5.18    0.14
   1   8   7    5.52    0.14
  -2  -8  -7    0.71    0.04
   2  -8   7    0.77    0.04
   2   8   7    0.66    0.05
  -2   8  -7    0.57    0.04
   3  -8   7    0.34    0.04
  -3   8  -7    0.37    0.04
   3   8   7    0.34    0.04
   4  -8   7    0.00    0.02
  -4   8  -7    0.00    0.02
   4   8   7    0.01    0.02
   5  -9  -7    0.00    0.02
   5   9  -7   -0.01    0.02
   4  -9  -7    0.13    0.03
   4  -9  -7    0.11    0.03
  -4  -9   7    0.08    0.03
  -4   9   7    0.12    0.03
   4   9  -7    0.13    0.03
   3  -9  -7    0.17    0.03
  -3  -9   7    0.14    0.03
   3  -9  -7    0.17    0.03
   3   9  -7    0.19    0.03
  -3   9   7    0.23    0.03
   2  -9  -7    0.27    0.04
  -2  -9   7    0.31    0.04
   2   9  -7    0.37    0.04
  -2   9   7    0.32    0.03
   1  -9  -7    0.21    0.03
  -1  -9   7    0.27    0.03
  -1   9   7    0.24    0.03
   1   9  -7    0.20    0.03
   0  -9  -7   -0.01    0.01
   0  -9   7   -0.01    0.01
   0   9  -7   -0.01    0.01
  -1  -9  -7    0.09    0.02
  -1   9  -7    0.06    0.02
   1   9   7    0.08    0.02
   2  -9   7    0.01    0.01
  -2  -9  -7    0.00    0.01
   2   9   7   -0.01    0.01
  -2   9  -7    0.00    0.02
   3  -9   7    0.43    0.04
   3   9   7    0.34    0.04
  -3   9  -7    0.37    0.04
   4  -9   7    0.04    0.02
  -4 -10   7    1.62    0.09
   4 -10  -7    1.89    0.09
   4 -10  -7    1.96    0.09
   4  10  -7    1.65    0.08
  -4  10   7    1.71    0.08
   3 -10  -7    0.13    0.03
  -3 -10   7    0.17    0.03
   3  10  -7    0.14    0.03
  -3  10   7    0.15    0.03
   2 -10  -7    0.46    0.05
  -2 -10   7    0.48    0.04
  -2  10   7    0.50    0.04
   2  10  -7    0.36    0.04
   1 -10  -7    1.47    0.07
  -1 -10   7    1.63    0.07
   1  10  -7    1.40    0.07
   0 -10  -7    0.31    0.04
   0 -10   7    0.35    0.04
   0  10  -7    0.31    0.04
  -1 -10  -7    2.18    0.09
   1  10   7    2.27    0.08
  -1  10  -7    2.01    0.09
  -2 -10  -7    0.86    0.06
   2  10   7    0.88    0.06
  -2  10  -7    0.96    0.06
   3 -10   7    0.42    0.05
   3  10   7    0.41    0.05
  -3  10  -7    0.41    0.05
  -4  11   7    0.51    0.05
   3 -11  -7    0.68    0.06
  -3  11   7    0.66    0.05
   3  11  -7    0.70    0.05
  -2 -11   7    0.04    0.02
   2 -11  -7    0.11    0.03
   2  11  -7    0.08    0.02
  -1 -11   7    2.27    0.09
   1 -11  -7    2.13    0.09
   1  11  -7    2.27    0.09
   0 -11  -7    0.31    0.04
   0  11  -7    0.28    0.04
  -1 -11  -7    0.17    0.03
   1  11   7    0.15    0.03
  -1  11  -7    0.15    0.03
  -2 -11  -7   -0.01    0.02
   2  11   7    0.01    0.02
  -2  11  -7    0.02    0.02
   3  11   7    0.75    0.06
  -3  11  -7    0.82    0.06
  -3 -12   7    1.15    0.07
  -2 -12   7    1.59    0.08
   2 -12  -7    1.45    0.08
   2  12  -7    1.48    0.08
  -1 -12   7    0.83    0.06
   1 -12  -7    0.75    0.06
   1  12  -7    0.73    0.06
   0 -12  -7    0.02    0.02
   0  12  -7    0.03    0.02
  -1 -12  -7    0.71    0.06
  -1  12  -7    0.80    0.06
  -2 -12  -7    0.14    0.03
  -2  12  -7    0.07    0.03
   2  12   7    0.10    0.03
  -2 -13   7    0.62    0.05
   1 -13  -7    2.13    0.10
  -1 -13   7    2.36    0.10
   1  13  -7    2.32    0.10
   0 -13  -7    0.22    0.04
   0  13  -7    0.26    0.04
  -1 -13  -7    0.82    0.06
  -1  13  -7    0.79    0.06
   6   0  -8    0.39    0.05
   6   0  -8    0.53    0.04
   5   0  -8    0.95    0.04
  -5   0   8    0.82    0.05
   5   0  -8    0.90    0.06
   4   0  -8    0.05    0.02
  -4   0   8    0.06    0.02
   4   0  -8    0.06    0.01
   3   0  -8    0.83    0.04
  -3   0   8    0.79    0.04
   3   0  -8    0.75    0.04
   2   0  -8    0.12    0.01
  -2   0   8    0.11    0.02
   2   0  -8    0.08    0.02
   2   0  -8    0.09    0.02
   1   0  -8    3.97    0.10
   1   0  -8    4.15    0.10
  -1   0   8    3.96    0.10
   1   0  -8    4.09    0.09
   0   0  -8    2.26    0.07
   0   0  -8    2.24    0.06
   0   0   8    2.28    0.07
   0   0  -8    2.19    0.06
   1   0   8    4.24    0.11
  -1   0  -8    4.27    0.11
  -2   0  -8   16.25    0.32
   2   0   8   16.29    0.31
  -3   0  -8    0.10    0.02
   3   0   8    0.13    0.02
   4   0   8    2.95    0.10
  -4   0  -8    2.73    0.10
   5   0   8    2.79    0.10
  -5   0  -8    2.80    0.11
   6  -1  -8    0.46    0.03
   6  -1  -8    0.45    0.05
   6   1  -8    0.44    0.05
  -6   1   8    0.39    0.04
   6   1  -8    0.45    0.03
  -5  -1   8    0.29    0.03
   5  -1  -8    0.23    0.04
   5  -1  -8    0.25    0.03
   5   1  -8    0.23    0.03
  -5   1   8    0.28    0.03
   5   1  -8    0.27    0.03
  -4  -1   8    0.69    0.04
   4  -1  -8    0.65    0.04
   4  -1  -8    0.67    0.04
   4   1  -8    0.67    0.04
  -4   1   8    0.73    0.04
   4   1  -8    0.67    0.05
  -3  -1   8    0.03    0.01
   3  -1  -8    0.04    0.01
   3  -1  -8    0.03    0.01
   3   1  -8    0.03    0.01
  -3   1   8    0.05    0.01
   3   1  -8    0.04    0.01
   2  -1  -8    2.20    0.05
   2  -1  -8    2.14    0.07
   2  -1  -8    2.23    0.07
  -2  -1   8    2.13    0.06
   2   1  -8    2.11    0.06
   2   1  -8    2.23    0.07
   2   1  -8    2.17    0.07
  -2   1   8    2.19    0.07
  -1  -1   8    1.01    0.04
   1  -1  -8    1.10    0.04
   1  -1  -8    1.07    0.04
   1  -1  -8    1.11    0.04
   1   1  -8    1.13    0.04
   1   1  -8    1.15    0.04
  -1   1   8    1.12    0.04
   1   1  -8    1.10    0.04
   0  -1  -8    0.35    0.03
   0  -1  -8    0.38    0.02
   0  -1   8    0.33    0.02
   0  -1  -8    0.37    0.02
   0   1  -8    0.35    0.02
   0   1  -8    0.37    0.03
   0   1  -8    0.39    0.02
   0   1   8    0.33    0.02
  -1  -1  -8    0.36    0.03
   1  -1   8    0.37    0.03
   1   1   8    0.36    0.03
  -1   1  -8    0.36    0.03
  -2  -1  -8    3.41    0.10
   2  -1   8    3.46    0.10
   2   1   8    3.36    0.09
  -2   1  -8    3.30    0.10
   3  -1   8    0.20    0.03
  -3  -1  -8    0.14    0.02
   3   1   8    0.12    0.02
  -3   1  -8    0.10    0.02
  -4  -1  -8    0.29    0.04
   4  -1   8    0.35    0.04
   4   1   8    0.33    0.04
  -4   1  -8    0.37    0.04
  -5  -1  -8    0.31    0.04
   5  -1   8    0.32    0.04
   5   1   8    0.35    0.04
  -5   1  -8    0.32    0.04
   6  -2  -8    1.00    0.05
   6  -2  -8    1.04    0.07
   6   2  -8    1.09    0.05
  -6   2   8    0.99    0.06
   6   2  -8    1.03    0.07
   5  -2  -8    0.26    0.03
   5  -2  -8    0.27    0.04
   5   2  -8    0.24    0.03
   5   2  -8    0.32    0.04
  -5   2   8    0.26    0.03
   4  -2  -8    1.59    0.06
   4  -2  -8    1.50    0.07
  -4  -2   8    1.63    0.06
   4   2  -8    1.48    0.07
   4   2  -8    1.60    0.06
  -4   2   8    1.55    0.06
  -3  -2   8    1.02    0.04
   3  -2  -8    0.97    0.04
   3  -2  -8    0.94    0.05
   3   2  -8    0.95    0.04
   3   2  -8    0.91    0.05
  -3   2   8    0.96    0.04
   3   2  -8    0.96    0.04
   2  -2  -8    1.28    0.05
   2  -2  -8    1.31    0.05
  -2  -2   8    1.31    0.05
   2   2  -8    1.28    0.05
   2   2  -8    1.21    0.05
   2   2  -8    1.26    0.04
  -2   2   8    1.32    0.05
   1  -2  -8    0.01    0.01
   1  -2  -8    0.01    0.01
   1  -2  -8    0.01    0.01
  -1  -2   8    0.04    0.01
   1   2  -8    0.01    0.01
   1   2  -8    0.01    0.01
   1   2  -8    0.02    0.01
  -1   2   8    0.00    0.01
   0  -2   8    0.02    0.01
   0  -2  -8    0.00    0.01
   0  -2  -8    0.01    0.01
   0  -2  -8    0.02    0.01
   0   2  -8    0.02    0.01
   0   2  -8    0.02    0.01
   0   2  -8    0.01    0.01
   0   2   8    0.01    0.01
  -1  -2  -8    0.11    0.01
   1  -2   8    0.08    0.02
  -1  -2  -8    0.09    0.02
  -1   2  -8    0.11    0.02
   1   2   8    0.10    0.02
  -2  -2  -8   11.74    0.24
   2  -2   8   11.70    0.24
   2   2   8   11.23    0.23
  -2   2  -8   11.62    0.24
  -3  -2  -8    0.47    0.04
   3  -2   8    0.43    0.04
   3   2   8    0.50    0.03
  -3   2  -8    0.45    0.04
   4  -2   8    0.00    0.01
  -4  -2  -8   -0.01    0.01
  -4   2  -8   -0.01    0.01
   4   2   8    0.01    0.01
  -5  -2  -8    0.16    0.03
   5  -2   8    0.15    0.03
   5   2   8    0.16    0.03
  -5   2  -8    0.13    0.03
   6  -3  -8    0.03    0.02
   6  -3  -8    0.08    0.03
   6   3  -8    0.05    0.02
  -6   3   8    0.08    0.02
   6   3  -8    0.02    0.02
   5  -3  -8    0.27    0.03
   5  -3  -8    0.41    0.05
   5   3  -8    0.29    0.04
   5   3  -8    0.38    0.03
  -5   3   8    0.29    0.04
   4  -3  -8    1.29    0.06
   4  -3  -8    1.26    0.05
  -4   3   8    1.25    0.06
   4   3  -8    1.30    0.05
   4   3  -8    1.37    0.07
  -3  -3   8    8.53    0.17
   3  -3  -8    8.34    0.20
   3  -3  -8    8.18    0.18
   3   3  -8    8.17    0.18
   3   3  -8    8.38    0.20
  -3   3   8    8.33    0.18
   3   3  -8    8.40    0.17
  -2  -3   8    0.00    0.01
   2  -3  -8    0.03    0.01
   2  -3  -8    0.02    0.01
   2   3  -8    0.01    0.01
   2   3  -8    0.00    0.01
   2   3  -8    0.03    0.01
  -2   3   8    0.02    0.01
   1  -3  -8    0.07    0.01
   1  -3  -8    0.08    0.01
  -1  -3   8    0.07    0.01
   1  -3  -8    0.11    0.01
   1   3  -8    0.09    0.01
   1   3  -8    0.08    0.01
  -1   3   8    0.08    0.02
   1   3  -8    0.07    0.01
   0  -3   8    0.13    0.02
   0  -3   8    0.16    0.01
   0  -3  -8    0.13    0.02
   0  -3  -8    0.16    0.02
   0  -3  -8    0.15    0.02
   0   3  -8    0.13    0.02
   0   3  -8    0.11    0.02
   0   3   8    0.15    0.02
  -1  -3  -8    2.55    0.07
   1  -3   8    2.59    0.08
  -1  -3  -8    2.43    0.06
  -1   3  -8    2.56    0.08
   1   3   8    2.53    0.07
   2  -3   8    3.66    0.10
  -2  -3  -8    3.83    0.11
  -2   3  -8    3.84    0.11
   2   3   8    3.96    0.10
  -3  -3  -8    2.89    0.10
   3  -3   8    3.08    0.10
  -3   3  -8    3.10    0.10
   3   3   8    2.85    0.09
   4  -3   8    0.18    0.03
  -4  -3  -8    0.29    0.04
  -4   3  -8    0.25    0.03
   4   3   8    0.28    0.03
   5  -3   8    0.23    0.04
  -5  -3  -8    0.27    0.04
  -5   3  -8    0.38    0.05
   6  -4  -8    0.00    0.02
  -6   4   8    0.01    0.02
   6   4  -8    0.01    0.02
   6   4  -8    0.00    0.01
   5  -4  -8    1.14    0.07
   5  -4  -8    1.10    0.05
   5   4  -8    1.20    0.05
  -5   4   8    1.24    0.06
   5   4  -8    1.25    0.07
   4  -4  -8   -0.01    0.01
   4  -4  -8    0.00    0.01
   4   4  -8   -0.01    0.01
   4   4  -8   -0.01    0.01
  -4   4   8    0.00    0.01
   3  -4  -8    0.48    0.03
   3  -4  -8    0.48    0.04
   3   4  -8    0.52    0.03
   3   4  -8    0.53    0.03
  -3   4   8    0.43    0.03
   3   4  -8    0.50    0.04
   2  -4  -8    0.46    0.03
  -2  -4   8    0.48    0.03
   2  -4  -8    0.55    0.03
   2   4  -8    0.46    0.03
  -2   4   8    0.52    0.03
   2   4  -8    0.48    0.03
   2   4  -8    0.49    0.03
   1  -4  -8    1.36    0.05
   1  -4  -8    1.23    0.05
  -1  -4   8    1.23    0.04
   1  -4  -8    1.29    0.04
  -1  -4   8    1.23    0.05
  -1   4   8    1.32    0.05
   1   4  -8    1.26    0.05
   1   4  -8    1.35    0.05
   0  -4   8    0.27    0.02
   0  -4  -8    0.24    0.02
   0  -4  -8    0.24    0.02
   0  -4   8    0.26    0.02
   0   4  -8    0.23    0.03
   0   4  -8    0.25    0.03
   0   4   8    0.26    0.03
  -1  -4  -8    1.90    0.06
   1  -4   8    1.74    0.06
   1   4   8    1.84    0.06
  -1   4  -8    1.89    0.07
   1   4   8    1.83    0.06
   2  -4   8    0.39    0.04
   2   4   8    0.44    0.03
  -2   4  -8    0.54    0.04
   2   4   8    0.41    0.03
   3  -4   8    1.74    0.07
  -3  -4  -8    1.80    0.07
  -3   4  -8    1.72    0.07
   3   4   8    1.76    0.07
  -4  -4  -8    1.09    0.06
   4  -4   8    1.15    0.06
  -4   4  -8    1.10    0.06
  -5   4  -8    0.00    0.02
  -5  -5   8    0.33    0.04
   5  -5  -8    0.32    0.04
   5  -5  -8    0.25    0.03
   5   5  -8    0.33    0.04
  -5   5   8    0.29    0.04
   5   5  -8    0.35    0.03
   4  -5  -8    0.12    0.03
   4  -5  -8    0.14    0.02
  -4   5   8    0.14    0.03
   4   5  -8    0.14    0.02
   4   5  -8    0.15    0.02
   4   5  -8    0.15    0.03
   3  -5  -8    2.01    0.08
   3  -5  -8    2.05    0.07
  -3   5   8    2.02    0.07
   3   5  -8    2.05    0.07
   3   5  -8    1.94    0.07
   3   5  -8    2.05    0.08
   2  -5  -8    2.56    0.08
  -2  -5   8    2.52    0.07
   2  -5  -8    2.62    0.09
  -2  -5   8    2.51    0.08
   2   5  -8    2.55    0.08
   2   5  -8    2.37    0.08
  -2   5   8    2.50    0.08
   1  -5  -8    2.95    0.09
  -1  -5   8    2.96    0.07
  -1  -5   8    2.79    0.08
   1  -5  -8    2.79    0.09
   1   5  -8    2.92    0.09
  -1   5   8    2.86    0.08
   1   5  -8    2.85    0.09
   0  -5  -8    0.18    0.02
   0  -5   8    0.22    0.02
   0  -5   8    0.22    0.02
   0   5   8    0.16    0.02
   0   5  -8    0.18    0.02
   0   5   8    0.20    0.02
  -1  -5  -8    2.94    0.08
   1  -5   8    2.85    0.08
   1   5   8    2.96    0.09
  -1   5  -8    2.81    0.09
   1   5   8    2.88    0.08
   2  -5   8    0.42    0.03
   2   5   8    0.49    0.03
   2   5   8    0.37    0.04
  -2   5  -8    0.48    0.04
   3  -5   8    2.37    0.09
   3   5   8    2.50    0.08
   3   5   8    2.30    0.09
  -3   5  -8    2.41    0.09
   4  -5   8    0.01    0.02
  -4  -5  -8    0.00    0.02
  -4   5  -8    0.03    0.02
  -5   5  -8    0.00    0.02
   5  -6  -8    2.49    0.10
   5  -6  -8    2.37    0.09
  -5  -6   8    2.54    0.10
  -5   6   8    2.32    0.09
   5   6  -8    2.60    0.09
  -4  -6   8    0.32    0.04
   4  -6  -8    0.43    0.04
   4  -6  -8    0.44    0.04
  -4   6   8    0.36    0.04
   4   6  -8    0.40    0.03
   4   6  -8    0.41    0.04
   3  -6  -8    0.51    0.04
   3  -6  -8    0.60    0.04
  -3  -6   8    0.58    0.04
   3   6  -8    0.59    0.04
  -3   6   8    0.50    0.04
   3   6  -8    0.62    0.04
  -2  -6   8    1.55    0.06
   2  -6  -8    1.53    0.07
   2  -6  -8    1.57    0.06
  -2   6   8    1.46    0.06
   2   6  -8    1.58    0.06
   2   6  -8    1.57    0.06
  -1  -6   8    9.37    0.20
  -1  -6   8    9.42    0.18
   1  -6  -8    9.56    0.21
   1   6  -8    9.53    0.21
  -1   6   8    9.48    0.20
   1   6  -8    9.65    0.21
   0  -6   8    3.43    0.09
   0  -6   8    3.36    0.09
   0  -6  -8    3.46    0.10
   0   6   8    3.35    0.09
   0   6   8    3.35    0.09
   0   6  -8    3.20    0.10
   1  -6   8    8.68    0.19
  -1  -6  -8    8.81    0.19
  -1   6  -8    8.39    0.20
   1   6   8    8.59    0.19
   1   6   8    8.82    0.18
   2  -6   8    1.54    0.06
   2   6   8    1.66    0.07
  -2   6  -8    1.67    0.07
   2   6   8    1.62    0.06
   3  -6   8    0.03    0.02
   3   6   8    0.02    0.02
  -3   6  -8    0.01    0.02
   4  -6   8    0.14    0.03
   4   6   8    0.18    0.04
  -4   6  -8    0.18    0.03
   5  -7  -8    1.27    0.07
  -5  -7   8    1.24    0.07
   5  -7  -8    1.10    0.07
   5   7  -8    1.22    0.06
  -5   7   8    1.26    0.07
   4  -7  -8    0.07    0.02
  -4  -7   8    0.04    0.02
   4  -7  -8    0.05    0.02
   4   7  -8    0.05    0.02
  -4   7   8    0.03    0.02
   4   7  -8    0.06    0.02
   3  -7  -8    0.00    0.01
   3  -7  -8    0.00    0.01
  -3  -7   8   -0.01    0.01
  -3   7   8   -0.01    0.01
   3   7  -8    0.01    0.01
   3   7  -8    0.00    0.01
   2  -7  -8    0.60    0.04
   2  -7  -8    0.64    0.04
  -2  -7   8    0.75    0.04
   2   7  -8    0.69    0.04
   2   7  -8    0.78    0.05
  -2   7   8    0.70    0.04
  -1  -7   8    0.07    0.02
   1  -7  -8    0.12    0.02
   1   7  -8    0.11    0.02
  -1   7   8    0.12    0.02
   1   7  -8    0.08    0.02
   0  -7   8    8.96    0.19
   0  -7  -8    8.57    0.20
   0  -7   8    8.72    0.18
   0   7   8    8.78    0.19
   0   7  -8    8.40    0.20
   0   7   8    8.70    0.18
   1  -7   8    2.24    0.07
  -1  -7  -8    2.54    0.08
  -1   7  -8    2.46    0.09
   1   7   8    2.32    0.07
   1   7   8    2.39    0.08
   2  -7   8    0.01    0.01
   2   7   8    0.00    0.01
  -2   7  -8    0.03    0.02
   3  -7   8    3.42    0.11
   3   7   8    3.05    0.11
  -3   7  -8    3.24    0.11
   4  -7   8   -0.03    0.01
  -4   7  -8    0.01    0.02
   4   7   8    0.00    0.02
   5  -8  -8    0.22    0.03
   5  -8  -8    0.22    0.04
  -5  -8   8    0.24    0.04
   5   8  -8    0.27    0.04
  -5   8   8    0.26    0.04
  -4  -8   8    0.10    0.03
   4  -8  -8    0.10    0.02
   4  -8  -8    0.10    0.03
  -4   8   8    0.11    0.02
   4   8  -8    0.08    0.02
   4   8  -8    0.10    0.02
   3  -8  -8    2.20    0.09
  -3  -8   8    2.20    0.09
   3  -8  -8    2.33    0.09
   3   8  -8    2.21    0.08
   3   8  -8    2.46    0.09
  -3   8   8    2.14    0.08
   2  -8  -8    1.50    0.07
  -2  -8   8    1.51    0.07
  -2   8   8    1.51    0.06
   2   8  -8    1.65    0.07
   2   8  -8    1.50    0.07
   1  -8  -8    0.02    0.01
  -1  -8   8    0.00    0.01
   1   8  -8    0.01    0.01
  -1   8   8    0.01    0.01
   0  -8  -8    0.24    0.03
   0   8   8    0.30    0.03
   0   8   8    0.26    0.03
   0   8  -8    0.21    0.03
  -1  -8  -8    0.06    0.02
   1  -8   8    0.05    0.02
  -1   8  -8    0.06    0.02
   1   8   8    0.09    0.02
   2  -8   8    1.50    0.06
  -2  -8  -8    1.49    0.07
   2   8   8    1.65    0.07
  -2   8  -8    1.56    0.07
   3  -8   8    0.88    0.05
   3   8   8    0.86    0.06
  -3   8  -8    0.90    0.06
   4  -8   8    0.03    0.02
   4   8   8    0.02    0.02
  -4   8  -8    0.03    0.02
   4  -9  -8    0.02    0.02
  -4  -9   8    0.02    0.02
   4  -9  -8    0.03    0.02
  -4   9   8    0.02    0.02
   4   9  -8    0.01    0.02
   3  -9  -8    0.37    0.04
  -3  -9   8    0.36    0.04
  -3   9   8    0.52    0.05
   3   9  -8    0.44    0.04
   3   9  -8    0.42    0.04
   2  -9  -8    0.01    0.01
  -2  -9   8    0.01    0.01
  -2   9   8    0.00    0.01
   2   9  -8    0.00    0.01
   1  -9  -8    0.45    0.04
  -1  -9   8    0.48    0.04
   1   9  -8    0.47    0.05
  -1   9   8    0.47    0.03
   0  -9  -8    0.04    0.02
   0   9  -8    0.04    0.02
  -1  -9  -8    0.08    0.02
  -1   9  -8    0.11    0.02
   1   9   8    0.05    0.02
  -2  -9  -8    2.10    0.08
   2  -9   8    2.09    0.08
   2   9   8    2.18    0.09
  -2   9  -8    1.81    0.08
   3  -9   8    1.98    0.08
   3   9   8    2.02    0.09
  -3   9  -8    1.96    0.09
   4 -10  -8    0.14    0.03
  -4 -10   8    0.22    0.04
  -4  10   8    0.23    0.03
   4  10  -8    0.26    0.04
   3 -10  -8    0.04    0.02
  -3 -10   8    0.01    0.02
   3  10  -8    0.02    0.02
  -3  10   8    0.01    0.02
  -2 -10   8    0.29    0.04
   2 -10  -8    0.31    0.04
  -2  10   8    0.24    0.03
   2  10  -8    0.25    0.04
   1 -10  -8    0.10    0.02
  -1 -10   8    0.12    0.02
   1  10  -8    0.10    0.03
   0 -10  -8    1.73    0.08
   0  10  -8    1.62    0.08
  -1 -10  -8    0.06    0.02
  -1  10  -8    0.05    0.02
   1  10   8    0.05    0.02
  -2 -10  -8    0.47    0.05
   2  10   8    0.50    0.05
  -2  10  -8    0.57    0.05
   3 -10   8    1.07    0.06
   3  10   8    1.10    0.07
  -3  10  -8    1.14    0.07
   3 -11  -8    0.16    0.03
  -3 -11   8    0.20    0.04
  -3  11   8    0.18    0.03
   3  11  -8    0.22    0.04
   2 -11  -8    0.11    0.03
  -2 -11   8    0.07    0.02
   2  11  -8    0.16    0.03
   1 -11  -8    0.83    0.06
  -1 -11   8    0.89    0.05
   1  11  -8    0.88    0.06
   0 -11  -8    0.88    0.06
   0  11  -8    0.88    0.06
  -1 -11  -8    0.56    0.05
  -1  11  -8    0.64    0.05
  -2 -11  -8    0.17    0.03
  -2  11  -8    0.21    0.04
   2  11   8    0.12    0.03
   2 -12  -8    0.21    0.04
  -2 -12   8    0.19    0.03
   2  12  -8    0.28    0.04
   1 -12  -8    0.52    0.05
   1  12  -8    0.51    0.05
   0 -12  -8    0.83    0.06
   0  12  -8    0.83    0.06
  -1 -12  -8    0.48    0.05
  -1  12  -8    0.49    0.05
  -2 -12  -8    1.87    0.09
   2  12   8    2.15    0.10
   6   0  -9   -0.01    0.02
   6   0  -9    0.00    0.01
   5   0  -9    0.05    0.02
   5   0  -9    0.00    0.01
  -5   0   9    0.00    0.01
   4   0  -9    0.00    0.01
   4   0  -9    0.02    0.01
  -4   0   9    0.01    0.01
   3   0  -9   -0.02    0.01
  -3   0   9    0.00    0.01
   3   0  -9   -0.02    0.01
   2   0  -9    0.00    0.01
  -2   0   9    0.01    0.01
   2   0  -9    0.01    0.01
   2   0  -9   -0.01    0.01
   1   0  -9   -0.01    0.01
   1   0  -9    0.00    0.01
  -1   0   9    0.01    0.01
   1   0  -9    0.01    0.01
   0   0  -9    0.02    0.01
   0   0  -9    0.00    0.01
   0   0  -9    0.00    0.01
   0   0   9    0.00    0.01
   1   0   9    0.00    0.01
  -1   0  -9    0.00    0.01
   2   0   9   -0.01    0.01
  -2   0  -9    0.00    0.01
  -3   0  -9   -0.01    0.01
   3   0   9    0.02    0.01
  -4   0  -9   -0.01    0.01
   4   0   9    0.01    0.01
   5   0   9    0.03    0.02
  -5   0  -9   -0.01    0.02
   6  -1  -9    0.02    0.01
   6  -1  -9    0.00    0.02
   6   1  -9    0.02    0.01
   6   1  -9    0.00    0.02
  -6   1   9    0.04    0.02
   5  -1  -9    0.49    0.05
   5  -1  -9    0.58    0.04
  -5  -1   9    0.57    0.04
  -5   1   9    0.57    0.04
   5   1  -9    0.56    0.04
   5   1  -9    0.43    0.05
  -4  -1   9    0.93    0.05
   4  -1  -9    0.89    0.05
   4  -1  -9    0.88    0.04
  -4   1   9    0.82    0.05
   4   1  -9    0.92    0.05
   4   1  -9    0.96    0.05
  -3  -1   9    6.58    0.15
   3  -1  -9    6.48    0.15
   3  -1  -9    6.43    0.16
  -3   1   9    6.61    0.15
   3   1  -9    6.44    0.16
   3   1  -9    6.60    0.15
   2  -1  -9    2.57    0.08
  -2  -1   9    2.72    0.08
   2  -1  -9    2.64    0.08
   2   1  -9    2.63    0.07
   2   1  -9    2.66    0.08
   2   1  -9    2.56    0.08
  -2   1   9    2.40    0.08
   1  -1  -9   12.87    0.24
  -1  -1   9   12.96    0.25
   1  -1  -9   12.76    0.25
   1  -1  -9   12.79    0.26
   1   1  -9   12.33    0.26
  -1   1   9   12.63    0.25
   1   1  -9   12.98    0.25
   1   1  -9   12.80    0.24
   0  -1  -9    0.35    0.03
   0  -1   9    0.38    0.03
   0  -1  -9    0.37    0.02
   0   1  -9    0.35    0.02
   0   1  -9    0.36    0.03
   0   1   9    0.36    0.03
   0   1  -9    0.34    0.03
  -1  -1  -9    0.02    0.01
   1  -1   9    0.00    0.01
  -1   1  -9    0.00    0.01
   1   1   9    0.01    0.01
  -2  -1  -9    1.20    0.05
   2  -1   9    1.04    0.05
   2   1   9    1.06    0.05
  -2   1  -9    1.04    0.05
  -3  -1  -9    0.48    0.04
   3  -1   9    0.49    0.04
  -3   1  -9    0.47    0.04
   3   1   9    0.49    0.04
  -4  -1  -9    0.15    0.03
   4  -1   9    0.15    0.03
  -4   1  -9    0.16    0.03
   4   1   9    0.12    0.02
   5  -1   9    1.01    0.06
  -5  -1  -9    1.08    0.07
   5   1   9    0.98    0.06
  -5   1  -9    1.10    0.07
   6  -2  -9    1.08    0.07
   6  -2  -9    1.05    0.05
  -6   2   9    1.17    0.07
   6   2  -9    1.11    0.05
   6   2  -9    1.22    0.08
   5  -2  -9    0.79    0.06
   5  -2  -9    0.89    0.05
   5   2  -9    0.85    0.04
  -5   2   9    0.80    0.05
   5   2  -9    0.81    0.06
   4  -2  -9    0.05    0.02
  -4  -2   9    0.05    0.01
   4  -2  -9    0.03    0.02
   4   2  -9    0.05    0.02
  -4   2   9    0.05    0.02
   4   2  -9    0.06    0.02
   3  -2  -9    0.10    0.02
  -3  -2   9    0.12    0.02
   3  -2  -9    0.10    0.02
   3   2  -9    0.07    0.02
  -3   2   9    0.11    0.02
   3   2  -9    0.11    0.02
   2  -2  -9    0.21    0.02
  -2  -2   9    0.20    0.02
   2  -2  -9    0.16    0.02
   2   2  -9    0.19    0.02
   2   2  -9    0.20    0.02
  -2   2   9    0.18    0.02
   2   2  -9    0.18    0.02
  -1  -2   9    1.70    0.06
   1  -2  -9    1.70    0.06
   1  -2  -9    1.65    0.05
   1  -2  -9    1.70    0.06
  -1   2   9    1.65    0.06
   1   2  -9    1.71    0.06
   1   2  -9    1.63    0.06
   1   2  -9    1.63    0.05
   0  -2  -9   47.31    0.82
   0  -2  -9   47.42    0.84
   0  -2   9   47.39    0.80
   0   2   9   47.14    0.80
   0   2  -9   46.78    0.82
  -1  -2  -9    1.25    0.05
   1  -2   9    1.27    0.05
  -1   2  -9    1.25    0.05
   1   2   9    1.22    0.05
  -2  -2  -9    0.31    0.03
   2  -2   9    0.32    0.03
   2   2   9    0.25    0.03
  -2   2  -9    0.26    0.03
  -3  -2  -9    0.02    0.01
   3  -2   9    0.01    0.01
  -3   2  -9    0.04    0.02
   3   2   9    0.01    0.01
   4  -2   9    0.14    0.03
  -4  -2  -9    0.19    0.03
   4   2   9    0.16    0.03
  -4   2  -9    0.16    0.03
  -5   2  -9    0.24    0.04
   5   2   9    0.27    0.04
   6  -3  -9    0.33    0.05
   6   3  -9    0.32    0.05
  -6   3   9    0.42    0.05
   5  -3  -9    0.05    0.02
   5  -3  -9    0.04    0.02
   5   3  -9    0.00    0.02
  -5   3   9    0.04    0.02
   5   3  -9    0.00    0.01
   4  -3  -9    0.09    0.02
   4  -3  -9    0.07    0.02
   4   3  -9    0.09    0.02
   4   3  -9    0.10    0.02
  -4   3   9    0.10    0.02
   3  -3  -9    0.02    0.01
  -3  -3   9    0.03    0.01
   3  -3  -9    0.01    0.01
   3   3  -9    0.02    0.01
   3   3  -9    0.02    0.01
  -3   3   9    0.02    0.01
   3   3  -9    0.02    0.01
  -2  -3   9    2.98    0.08
   2  -3  -9    2.95    0.09
   2  -3  -9    3.05    0.09
   2   3  -9    2.76    0.08
   2   3  -9    2.77    0.09
  -2   3   9    3.07    0.09
   2   3  -9    3.05    0.09
   1  -3  -9    2.01    0.05
   1  -3  -9    2.01    0.07
  -1  -3   9    1.98    0.06
   1  -3  -9    1.97    0.06
   1   3  -9    1.96    0.06
   1   3  -9    2.01    0.06
  -1   3   9    2.03    0.07
   1   3  -9    1.92    0.07
   0  -3  -9    0.52    0.03
   0  -3   9    0.48    0.03
   0  -3  -9    0.47    0.03
   0   3   9    0.50    0.03
   0   3  -9    0.48    0.03
  -1  -3  -9    1.63    0.06
   1  -3   9    1.62    0.06
   1   3   9    1.72    0.06
  -1   3  -9    1.64    0.06
  -2  -3  -9    0.16    0.02
   2  -3   9    0.11    0.02
   2   3   9    0.17    0.02
  -2   3  -9    0.10    0.02
   3  -3   9    2.34    0.09
  -3  -3  -9    2.47    0.09
  -3   3  -9    2.53    0.09
   3   3   9    2.54    0.08
  -4  -3  -9    0.19    0.03
   4  -3   9    0.23    0.03
  -4   3  -9    0.26    0.04
   4   3   9    0.18    0.03
  -5   3  -9    0.12    0.03
   5  -4  -9   -0.01    0.01
   5  -4  -9   -0.02    0.01
   5   4  -9    0.01    0.01
   5   4  -9   -0.01    0.01
  -5   4   9    0.02    0.02
   4  -4  -9    0.29    0.03
   4  -4  -9    0.25    0.03
   4   4  -9    0.21    0.03
   4   4  -9    0.29    0.03
  -4   4   9    0.28    0.03
   3  -4  -9    0.12    0.02
   3  -4  -9    0.13    0.02
  -3   4   9    0.12    0.02
   3   4  -9    0.15    0.03
   3   4  -9    0.11    0.02
   3   4  -9    0.09    0.02
   2  -4  -9    0.02    0.01
   2  -4  -9    0.02    0.01
  -2  -4   9    0.02    0.01
  -2   4   9    0.02    0.01
   2   4  -9    0.02    0.01
   2   4  -9    0.03    0.01
   2   4  -9    0.04    0.01
   1  -4  -9   12.90    0.27
   1  -4  -9   12.87    0.27
  -1  -4   9   13.32    0.26
  -1  -4   9   13.42    0.25
   1   4  -9   13.02    0.27
   1   4  -9   13.03    0.26
  -1   4   9   12.70    0.25
   0  -4   9    6.20    0.14
   0  -4  -9    6.21    0.14
   0  -4  -9    6.36    0.14
   0   4   9    6.31    0.14
   0   4  -9    6.12    0.15
  -1  -4  -9    2.59    0.08
   1  -4   9    2.43    0.08
  -1   4  -9    2.55    0.08
   1   4   9    2.54    0.08
   2  -4   9    6.51    0.16
  -2  -4  -9    6.87    0.16
   2   4   9    6.80    0.15
  -2   4  -9    6.48    0.17
   3  -4   9    2.37    0.09
  -3  -4  -9    2.35    0.09
   3   4   9    2.39    0.08
  -3   4  -9    2.29    0.09
  -4  -4  -9    0.19    0.03
   4  -4   9    0.21    0.03
  -4   4  -9    0.13    0.03
   5  -5  -9    0.67    0.05
  -5  -5   9    0.75    0.06
   5  -5  -9    0.69    0.05
   5   5  -9    0.67    0.04
   5   5  -9    0.73    0.06
  -5   5   9    0.75    0.05
   4  -5  -9    0.02    0.02
   4  -5  -9    0.01    0.01
   4   5  -9    0.02    0.02
  -4   5   9    0.03    0.02
   4   5  -9    0.02    0.01
   3  -5  -9    0.59    0.04
   3  -5  -9    0.51    0.04
  -3   5   9    0.58    0.04
   3   5  -9    0.62    0.04
   3   5  -9    0.56    0.04
   3   5  -9    0.57    0.04
  -2  -5   9    5.61    0.14
   2  -5  -9    5.70    0.14
   2  -5  -9    5.68    0.15
  -2  -5   9    5.82    0.13
   2   5  -9    5.68    0.14
  -2   5   9    5.83    0.14
   2   5  -9    5.65    0.14
   1  -5  -9    2.40    0.08
  -1  -5   9    2.65    0.07
  -1  -5   9    2.54    0.08
  -1   5   9    2.49    0.08
   1   5  -9    2.57    0.08
   1   5  -9    2.44    0.08
   0  -5  -9    0.01    0.01
   0  -5  -9    0.01    0.01
   0  -5   9    0.01    0.01
   0   5   9    0.00    0.01
   0   5  -9    0.00    0.01
   1  -5   9    3.52    0.10
  -1  -5  -9    3.73    0.10
  -1  -5  -9    3.66    0.10
  -1   5  -9    3.68    0.11
   1   5   9    3.87    0.10
   1   5   9    3.84    0.11
   2  -5   9    0.01    0.01
  -2  -5  -9   -0.01    0.01
   2   5   9    0.00    0.01
  -2   5  -9    0.00    0.01
   2   5   9    0.00    0.01
  -3  -5  -9    1.56    0.07
   3  -5   9    1.78    0.08
  -3   5  -9    1.68    0.08
   3   5   9    1.61    0.06
  -4  -5  -9    0.01    0.02
   4  -5   9    0.01    0.02
  -4   5  -9   -0.01    0.02
   5  -6  -9    0.05    0.02
  -5  -6   9    0.05    0.02
   5  -6  -9    0.04    0.02
  -5   6   9    0.02    0.02
   5   6  -9    0.03    0.02
  -4  -6   9    0.20    0.03
   4  -6  -9    0.22    0.03
   4  -6  -9    0.27    0.03
  -4   6   9    0.25    0.03
   4   6  -9    0.32    0.03
   4   6  -9    0.30    0.03
  -3  -6   9    0.00    0.01
   3  -6  -9    0.00    0.01
   3  -6  -9   -0.02    0.01
   3   6  -9   -0.01    0.01
  -3   6   9    0.00    0.01
   3   6  -9    0.00    0.01
  -2  -6   9    1.02    0.05
   2  -6  -9    1.01    0.05
   2  -6  -9    0.99    0.05
   2   6  -9    1.08    0.05
   2   6  -9    1.04    0.05
  -2   6   9    0.95    0.05
   1  -6  -9    0.54    0.04
  -1  -6   9    0.45    0.03
  -1  -6   9    0.53    0.03
   1   6  -9    0.51    0.04
   1   6  -9    0.47    0.04
  -1   6   9    0.51    0.03
   0  -6  -9    0.24    0.03
   0  -6   9    0.29    0.03
   0   6   9    0.24    0.03
   0   6   9    0.25    0.03
   0   6  -9    0.22    0.03
  -1  -6  -9    2.16    0.07
   1  -6   9    2.22    0.07
   1   6   9    2.20    0.07
  -1   6  -9    2.18    0.08
   1   6   9    2.26    0.08
   2  -6   9    0.78    0.05
   2   6   9    0.82    0.04
  -2   6  -9    0.74    0.05
   2   6   9    0.74    0.05
   3  -6   9    0.43    0.04
   3   6   9    0.53    0.05
  -3   6  -9    0.43    0.05
  -4  -6  -9    0.65    0.05
   4  -6   9    0.65    0.05
  -4   6  -9    0.63    0.05
  -5  -7   9    1.56    0.08
   5  -7  -9    1.60    0.08
   5  -7  -9    1.49    0.08
  -5   7   9    1.39    0.07
   5   7  -9    1.57    0.07
   4  -7  -9    0.37    0.04
   4  -7  -9    0.33    0.04
  -4  -7   9    0.38    0.04
   4   7  -9    0.36    0.04
   4   7  -9    0.34    0.04
  -4   7   9    0.35    0.04
  -3  -7   9    0.01    0.01
   3  -7  -9    0.01    0.02
   3  -7  -9    0.02    0.01
   3   7  -9    0.02    0.01
  -3   7   9    0.05    0.02
   3   7  -9    0.03    0.02
  -2  -7   9    0.81    0.05
   2  -7  -9    0.84    0.05
   2   7  -9    0.89    0.05
   2   7  -9    0.87    0.05
  -2   7   9    0.89    0.05
   1  -7  -9    1.51    0.07
  -1  -7   9    1.46    0.06
  -1   7   9    1.62    0.06
   1   7  -9    1.38    0.06
   1   7  -9    1.49    0.07
   0  -7  -9    0.13    0.02
   0  -7   9    0.07    0.02
   0   7   9    0.09    0.02
   0   7   9    0.09    0.02
   0   7  -9    0.10    0.02
   1  -7   9    0.51    0.04
  -1  -7  -9    0.57    0.04
  -1   7  -9    0.53    0.04
   1   7   9    0.50    0.03
   1   7   9    0.66    0.04
   2  -7   9    0.11    0.02
  -2   7  -9    0.09    0.02
   2   7   9    0.08    0.02
   3  -7   9    0.36    0.04
  -3   7  -9    0.31    0.04
   3   7   9    0.31    0.04
   4  -7   9    0.42    0.05
  -4  -7  -9    0.37    0.05
   4   7   9    0.36    0.05
  -4   7  -9    0.44    0.05
   5  -8  -9    0.42    0.05
  -4  -8   9    0.74    0.05
   4  -8  -9    0.84    0.05
   4  -8  -9    0.78    0.06
   4   8  -9    0.73    0.05
  -4   8   9    0.81    0.05
   4   8  -9    0.80    0.05
   3  -8  -9    0.12    0.03
  -3  -8   9    0.14    0.03
   3  -8  -9    0.18    0.03
   3   8  -9    0.16    0.03
  -3   8   9    0.11    0.02
   3   8  -9    0.16    0.03
   2  -8  -9   -0.01    0.01
  -2  -8   9    0.00    0.01
   2   8  -9    0.01    0.01
  -2   8   9    0.00    0.01
   2   8  -9    0.01    0.01
   1  -8  -9    0.03    0.02
  -1  -8   9    0.02    0.01
   1   8  -9    0.07    0.02
  -1   8   9    0.06    0.02
   0  -8  -9    7.82    0.19
   0   8   9    7.65    0.17
   0   8  -9    7.45    0.19
   1  -8   9    0.31    0.03
  -1  -8  -9    0.35    0.04
  -1   8  -9    0.33    0.04
   1   8   9    0.33    0.04
   2  -8   9    0.00    0.01
  -2   8  -9    0.02    0.02
   2   8   9    0.02    0.02
   3  -8   9    0.16    0.03
  -3   8  -9    0.17    0.03
   3   8   9    0.21    0.04
   4  -9  -9    0.13    0.03
   4  -9  -9    0.21    0.04
  -4  -9   9    0.14    0.03
  -4   9   9    0.11    0.03
   4   9  -9    0.16    0.03
   4   9  -9    0.19    0.03
   3  -9  -9    0.35    0.04
  -3  -9   9    0.33    0.04
   3   9  -9    0.25    0.04
   3   9  -9    0.30    0.04
  -3   9   9    0.29    0.04
   2  -9  -9    0.34    0.04
  -2  -9   9    0.27    0.04
   2   9  -9    0.39    0.04
  -2   9   9    0.37    0.04
   1  -9  -9    2.75    0.10
  -1  -9   9    2.68    0.09
  -1   9   9    2.86    0.09
   1   9  -9    2.81    0.10
   0  -9  -9    3.09    0.11
   0   9  -9    3.11    0.11
  -1  -9  -9    0.08    0.02
  -1   9  -9    0.05    0.02
   1   9   9    0.06    0.02
   2  -9   9    0.71    0.05
   2   9   9    0.77    0.05
   3  -9   9    0.03    0.02
  -3   9  -9   -0.01    0.02
   3   9   9    0.01    0.02
   4  10  -9    0.30    0.04
  -4  10   9    0.26    0.04
   3 -10  -9    0.80    0.06
  -3 -10   9    0.65    0.05
   3  10  -9    0.68    0.05
  -3  10   9    0.73    0.05
   2 -10  -9    0.10    0.03
  -2 -10   9    0.15    0.03
   2  10  -9    0.15    0.03
  -2  10   9    0.18    0.03
   1 -10  -9    0.28    0.04
   1  10  -9    0.27    0.04
   0 -10  -9    2.41    0.10
   0  10  -9    2.38    0.10
  -1 -10  -9    0.21    0.03
  -1  10  -9    0.21    0.03
  -2  10  -9    0.18    0.03
   2  10   9    0.25    0.04
   3 -10   9    0.34    0.04
  -3  10  -9    0.42    0.05
  -3 -11   9    1.19    0.07
   3 -11  -9    1.13    0.07
   3  11  -9    1.26    0.07
  -3  11   9    1.25    0.07
   2 -11  -9    4.87    0.16
  -2 -11   9    4.79    0.15
   2  11  -9    4.70    0.15
   1 -11  -9    0.05    0.02
   1  11  -9    0.07    0.02
   0 -11  -9    0.46    0.05
   0  11  -9    0.47    0.05
  -1 -11  -9    0.03    0.02
  -1  11  -9    0.05    0.02
  -2  11  -9    0.59    0.06
   2  11   9    0.72    0.06
  -2 -12   9    0.18    0.03
   1 -12  -9    0.08    0.03
   1  12  -9    0.03    0.02
   0 -12  -9    0.29    0.04
   0  12  -9    0.31    0.05
  -1 -12  -9    0.05    0.02
  -1  12  -9    0.01    0.02
   5   0 -10    0.06    0.02
  -5   0  10    0.05    0.02
   5   0 -10    0.03    0.02
  -4   0  10    0.03    0.02
   4   0 -10    0.05    0.02
   4   0 -10    0.02    0.01
   3   0 -10    0.93    0.05
  -3   0  10    0.95    0.05
   3   0 -10    1.10    0.05
   2   0 -10    3.53    0.10
  -2   0  10    3.35    0.09
   2   0 -10    3.53    0.10
   1   0 -10    5.72    0.13
   1   0 -10    5.56    0.14
  -1   0  10    5.79    0.13
   1   0 -10    5.63    0.13
   0   0  10    6.00    0.14
   0   0 -10    6.06    0.14
  -1   0 -10    5.58    0.14
   1   0  10    5.66    0.14
  -2   0 -10    0.10    0.02
   2   0  10    0.05    0.02
  -3   0 -10    3.72    0.12
   3   0  10    3.78    0.11
  -4   0 -10    0.62    0.05
   4   0  10    0.76    0.05
  -6   1  10    0.42    0.05
   5  -1 -10    0.15    0.02
  -5  -1  10    0.13    0.03
   5  -1 -10    0.13    0.03
  -5   1  10    0.13    0.03
   5   1 -10    0.14    0.03
   5   1 -10    0.19    0.03
   4  -1 -10    0.76    0.04
   4  -1 -10    0.85    0.05
  -4  -1  10    0.81    0.04
  -4   1  10    0.80    0.05
   4   1 -10    0.81    0.04
   4   1 -10    0.78    0.05
   3  -1 -10    0.51    0.03
   3  -1 -10    0.57    0.04
  -3  -1  10    0.51    0.03
  -3   1  10    0.54    0.04
   3   1 -10    0.60    0.04
   3   1 -10    0.54    0.04
   2  -1 -10    1.56    0.06
   2  -1 -10    1.52    0.06
  -2  -1  10    1.55    0.06
   2   1 -10    1.55    0.06
  -2   1  10    1.45    0.06
   2   1 -10    1.56    0.05
   2   1 -10    1.55    0.06
   1  -1 -10    0.30    0.02
  -1  -1  10    0.26    0.03
   1  -1 -10    0.29    0.02
   1  -1 -10    0.26    0.03
   1   1 -10    0.29    0.02
  -1   1  10    0.29    0.03
   1   1 -10    0.29    0.02
   1   1 -10    0.26    0.03
   0  -1  10    0.03    0.01
   0  -1 -10    0.02    0.01
   0   1 -10    0.03    0.01
   0   1  10    0.02    0.01
   1  -1  10    3.57    0.10
  -1  -1 -10    3.55    0.10
  -1   1 -10    3.57    0.10
   1   1  10    3.54    0.10
   2  -1  10    0.02    0.01
  -2  -1 -10    0.03    0.02
   2   1  10    0.02    0.01
  -2   1 -10    0.01    0.01
   3  -1  10    0.14    0.03
  -3  -1 -10    0.17    0.03
  -3   1 -10    0.15    0.03
   3   1  10    0.14    0.03
  -4  -1 -10    0.35    0.04
   4  -1  10    0.33    0.04
   4   1  10    0.38    0.04
  -4   1 -10    0.35    0.04
  -6   2  10    0.21    0.04
   5  -2 -10    0.96    0.06
   5  -2 -10    0.93    0.05
  -5   2  10    0.84    0.05
   5   2 -10    0.96    0.05
   5   2 -10    1.02    0.06
  -4  -2  10    1.64    0.06
   4  -2 -10    1.67    0.08
   4  -2 -10    1.72    0.07
   4   2 -10    1.69    0.08
   4   2 -10    1.57    0.06
  -4   2  10    1.74    0.07
   3  -2 -10    0.46    0.03
   3  -2 -10    0.46    0.04
  -3  -2  10    0.48    0.03
  -3   2  10    0.45    0.03
   3   2 -10    0.46    0.03
   3   2 -10    0.45    0.04
   2  -2 -10    0.23    0.03
   2  -2 -10    0.30    0.03
  -2  -2  10    0.28    0.03
   2   2 -10    0.29    0.03
   2   2 -10    0.28    0.02
   2   2 -10    0.33    0.03
  -2   2  10    0.28    0.03
   1  -2 -10    1.35    0.05
   1  -2 -10    1.23    0.05
   1  -2 -10    1.36    0.05
  -1  -2  10    1.25    0.05
   1   2 -10    1.35    0.05
  -1   2  10    1.35    0.05
   1   2 -10    1.43    0.06
   1   2 -10    1.38    0.05
   0  -2 -10    0.15    0.02
   0  -2 -10    0.14    0.02
   0  -2  10    0.14    0.02
   0   2 -10    0.11    0.02
   0   2  10    0.13    0.02
   1  -2  10    2.00    0.07
  -1  -2 -10    1.84    0.07
   1   2  10    1.89    0.07
  -1   2 -10    2.10    0.07
  -2  -2 -10    0.14    0.02
   2  -2  10    0.10    0.02
   2   2  10    0.12    0.02
  -2   2 -10    0.10    0.02
  -3  -2 -10    1.21    0.06
   3  -2  10    1.25    0.06
  -3   2 -10    1.20    0.06
   3   2  10    1.20    0.06
  -4  -2 -10   -0.01    0.02
   4  -2  10    0.00    0.02
  -4   2 -10    0.00    0.02
   4   2  10   -0.01    0.01
   5  -3 -10    0.02    0.01
   5  -3 -10    0.00    0.01
  -5   3  10    0.01    0.01
   5   3 -10    0.00    0.02
   5   3 -10   -0.01    0.01
   4  -3 -10    0.94    0.05
   4  -3 -10    0.94    0.06
   4   3 -10    1.00    0.06
  -4   3  10    0.89    0.05
   4   3 -10    0.97    0.05
  -3  -3  10    8.45    0.17
   3  -3 -10    7.51    0.19
   3  -3 -10    7.97    0.19
   3   3 -10    8.04    0.19
  -3   3  10    8.11    0.19
   3   3 -10    8.09    0.19
  -2  -3  10    0.01    0.01
   2  -3 -10    0.02    0.01
   2  -3 -10    0.01    0.01
   2   3 -10    0.00    0.01
  -2   3  10    0.01    0.01
   2   3 -10   -0.01    0.01
   2   3 -10    0.01    0.01
  -1  -3  10    0.57    0.03
   1  -3 -10    0.55    0.04
   1  -3 -10    0.56    0.03
  -1   3  10    0.57    0.04
   1   3 -10    0.54    0.04
   1   3 -10    0.54    0.03
   1   3 -10    0.60    0.03
   0  -3 -10    1.67    0.05
   0  -3 -10    1.63    0.06
   0  -3  10    1.65    0.06
   0   3 -10    1.60    0.06
   0   3  10    1.60    0.06
  -1  -3 -10    4.85    0.12
   1  -3  10    4.88    0.13
   1   3  10    4.73    0.12
  -1   3 -10    4.91    0.13
  -2  -3 -10    0.64    0.04
   2  -3  10    0.66    0.04
   2   3  10    0.63    0.04
  -2   3 -10    0.62    0.04
  -3  -3 -10    2.08    0.08
   3  -3  10    2.04    0.08
  -3   3 -10    2.01    0.08
   3   3  10    1.81    0.07
  -4  -3 -10    0.02    0.02
   4  -3  10    0.04    0.02
   4   3  10    0.02    0.02
  -4   3 -10    0.05    0.02
   5  -4 -10   -0.01    0.02
   5  -4 -10    0.00    0.01
  -5   4  10   -0.01    0.01
   5   4 -10   -0.01    0.02
   5   4 -10    0.00    0.01
   4  -4 -10    0.07    0.02
   4  -4 -10    0.07    0.02
   4   4 -10    0.09    0.02
  -4   4  10    0.06    0.02
   4   4 -10    0.06    0.02
   3  -4 -10    1.59    0.07
   3  -4 -10    1.69    0.07
   3   4 -10    1.66    0.07
  -3   4  10    1.55    0.07
   3   4 -10    1.64    0.06
   3   4 -10    1.59    0.07
   2  -4 -10    2.47    0.08
   2  -4 -10    2.40    0.08
  -2  -4  10    2.38    0.07
   2   4 -10    2.27    0.08
  -2   4  10    2.46    0.08
   2   4 -10    2.42    0.08
   2   4 -10    2.52    0.08
  -1  -4  10    0.02    0.01
   1  -4 -10    0.02    0.01
  -1  -4  10    0.04    0.01
  -1   4  10    0.03    0.01
   1   4 -10    0.05    0.02
   1   4 -10    0.06    0.02
   0  -4  10    1.76    0.06
   0  -4 -10    1.68    0.06
   0  -4 -10    1.81    0.06
   0   4 -10    1.77    0.07
   0   4  10    1.68    0.06
  -1  -4 -10    2.04    0.07
   1  -4  10    1.95    0.07
   1   4  10    1.98    0.07
  -1   4 -10    1.82    0.07
  -2  -4 -10    0.28    0.03
   2  -4  10    0.27    0.03
  -2   4 -10    0.23    0.03
   2   4  10    0.30    0.03
  -3  -4 -10    0.14    0.03
   3  -4  10    0.19    0.03
   3   4  10    0.16    0.03
  -3   4 -10    0.19    0.03
   4  -4  10    0.48    0.05
  -4  -4 -10    0.38    0.04
  -4   4 -10    0.35    0.04
  -5  -5  10    0.26    0.04
   5  -5 -10    0.26    0.03
   5  -5 -10    0.21    0.04
   5   5 -10    0.32    0.04
   5   5 -10    0.33    0.04
  -5   5  10    0.31    0.04
   4  -5 -10    1.80    0.07
   4  -5 -10    1.67    0.08
   4   5 -10    1.79    0.07
   4   5 -10    1.75    0.08
  -4   5  10    1.81    0.08
   3  -5 -10    2.08    0.08
   3  -5 -10    1.96    0.08
  -3   5  10    1.95    0.08
   3   5 -10    1.89    0.08
   3   5 -10    2.11    0.08
   3   5 -10    2.13    0.07
   2  -5 -10    0.00    0.01
  -2  -5  10   -0.01    0.01
   2  -5 -10    0.01    0.01
  -2  -5  10    0.00    0.01
  -2   5  10    0.00    0.01
   2   5 -10   -0.01    0.01
   2   5 -10    0.00    0.01
  -1  -5  10    0.01    0.01
  -1  -5  10    0.03    0.01
   1  -5 -10    0.02    0.01
  -1   5  10    0.01    0.01
   1   5 -10   -0.01    0.01
   1   5 -10    0.01    0.01
   0  -5  10    1.21    0.05
   0  -5 -10    1.17    0.05
   0  -5 -10    1.21    0.05
   0   5 -10    1.30    0.06
   0   5  10    1.19    0.05
   1  -5  10    0.01    0.01
  -1  -5 -10   -0.02    0.01
   1   5  10    0.00    0.01
  -1   5 -10    0.01    0.01
  -2  -5 -10    3.39    0.10
   2  -5  10    3.42    0.11
   2   5  10    3.15    0.10
  -2   5 -10    3.31    0.11
   3  -5  10    0.00    0.01
  -3  -5 -10    0.00    0.01
   3   5  10    0.00    0.01
  -3   5 -10    0.01    0.02
  -4  -5 -10   -0.03    0.01
   4  -5  10   -0.02    0.01
  -4   5 -10    0.01    0.02
  -5  -6  10    0.14    0.03
   5  -6 -10    0.13    0.03
   5  -6 -10    0.15    0.03
   5   6 -10    0.16    0.03
  -5   6  10    0.11    0.03
   4  -6 -10    0.05    0.02
   4  -6 -10    0.07    0.02
  -4  -6  10    0.03    0.02
  -4   6  10    0.05    0.02
   4   6 -10    0.09    0.02
  -3  -6  10    0.59    0.04
   3  -6 -10    0.58    0.05
   3  -6 -10    0.61    0.04
   3   6 -10    0.59    0.04
  -3   6  10    0.58    0.04
   3   6 -10    0.57    0.04
  -2  -6  10    1.71    0.07
   2  -6 -10    1.68    0.07
  -2   6  10    1.74    0.07
   2   6 -10    1.66    0.07
   2   6 -10    1.61    0.07
  -1  -6  10    0.03    0.01
   1  -6 -10    0.01    0.01
  -1  -6  10    0.03    0.01
   1   6 -10    0.00    0.01
  -1   6  10    0.04    0.01
   0  -6  10    0.09    0.02
   0  -6 -10    0.10    0.02
   0  -6 -10    0.09    0.02
   0   6 -10    0.11    0.02
   0   6  10    0.11    0.02
  -1  -6 -10    1.20    0.05
   1  -6  10    1.04    0.05
   1   6  10    1.16    0.05
  -1   6 -10    1.17    0.06
  -2  -6 -10    2.84    0.10
   2  -6  10    2.69    0.09
  -2   6 -10    3.04    0.11
   2   6  10    2.90    0.09
  -3  -6 -10   -0.02    0.01
   3  -6  10    0.00    0.02
  -3   6 -10   -0.02    0.01
  -4   6 -10    0.67    0.05
   5  -7 -10   -0.01    0.02
  -4  -7  10    0.06    0.02
   4  -7 -10    0.03    0.02
   4  -7 -10    0.01    0.02
   4   7 -10    0.00    0.02
   4   7 -10    0.04    0.02
  -4   7  10    0.02    0.02
   3  -7 -10    0.08    0.02
  -3  -7  10    0.13    0.03
   3  -7 -10    0.11    0.03
   3   7 -10    0.14    0.03
  -3   7  10    0.13    0.03
   3   7 -10    0.08    0.02
  -2  -7  10    0.56    0.04
   2  -7 -10    0.55    0.04
   2   7 -10    0.53    0.04
   2   7 -10    0.61    0.04
  -2   7  10    0.51    0.04
   1  -7 -10    2.62    0.09
   1   7 -10    2.73    0.09
  -1   7  10    2.62    0.09
   0  -7 -10    1.28    0.06
   0  -7  10    1.20    0.05
   0   7 -10    1.17    0.06
   0   7  10    1.31    0.06
   1  -7  10    0.06    0.02
   1   7  10    0.05    0.02
  -1   7 -10    0.05    0.02
   1   7  10    0.04    0.02
   2  -7  10    0.24    0.03
   2   7  10    0.21    0.03
  -2   7 -10    0.25    0.04
  -3  -7 -10    0.42    0.04
   3  -7  10    0.40    0.04
  -3   7 -10    0.31    0.04
   4  -8 -10    0.34    0.04
   4  -8 -10    0.31    0.04
  -4  -8  10    0.45    0.05
   4   8 -10    0.41    0.04
   4   8 -10    0.43    0.05
  -4   8  10    0.32    0.04
  -3  -8  10    0.75    0.05
   3  -8 -10    0.72    0.05
   3   8 -10    0.72    0.05
   3   8 -10    0.71    0.05
  -3   8  10    0.70    0.05
   2  -8 -10    0.12    0.03
  -2  -8  10    0.16    0.03
   2   8 -10    0.12    0.03
   2   8 -10    0.12    0.03
  -2   8  10    0.12    0.02
   1  -8 -10    2.75    0.10
  -1   8  10    2.85    0.09
   1   8 -10    2.85    0.10
   0  -8 -10    0.07    0.02
   0   8 -10    0.07    0.02
   0   8  10    0.10    0.02
   1  -8  10    0.00    0.01
   1   8  10    0.01    0.02
  -1   8 -10    0.01    0.02
   2  -8  10    0.78    0.05
  -2   8 -10    0.77    0.05
   2   8  10    0.80    0.05
   3  -8  10    1.52    0.08
   3   8  10    1.54    0.08
  -3   8 -10    1.54    0.08
   4  -9 -10    0.74    0.06
  -4  -9  10    0.77    0.06
   4   9 -10    0.76    0.05
  -4   9  10    0.72    0.05
   4   9 -10    0.82    0.06
   3  -9 -10    1.05    0.07
  -3  -9  10    1.15    0.07
  -3   9  10    1.00    0.06
   3   9 -10    1.27    0.07
   3   9 -10    1.03    0.06
  -2  -9  10    0.30    0.04
   2  -9 -10    0.25    0.04
  -2   9  10    0.30    0.04
   2   9 -10    0.32    0.04
   1  -9 -10    0.00    0.02
  -1   9  10    0.01    0.01
   1   9 -10    0.01    0.02
   0  -9 -10    0.90    0.05
   0   9 -10    0.88    0.06
  -1   9 -10    1.39    0.07
   2  -9  10    0.64    0.05
   2   9  10    0.60    0.05
  -2   9 -10    0.73    0.06
   3  -9  10    3.85    0.13
  -3   9 -10    4.04    0.14
  -3 -10  10    0.63    0.05
   3 -10 -10    0.62    0.06
   3  10 -10    0.51    0.05
  -3  10  10    0.59    0.05
  -2 -10  10    0.01    0.02
   2 -10 -10    0.04    0.02
  -2  10  10   -0.02    0.01
   2  10 -10    0.01    0.02
   1 -10 -10    3.97    0.13
   1  10 -10    4.01    0.13
   0 -10 -10    0.37    0.04
   0  10 -10    0.41    0.05
  -1 -10 -10    0.03    0.02
  -1  10 -10    0.06    0.02
  -2  10 -10    0.54    0.06
   2  10  10    0.64    0.05
  -3 -11  10    0.21    0.04
  -3  11  10    0.20    0.03
   2 -11 -10    0.42    0.05
  -2 -11  10    0.37    0.05
   2  11 -10    0.46    0.05
   1 -11 -10    0.18    0.03
   1  11 -10    0.20    0.04
   0 -11 -10    1.49    0.08
   0  11 -10    1.38    0.08
  -1 -11 -10    0.01    0.02
  -1  11 -10    0.00    0.02
   1 -12 -10    0.68    0.06
   0 -12 -10    0.53    0.06
   5   0 -11   -0.01    0.01
  -5   0  11    0.00    0.02
   5   0 -11    0.00    0.02
   4   0 -11    0.00    0.01
  -4   0  11   -0.01    0.01
   4   0 -11   -0.01    0.01
   3   0 -11    0.01    0.01
   3   0 -11   -0.01    0.01
  -3   0  11    0.00    0.01
   2   0 -11    0.02    0.01
   2   0 -11    0.01    0.01
  -2   0  11   -0.02    0.01
   1   0 -11    0.00    0.01
   1   0 -11   -0.01    0.01
  -1   0  11   -0.02    0.01
   1   0 -11   -0.01    0.01
   0   0 -11    0.02    0.01
   0   0  11    0.01    0.01
  -1   0 -11   -0.01    0.01
   1   0  11    0.00    0.01
   2   0  11    0.01    0.01
  -2   0 -11    0.01    0.01
  -3   0 -11    0.00    0.01
   3   0  11    0.00    0.01
  -4   0 -11    0.01    0.02
   4   0  11    0.02    0.02
  -6   1  11    0.02    0.02
  -5  -1  11    1.04    0.06
   5  -1 -11    1.07    0.06
   5  -1 -11    0.96    0.06
  -5   1  11    1.06    0.06
   5   1 -11    1.09    0.07
   5   1 -11    1.03    0.05
  -4  -1  11    2.48    0.09
   4  -1 -11    2.41    0.10
   4  -1 -11    2.34    0.09
  -4   1  11    2.58    0.09
   4   1 -11    2.45    0.09
   4   1 -11    2.45    0.10
   3  -1 -11    0.18    0.03
  -3  -1  11    0.15    0.02
   3  -1 -11    0.16    0.03
   3   1 -11    0.15    0.02
  -3   1  11    0.15    0.02
   3   1 -11    0.19    0.03
  -2  -1  11    2.09    0.07
   2  -1 -11    1.99    0.07
   2  -1 -11    2.12    0.07
   2   1 -11    2.05    0.06
  -2   1  11    1.98    0.07
   2   1 -11    1.99    0.07
   2   1 -11    2.04    0.07
   1  -1 -11    8.80    0.18
  -1  -1  11    8.78    0.19
   1  -1 -11    8.91    0.19
   1   1 -11    8.92    0.19
   1   1 -11    8.66    0.19
  -1   1  11    8.83    0.19
   1   1 -11    8.69    0.20
   0  -1 -11    0.09    0.02
   0  -1  11    0.07    0.02
   0   1  11    0.10    0.02
   0   1 -11    0.07    0.02
  -1  -1 -11    0.45    0.03
   1  -1  11    0.42    0.03
   1   1  11    0.42    0.03
  -1   1 -11    0.47    0.03
  -2  -1 -11   -0.01    0.01
   2  -1  11   -0.01    0.01
   2   1  11    0.00    0.01
  -2   1 -11    0.00    0.01
   3  -1  11    0.62    0.05
  -3   1 -11    0.60    0.05
   3   1  11    0.67    0.05
  -4  -1 -11    2.14    0.09
   4  -1  11    2.18    0.09
   4   1  11    2.17    0.09
  -4   1 -11    2.23    0.10
   5  -2 -11    0.00    0.02
   5  -2 -11    0.01    0.02
   5   2 -11    0.03    0.02
   5   2 -11    0.00    0.01
  -5   2  11    0.02    0.02
   4  -2 -11    0.97    0.05
  -4  -2  11    0.98    0.05
   4  -2 -11    0.98    0.06
   4   2 -11    0.90    0.06
  -4   2  11    0.91    0.05
   4   2 -11    0.99    0.05
   3  -2 -11    0.13    0.02
  -3  -2  11    0.13    0.02
   3  -2 -11    0.12    0.02
   3   2 -11    0.09    0.02
  -3   2  11    0.10    0.02
   3   2 -11    0.14    0.03
  -2  -2  11    1.44    0.06
   2  -2 -11    1.46    0.06
   2  -2 -11    1.34    0.06
  -2   2  11    1.39    0.06
   2   2 -11    1.43    0.05
   2   2 -11    1.43    0.06
   2   2 -11    1.39    0.06
   1  -2 -11   15.27    0.28
  -1  -2  11   14.90    0.29
   1  -2 -11   14.73    0.30
   1   2 -11   14.61    0.29
   1   2 -11   14.81    0.31
  -1   2  11   14.92    0.29
   1   2 -11   14.83    0.29
   0  -2 -11    0.11    0.02
   0  -2  11    0.12    0.02
   0   2  11    0.10    0.02
   0   2 -11    0.14    0.02
  -1  -2 -11    1.44    0.06
   1  -2  11    1.45    0.06
   1   2  11    1.35    0.06
  -1   2 -11    1.40    0.06
   2  -2  11    1.42    0.07
  -2  -2 -11    1.54    0.07
  -2   2 -11    1.60    0.07
   2   2  11    1.63    0.07
  -3  -2 -11    0.91    0.05
   3  -2  11    0.84    0.05
  -3   2 -11    0.84    0.06
   3   2  11    0.86    0.05
   4  -2  11    0.12    0.03
  -4  -2 -11    0.18    0.03
  -4   2 -11    0.16    0.03
   4   2  11    0.21    0.03
   5  -3 -11   -0.01    0.01
   5  -3 -11    0.02    0.02
   5   3 -11    0.03    0.02
   5   3 -11    0.03    0.02
  -5   3  11    0.04    0.02
   4  -3 -11    0.09    0.02
   4  -3 -11    0.11    0.02
   4   3 -11    0.12    0.02
  -4   3  11    0.10    0.02
   4   3 -11    0.10    0.03
  -3  -3  11    2.57    0.08
   3  -3 -11    2.39    0.09
   3  -3 -11    2.43    0.09
  -3   3  11    2.44    0.09
   3   3 -11    2.50    0.09
   3   3 -11    2.39    0.08
  -2  -3  11    0.07    0.02
   2  -3 -11    0.05    0.02
   2  -3 -11    0.07    0.02
   2   3 -11    0.05    0.02
   2   3 -11    0.05    0.02
   2   3 -11    0.05    0.02
  -2   3  11    0.06    0.02
  -1  -3  11    0.00    0.01
   1  -3 -11    0.00    0.01
   1   3 -11    0.01    0.01
  -1   3  11    0.00    0.01
   0  -3 -11    0.33    0.03
   0  -3  11    0.27    0.03
   0   3  11    0.36    0.03
   0   3 -11    0.30    0.03
  -1  -3 -11    1.23    0.05
   1  -3  11    1.22    0.06
   1   3  11    1.25    0.06
  -1   3 -11    1.19    0.06
   2  -3  11    3.62    0.11
  -2  -3 -11    3.34    0.11
  -2   3 -11    3.43    0.11
   2   3  11    3.35    0.10
  -3  -3 -11    0.70    0.05
   3  -3  11    0.71    0.05
  -3   3 -11    0.58    0.05
   3   3  11    0.63    0.04
   4  -3  11    1.22    0.07
  -4  -3 -11    1.04    0.07
   4   3  11    1.18    0.06
  -4   3 -11    1.15    0.07
   5  -4 -11    0.05    0.02
   5  -4 -11    0.03    0.02
  -5   4  11    0.02    0.02
   5   4 -11    0.07    0.02
   5   4 -11    0.05    0.02
   4  -4 -11    0.89    0.06
   4  -4 -11    0.74    0.05
   4   4 -11    0.88    0.05
   4   4 -11    0.90    0.06
  -4   4  11    0.87    0.05
   3  -4 -11   -0.02    0.01
   3  -4 -11   -0.01    0.01
   3   4 -11    0.00    0.01
   3   4 -11    0.01    0.02
  -3   4  11   -0.01    0.01
   2  -4 -11    3.65    0.11
   2  -4 -11    3.38    0.11
  -2  -4  11    3.53    0.10
   2   4 -11    3.56    0.11
  -2   4  11    3.76    0.11
   2   4 -11    3.68    0.11
   2   4 -11    3.46    0.10
   1  -4 -11    6.72    0.16
  -1  -4  11    6.88    0.16
   1   4 -11    6.87    0.16
  -1   4  11    6.74    0.16
   0  -4 -11    2.36    0.07
   0  -4  11    2.29    0.08
   0   4 -11    2.28    0.08
   0   4  11    2.30    0.08
   1  -4  11    2.20    0.08
  -1  -4 -11    2.43    0.08
   1   4  11    2.38    0.08
  -1   4 -11    2.31    0.09
   2  -4  11    0.90    0.05
  -2  -4 -11    0.98    0.05
  -2   4 -11    0.90    0.05
   2   4  11    0.99    0.05
  -3  -4 -11    0.70    0.05
   3  -4  11    0.69    0.05
  -3   4 -11    0.81    0.06
   3   4  11    0.74    0.05
   4  -4  11    0.31    0.04
  -4   4 -11    0.35    0.05
  -5  -5  11    0.37    0.05
   5  -5 -11    0.31    0.04
   5  -5 -11    0.32    0.04
  -5   5  11    0.30    0.04
   5   5 -11    0.37    0.04
   5   5 -11    0.28    0.04
   4  -5 -11    0.18    0.03
   4  -5 -11    0.13    0.03
   4   5 -11    0.16    0.03
   4   5 -11    0.16    0.03
  -4   5  11    0.12    0.03
   3  -5 -11    0.44    0.04
   3  -5 -11    0.40    0.04
  -3   5  11    0.36    0.04
   3   5 -11    0.38    0.04
   3   5 -11    0.45    0.04
   3   5 -11    0.39    0.04
  -2  -5  11    0.78    0.04
   2  -5 -11    0.82    0.05
   2   5 -11    0.74    0.04
  -2   5  11    0.79    0.05
   2   5 -11    0.85    0.05
   1  -5 -11    1.43    0.06
  -1  -5  11    1.44    0.06
  -1   5  11    1.49    0.06
   1   5 -11    1.46    0.06
   0  -5 -11    9.48    0.21
   0  -5 -11    9.28    0.20
   0  -5  11    9.42    0.20
   0   5  11    9.64    0.21
   0   5 -11    9.15    0.21
   1  -5  11    0.30    0.03
  -1  -5 -11    0.30    0.03
  -1   5 -11    0.31    0.04
   1   5  11    0.32    0.03
   2  -5  11    0.12    0.02
  -2  -5 -11    0.07    0.02
  -2   5 -11    0.16    0.03
   2   5  11    0.15    0.03
  -3  -5 -11    0.28    0.04
   3  -5  11    0.31    0.04
   3   5  11    0.41    0.04
  -3   5 -11    0.43    0.05
  -5  -6  11    0.38    0.05
   5  -6 -11    0.36    0.04
   5   6 -11    0.44    0.05
  -4  -6  11    0.10    0.03
   4  -6 -11    0.09    0.02
   4  -6 -11    0.11    0.03
   4   6 -11    0.09    0.02
  -4   6  11    0.12    0.03
  -3  -6  11    0.44    0.04
   3  -6 -11    0.28    0.04
   3  -6 -11    0.33    0.04
  -3   6  11    0.39    0.04
   3   6 -11    0.38    0.04
   3   6 -11    0.39    0.04
  -2  -6  11    0.59    0.04
   2  -6 -11    0.72    0.05
   2   6 -11    0.56    0.04
   2   6 -11    0.64    0.04
  -2   6  11    0.59    0.04
   1  -6 -11    0.05    0.02
  -1  -6  11    0.08    0.02
  -1   6  11    0.07    0.02
   1   6 -11    0.10    0.02
   0  -6  11    0.04    0.02
   0  -6 -11    0.03    0.01
   0   6 -11    0.07    0.02
   0   6  11    0.05    0.02
  -1  -6 -11    0.09    0.02
   1  -6  11    0.07    0.02
   1   6  11    0.09    0.02
  -1   6 -11    0.05    0.02
   2  -6  11    0.44    0.04
  -2  -6 -11    0.48    0.04
  -2   6 -11    0.38    0.04
   2   6  11    0.46    0.04
  -3  -6 -11    0.03    0.02
   3  -6  11    0.02    0.02
  -3   6 -11    0.01    0.02
  -4  -7  11    0.59    0.05
   4  -7 -11    0.46    0.05
   4  -7 -11    0.60    0.05
  -4   7  11    0.63    0.06
   4   7 -11    0.60    0.05
  -3  -7  11    0.03    0.02
   3  -7 -11    0.04    0.02
   3   7 -11    0.03    0.02
  -3   7  11    0.03    0.02
   3   7 -11    0.05    0.02
  -2  -7  11    0.01    0.01
   2  -7 -11    0.03    0.02
   2   7 -11    0.01    0.01
  -2   7  11    0.02    0.02
   2   7 -11    0.01    0.02
   1  -7 -11    0.60    0.04
   1   7 -11    0.61    0.04
  -1   7  11    0.60    0.04
   0  -7  11    1.84    0.07
   0  -7 -11    1.86    0.07
   0   7 -11    1.86    0.08
   0   7  11    1.99    0.07
   1  -7  11    0.46    0.04
  -1  -7 -11    0.38    0.04
   1   7  11    0.46    0.04
  -1   7 -11    0.39    0.04
   2  -7  11    0.23    0.03
  -2  -7 -11    0.22    0.03
  -2   7 -11    0.24    0.04
  -3  -7 -11    1.20    0.07
   3  -7  11    1.19    0.07
  -3   7 -11    1.11    0.07
   4  -8 -11    0.10    0.03
  -4  -8  11    0.07    0.03
   4   8 -11    0.09    0.03
  -4   8  11    0.09    0.03
  -3  -8  11    0.02    0.02
   3  -8 -11    0.02    0.02
   3   8 -11    0.01    0.02
  -3   8  11    0.01    0.02
   3   8 -11    0.01    0.02
   2  -8 -11    1.08    0.06
  -2  -8  11    1.09    0.06
   2   8 -11    1.10    0.06
  -2   8  11    1.11    0.06
   1  -8 -11    0.08    0.02
  -1   8  11    0.10    0.02
   1   8 -11    0.14    0.03
   0  -8 -11    2.06    0.08
   0   8 -11    2.16    0.09
   0   8  11    2.15    0.08
   1  -8  11    1.05    0.06
  -1   8 -11    0.99    0.06
   2  -8  11    3.37    0.11
  -2  -8 -11    3.38    0.11
   3  -8  11    0.08    0.03
  -3  -8 -11    0.11    0.03
   4   9 -11    0.00    0.02
   4   9 -11    0.05    0.02
  -3  -9  11    0.13    0.03
   3  -9 -11    0.09    0.03
  -3   9  11    0.10    0.03
   3   9 -11    0.09    0.03
   3   9 -11    0.15    0.03
   2  -9 -11    2.07    0.09
   2   9 -11    2.06    0.09
  -2   9  11    2.24    0.09
   1  -9 -11    1.76    0.08
   1   9 -11    1.73    0.08
  -1   9  11    1.74    0.07
   0  -9 -11    0.18    0.03
   0   9 -11    0.22    0.04
  -1   9 -11    0.03    0.02
  -2  -9 -11   -0.01    0.02
  -2   9 -11    0.02    0.02
   2   9  11    0.03    0.02
  -3 -10  11    1.24    0.07
   3 -10 -11    1.15    0.07
   3  10 -11    1.26    0.07
  -3  10  11    1.25    0.07
   2 -10 -11    0.63    0.05
   2  10 -11    0.53    0.05
  -2  10  11    0.53    0.05
   1 -10 -11    3.22    0.12
   1  10 -11    3.11    0.12
   0 -10 -11   -0.01    0.02
   0  10 -11    0.01    0.02
  -1  10 -11    1.25    0.07
   2 -11 -11    0.99    0.07
   1 -11 -11    2.26    0.10
   1  11 -11    2.31    0.10
   0 -11 -11    0.34    0.04
   0  11 -11    0.35    0.05
  -5   0  12    0.60    0.05
   5   0 -12    0.63    0.05
   5   0 -12    0.62    0.05
   4   0 -12    1.77    0.07
   4   0 -12    1.83    0.08
  -4   0  12    2.05    0.08
   3   0 -12    1.20    0.06
  -3   0  12    1.13    0.06
   3   0 -12    1.33    0.06
  -2   0  12    1.58    0.06
   2   0 -12    1.58    0.06
   2   0 -12    1.62    0.07
   1   0 -12    1.20    0.05
  -1   0  12    1.15    0.05
   0   0 -12    0.16    0.02
   0   0  12    0.15    0.02
  -1   0 -12    3.32    0.10
   1   0  12    3.58    0.11
  -2   0 -12    5.78    0.16
   2   0  12    6.23    0.16
   3   0  12    0.02    0.02
  -3   0 -12    0.00    0.02
   4   0  12    4.39    0.14
   5  -1 -12    0.02    0.02
   5  -1 -12   -0.01    0.02
  -5   1  12    0.00    0.02
   5   1 -12    0.02    0.02
   5   1 -12    0.03    0.02
   4  -1 -12    0.34    0.04
  -4  -1  12    0.38    0.04
   4  -1 -12    0.37    0.04
  -4   1  12    0.30    0.04
   4   1 -12    0.28    0.04
   4   1 -12    0.33    0.04
   3  -1 -12    1.58    0.07
  -3  -1  12    1.44    0.06
   3  -1 -12    1.53    0.07
   3   1 -12    1.73    0.07
   3   1 -12    1.57    0.07
  -3   1  12    1.46    0.07
   2  -1 -12    1.71    0.07
  -2  -1  12    1.57    0.06
   2  -1 -12    1.68    0.07
   2   1 -12    1.79    0.07
   2   1 -12    1.68    0.07
  -2   1  12    1.64    0.07
   1  -1 -12    2.57    0.08
   1  -1 -12    2.54    0.07
  -1  -1  12    2.37    0.08
  -1   1  12    2.42    0.08
   1   1 -12    2.60    0.08
   0  -1  12    2.99    0.10
   0  -1 -12    3.06    0.09
   0   1 -12    3.02    0.09
   0   1  12    2.98    0.10
  -1  -1 -12    1.04    0.05
   1  -1  12    1.10    0.06
  -1   1 -12    1.13    0.06
   1   1  12    1.16    0.06
  -2  -1 -12    0.46    0.04
   2  -1  12    0.48    0.04
  -2   1 -12    0.46    0.04
   2   1  12    0.45    0.04
   3  -1  12    0.03    0.02
  -3  -1 -12    0.03    0.02
  -3   1 -12    0.03    0.02
   3   1  12    0.02    0.02
   4   1  12    0.02    0.02
   5  -2 -12    0.09    0.03
   5  -2 -12    0.13    0.03
   5   2 -12    0.13    0.03
  -5   2  12    0.12    0.03
   5   2 -12    0.08    0.03
   4  -2 -12    2.02    0.08
   4  -2 -12    2.04    0.09
  -4  -2  12    1.91    0.08
   4   2 -12    1.92    0.08
   4   2 -12    2.06    0.09
  -4   2  12    2.09    0.08
  -3  -2  12    0.02    0.01
   3  -2 -12    0.01    0.01
   3  -2 -12   -0.01    0.01
   3   2 -12    0.00    0.01
  -3   2  12    0.02    0.01
   3   2 -12    0.01    0.02
   2  -2 -12    1.20    0.06
   2  -2 -12    1.14    0.05
  -2  -2  12    1.19    0.05
  -2   2  12    1.22    0.06
   2   2 -12    1.18    0.05
   2   2 -12    1.15    0.05
   2   2 -12    1.15    0.06
   1  -2 -12    4.17    0.11
  -1  -2  12    3.92    0.11
   1   2 -12    4.15    0.11
  -1   2  12    4.10    0.12
   0  -2  12    1.83    0.07
   0  -2 -12    1.82    0.07
   0   2 -12    1.69    0.07
  -1  -2 -12    0.05    0.02
   1  -2  12    0.07    0.02
   1   2  12    0.04    0.02
  -1   2 -12    0.03    0.02
  -2  -2 -12    0.48    0.04
   2  -2  12    0.53    0.04
   2   2  12    0.57    0.04
  -2   2 -12    0.53    0.04
  -3  -2 -12    0.01    0.02
   3  -2  12    0.01    0.02
   3   2  12    0.03    0.02
  -3   2 -12    0.04    0.02
   4   2  12    2.02    0.09
   5  -3 -12    0.01    0.02
   5  -3 -12    0.01    0.02
   5   3 -12    0.00    0.01
   5   3 -12   -0.01    0.02
  -5   3  12    0.00    0.02
   4  -3 -12    4.73    0.15
   4  -3 -12    5.13    0.14
   4   3 -12    5.00    0.15
   4   3 -12    4.74    0.14
  -4   3  12    4.91    0.14
   3  -3 -12    0.16    0.03
  -3  -3  12    0.11    0.02
   3  -3 -12    0.12    0.02
  -3   3  12    0.09    0.02
   3   3 -12    0.11    0.02
   3   3 -12    0.08    0.02
  -2  -3  12    0.46    0.03
   2  -3 -12    0.40    0.03
  -2   3  12    0.36    0.04
   2   3 -12    0.37    0.04
   2   3 -12    0.34    0.03
   2   3 -12    0.46    0.03
   1  -3 -12    0.09    0.02
  -1  -3  12    0.08    0.02
  -1   3  12    0.11    0.02
   1   3 -12    0.10    0.02
   0  -3 -12    0.02    0.01
   0  -3  12    0.01    0.01
   0   3  12    0.02    0.01
   0   3 -12    0.02    0.01
  -1  -3 -12    0.70    0.04
   1  -3  12    0.65    0.04
  -1   3 -12    0.80    0.05
   1   3  12    0.66    0.04
   2  -3  12    0.04    0.02
  -2  -3 -12    0.05    0.02
  -2   3 -12    0.06    0.02
   2   3  12    0.05    0.02
  -3  -3 -12    0.20    0.03
   3  -3  12    0.26    0.04
   3   3  12    0.21    0.03
  -3   3 -12    0.25    0.04
   4   3  12    0.20    0.03
   5  -4 -12    0.47    0.05
   5  -4 -12    0.48    0.05
   5   4 -12    0.49    0.04
   5   4 -12    0.49    0.06
  -5   4  12    0.40    0.05
   4  -4 -12    0.02    0.02
   4  -4 -12    0.02    0.02
   4   4 -12    0.02    0.02
   4   4 -12    0.02    0.02
  -4   4  12    0.00    0.01
   3  -4 -12    0.13    0.02
   3  -4 -12    0.21    0.03
   3   4 -12    0.20    0.03
  -3   4  12    0.19    0.03
   3   4 -12    0.19    0.03
   2  -4 -12    1.53    0.07
  -2  -4  12    1.69    0.06
  -2   4  12    1.59    0.07
   2   4 -12    1.60    0.07
   2   4 -12    1.60    0.06
   2   4 -12    1.55    0.06
  -1  -4  12    0.32    0.03
   1  -4 -12    0.36    0.03
   1   4 -12    0.35    0.04
  -1   4  12    0.36    0.04
   0  -4 -12    0.85    0.04
   0  -4  12    0.83    0.05
   0   4 -12    0.84    0.05
   0   4  12    0.81    0.05
   1  -4  12   -0.01    0.01
  -1  -4 -12   -0.01    0.01
   1   4  12    0.01    0.01
  -1   4 -12    0.00    0.01
  -2  -4 -12    0.53    0.04
   2  -4  12    0.49    0.05
  -2   4 -12    0.56    0.05
   2   4  12    0.50    0.05
  -3  -4 -12    0.04    0.02
   3  -4  12    0.04    0.02
  -3   4 -12    0.01    0.02
   3   4  12    0.06    0.02
   5  -5 -12    0.05    0.02
  -5  -5  12    0.05    0.02
   4  -5 -12    0.80    0.06
   4  -5 -12    0.81    0.05
   4   5 -12    0.83    0.05
   4   5 -12    0.65    0.05
  -4   5  12    0.73    0.05
  -3  -5  12    0.20    0.03
   3  -5 -12    0.17    0.03
   3  -5 -12    0.14    0.03
  -3   5  12    0.15    0.03
   3   5 -12    0.20    0.03
   3   5 -12    0.20    0.03
   2  -5 -12    0.18    0.03
  -2  -5  12    0.22    0.03
   2   5 -12    0.17    0.03
   2   5 -12    0.21    0.03
  -2   5  12    0.21    0.03
   1  -5 -12    0.29    0.03
  -1  -5  12    0.24    0.03
  -1   5  12    0.26    0.03
   1   5 -12    0.27    0.03
   0  -5  12    0.49    0.04
   0   5 -12    0.41    0.04
   0   5  12    0.49    0.04
  -1  -5 -12    0.46    0.04
   1  -5  12    0.54    0.04
   1   5  12    0.40    0.04
  -1   5 -12    0.48    0.05
  -2  -5 -12    0.16    0.03
   2  -5  12    0.19    0.03
   2   5  12    0.16    0.03
  -2   5 -12    0.16    0.03
  -3  -5 -12    1.78    0.08
   3  -5  12    1.68    0.08
  -3   5 -12    1.76    0.09
   4  -6 -12    0.04    0.02
  -4  -6  12    0.03    0.02
   4  -6 -12   -0.02    0.02
  -4   6  12    0.02    0.02
   4   6 -12    0.03    0.02
  -3  -6  12    2.61    0.10
   3  -6 -12    2.48    0.10
  -3   6  12    2.64    0.10
   3   6 -12    2.71    0.10
   3   6 -12    2.61    0.09
   2  -6 -12    0.25    0.03
  -2  -6  12    0.29    0.03
   2   6 -12    0.28    0.03
  -2   6  12    0.25    0.03
   1  -6 -12    0.02    0.01
   1   6 -12    0.01    0.02
  -1   6  12    0.00    0.01
   0  -6  12    0.14    0.02
   0   6  12    0.12    0.02
   0   6 -12    0.11    0.02
  -1  -6 -12    0.53    0.04
   1  -6  12    0.61    0.04
   1   6  12    0.63    0.04
  -1   6 -12    0.62    0.05
   2  -6  12    0.47    0.05
  -2  -6 -12    0.52    0.04
   2   6  12    0.48    0.04
  -2   6 -12    0.42    0.05
  -3  -6 -12    2.88    0.11
   3  -6  12    2.79    0.11
  -3   6 -12    2.71    0.11
  -4  -7  12    0.99    0.06
   4  -7 -12    1.05    0.07
   4   7 -12    1.01    0.06
  -4   7  12    1.12    0.07
   3  -7 -12    0.30    0.04
  -3  -7  12    0.27    0.04
  -3   7  12    0.34    0.04
   3   7 -12    0.31    0.04
   3   7 -12    0.34    0.04
   2  -7 -12    0.04    0.02
   2   7 -12    0.01    0.02
  -2   7  12    0.04    0.02
   1  -7 -12    0.03    0.02
  -1   7  12    0.02    0.02
   1   7 -12    0.01    0.01
   0  -7  12    0.00    0.01
   0   7  12   -0.02    0.01
   0   7 -12    0.02    0.02
   1  -7  12    1.10    0.06
   1   7  12    1.08    0.06
  -1   7 -12    1.01    0.06
   2  -7  12    0.92    0.06
  -2  -7 -12    0.88    0.06
  -2   7 -12    0.98    0.07
  -4  -8  12    1.13    0.07
   4   8 -12    1.32    0.07
  -3  -8  12    0.50    0.05
   3  -8 -12    0.46    0.05
   3   8 -12    0.50    0.05
  -3   8  12    0.43    0.05
   3   8 -12    0.57    0.06
   2  -8 -12    0.90    0.06
  -2   8  12    0.91    0.06
   2   8 -12    0.89    0.06
   1  -8 -12    0.40    0.04
   1   8 -12    0.35    0.04
  -1   8  12    0.29    0.04
   0   8 -12    0.00    0.02
   0   8  12    0.00    0.01
   1  -8  12    0.25    0.03
  -1   8 -12    0.21    0.04
   2  -8  12    1.97    0.09
  -2  -8 -12    2.00    0.09
  -2   8 -12    2.05    0.10
  -3  -9  12    0.14    0.03
   3  -9 -12    0.08    0.03
  -3   9  12    0.10    0.03
   3   9 -12    0.10    0.03
   2  -9 -12    0.29    0.04
   2   9 -12    0.22    0.04
  -2   9  12    0.30    0.04
   1  -9 -12    1.55    0.08
   1   9 -12    1.66    0.08
  -1   9  12    1.76    0.08
   0   9 -12    0.02    0.02
  -1   9 -12    0.02    0.02
   2 -10 -12    3.29    0.13
   2  10 -12    3.17    0.12
  -2  10  12    3.70    0.12
   1 -10 -12    0.19    0.03
   1  10 -12    0.30    0.04
   0  10 -12    0.01    0.02
   1 -11 -12    1.13    0.07
   5   0 -13    0.00    0.02
   5   0 -13    0.00    0.02
  -5   0  13    0.01    0.02
  -4   0  13   -0.01    0.01
   4   0 -13    0.00    0.01
   4   0 -13   -0.01    0.01
   3   0 -13    0.01    0.02
   3   0 -13   -0.02    0.01
  -3   0  13    0.00    0.01
   2   0 -13   -0.01    0.01
  -2   0  13    0.00    0.01
  -1   0  13   -0.01    0.01
   1   0 -13    0.00    0.01
   0   0  13    0.01    0.01
   0   0 -13   -0.01    0.01
  -1   0 -13    0.02    0.01
   1   0  13   -0.01    0.01
  -2   0 -13    0.01    0.02
   2   0  13    0.01    0.02
   3   0  13    0.00    0.02
  -3   0 -13   -0.01    0.02
   5  -1 -13    0.07    0.02
   5  -1 -13    0.12    0.03
   5   1 -13    0.05    0.02
  -5   1  13    0.05    0.02
   5   1 -13    0.07    0.03
   4  -1 -13    0.17    0.03
   4  -1 -13    0.16    0.03
  -4  -1  13    0.20    0.03
   4   1 -13    0.19    0.03
  -4   1  13    0.17    0.03
   4   1 -13    0.16    0.03
   3  -1 -13    0.54    0.04
  -3  -1  13    0.56    0.04
   3  -1 -13    0.58    0.04
  -3   1  13    0.45    0.04
   3   1 -13    0.49    0.04
   3   1 -13    0.61    0.04
  -2  -1  13    7.20    0.17
   2  -1 -13    7.13    0.17
   2   1 -13    7.36    0.17
  -2   1  13    6.91    0.17
  -1  -1  13    1.09    0.06
  -1   1  13    1.09    0.06
   1   1 -13    1.23    0.05
   0  -1 -13    0.03    0.01
   0  -1  13    0.03    0.02
   0   1 -13   -0.01    0.01
   0   1  13    0.02    0.01
  -1  -1 -13    0.64    0.04
   1  -1  13    0.62    0.04
   1   1  13    0.71    0.05
  -1   1 -13    0.66    0.04
  -2  -1 -13    2.01    0.08
   2  -1  13    1.89    0.08
  -2   1 -13    1.83    0.08
   2   1  13    1.82    0.08
   3  -1  13    4.68    0.14
  -3  -1 -13    4.51    0.15
  -3   1 -13    4.48    0.15
   3   1  13    4.59    0.14
   5  -2 -13    1.34    0.08
   5  -2 -13    1.44    0.07
   5   2 -13    1.38    0.08
  -5   2  13    1.46    0.08
   5   2 -13    1.37    0.07
  -4  -2  13    0.00    0.01
   4  -2 -13   -0.01    0.01
   4  -2 -13    0.00    0.01
  -4   2  13    0.01    0.02
   4   2 -13   -0.01    0.01
   4   2 -13    0.00    0.01
   3  -2 -13    0.13    0.02
   3  -2 -13    0.10    0.02
  -3  -2  13    0.06    0.02
   3   2 -13    0.07    0.02
   3   2 -13    0.13    0.03
  -3   2  13    0.09    0.02
  -2  -2  13    1.12    0.06
   2  -2 -13    1.15    0.06
   2   2 -13    1.18    0.06
  -2   2  13    1.05    0.06
  -1  -2  13    0.01    0.01
  -1   2  13    0.03    0.02
   1   2 -13    0.00    0.01
   0  -2 -13    2.01    0.07
   0  -2  13    1.90    0.08
   0   2  13    2.00    0.08
   0   2 -13    1.92    0.08
   1  -2  13    0.42    0.04
  -1  -2 -13    0.35    0.04
   1   2  13    0.36    0.04
  -1   2 -13    0.35    0.04
   2  -2  13    0.17    0.03
  -2  -2 -13    0.18    0.03
   2   2  13    0.25    0.03
  -2   2 -13    0.18    0.03
   3  -2  13    0.56    0.06
   3   2  13    0.68    0.05
   5  -3 -13    0.09    0.03
  -5   3  13    0.16    0.03
   5   3 -13    0.10    0.03
   5   3 -13    0.11    0.03
   4  -3 -13    0.79    0.06
   4  -3 -13    0.70    0.05
   4   3 -13    0.65    0.05
  -4   3  13    0.68    0.05
   4   3 -13    0.63    0.05
  -3  -3  13    0.04    0.02
   3  -3 -13    0.02    0.02
   3  -3 -13    0.01    0.02
   3   3 -13   -0.02    0.01
   3   3 -13    0.00    0.01
  -3   3  13    0.00    0.02
   2  -3 -13    0.30    0.03
  -2  -3  13    0.31    0.03
  -2   3  13    0.35    0.04
  -1  -3  13    0.18    0.03
  -1   3  13    0.19    0.03
   1   3 -13    0.16    0.03
   0  -3  13    0.27    0.03
   0  -3 -13    0.32    0.03
   0   3  13    0.30    0.04
   0   3 -13    0.33    0.04
  -1  -3 -13    0.58    0.04
   1   3  13    0.49    0.05
  -1   3 -13    0.57    0.04
  -2  -3 -13    0.43    0.04
   2  -3  13    0.36    0.04
   2   3  13    0.47    0.05
  -2   3 -13    0.33    0.04
  -3  -3 -13    1.20    0.07
   3  -3  13    1.17    0.07
  -3   3 -13    1.25    0.07
   3   3  13    1.28    0.07
   5  -4 -13    0.20    0.03
   4  -4 -13    1.28    0.07
   4  -4 -13    1.41    0.07
   4   4 -13    1.32    0.07
  -4   4  13    1.34    0.07
   4   4 -13    1.39    0.07
   3  -4 -13    0.87    0.05
  -3   4  13    0.91    0.06
   3   4 -13    0.86    0.05
   3   4 -13    0.98    0.06
   2  -4 -13    0.08    0.02
  -2  -4  13    0.10    0.02
  -2   4  13    0.07    0.02
   2   4 -13    0.11    0.02
  -1  -4  13    0.72    0.04
   1   4 -13    0.73    0.05
  -1   4  13    0.66    0.05
   0  -4  13    1.25    0.06
   0   4 -13    1.28    0.06
   0   4  13    1.25    0.06
  -1  -4 -13    0.36    0.04
   1  -4  13    0.31    0.04
   1   4  13    0.33    0.04
  -1   4 -13    0.26    0.04
   2  -4  13    1.32    0.07
  -2  -4 -13    1.33    0.07
   2   4  13    1.16    0.06
  -2   4 -13    1.16    0.07
   3  -4  13    2.42    0.10
  -3   4 -13    2.56    0.11
   3   4  13    2.42    0.10
   4  -5 -13    0.01    0.02
   4  -5 -13   -0.01    0.01
  -4  -5  13    0.00    0.02
   4   5 -13    0.03    0.02
  -4   5  13    0.01    0.02
   4   5 -13   -0.01    0.02
  -3  -5  13    0.55    0.04
   3  -5 -13    0.51    0.04
   3   5 -13    0.64    0.05
  -3   5  13    0.60    0.05
   2  -5 -13    1.10    0.06
   2   5 -13    0.98    0.05
  -2   5  13    1.10    0.06
  -1  -5  13    5.37    0.14
   1   5 -13    5.61    0.15
  -1   5  13    5.39    0.15
   0  -5  13    0.02    0.02
   0   5 -13    0.04    0.02
   0   5  13    0.01    0.01
   1  -5  13    0.75    0.05
  -1  -5 -13    0.75    0.05
  -1   5 -13    0.76    0.05
   1   5  13    0.72    0.05
  -2  -5 -13    1.23    0.07
   2  -5  13    1.14    0.06
  -2   5 -13    1.15    0.07
   2   5  13    1.24    0.06
  -3  -5 -13    0.09    0.03
  -4  -6  13    0.12    0.03
   4  -6 -13    0.16    0.03
  -4   6  13    0.15    0.03
   4   6 -13    0.16    0.03
  -3  -6  13    0.56    0.05
   3  -6 -13    0.50    0.05
  -3   6  13    0.62    0.06
   3   6 -13    0.70    0.05
   2  -6 -13    0.74    0.05
   2   6 -13    0.97    0.06
  -2   6  13    0.86    0.05
   1  -6 -13    0.16    0.03
   1   6 -13    0.21    0.03
  -1   6  13    0.14    0.03
   0  -6  13    0.02    0.02
   0   6  13   -0.01    0.01
   0   6 -13    0.01    0.02
   1  -6  13    0.38    0.04
   1   6  13    0.38    0.04
  -1   6 -13    0.42    0.05
  -2  -6 -13    1.15    0.06
   2  -6  13    1.10    0.06
   2   6  13    1.05    0.06
  -2   6 -13    1.29    0.07
  -4  -7  13    0.14    0.03
   4   7 -13    0.12    0.03
   3  -7 -13    0.18    0.03
  -3  -7  13    0.17    0.03
   3   7 -13    0.23    0.03
  -3   7  13    0.20    0.04
   2  -7 -13    0.00    0.02
   2   7 -13    0.02    0.02
  -2   7  13    0.00    0.02
   1  -7 -13    6.16    0.17
   1   7 -13    6.29    0.17
  -1   7  13    6.16    0.17
   0   7  13    0.03    0.02
   0   7 -13    0.02    0.02
   1  -7  13    0.90    0.06
  -1   7 -13    0.91    0.06
   1   7  13    0.92    0.06
   2  -7  13    1.00    0.06
  -2  -7 -13    1.07    0.06
  -2   7 -13    1.12    0.07
   3  -8 -13    0.34    0.05
   3   8 -13    0.30    0.04
  -3   8  13    0.35    0.04
   2  -8 -13    0.16    0.03
   2   8 -13    0.22    0.03
  -2   8  13    0.26    0.04
   1  -8 -13    0.00    0.02
   1   8 -13    0.00    0.02
  -1   8  13    0.01    0.02
   0   8 -13    1.06    0.07
   0   8  13    1.07    0.06
  -1   8 -13    1.12    0.07
  -2  -8 -13    0.75    0.06
   2  -8  13    0.73    0.05
   3   9 -13    0.18    0.03
   2  -9 -13   -0.02    0.02
   2   9 -13    0.00    0.02
  -2   9  13    0.00    0.02
   1  -9 -13    0.25    0.04
   1   9 -13    0.26    0.04
  -1   9  13    0.21    0.04
   0   9 -13    1.90    0.09
  -2  10  13    0.05    0.02
   1 -10 -13    0.06    0.03
  -5   0  14    2.64    0.10
   4   0 -14    1.60    0.08
  -4   0  14    1.62    0.08
   4   0 -14    1.76    0.08
   3   0 -14    1.35    0.07
   3   0 -14    1.40    0.07
  -3   0  14    1.47    0.07
  -2   0  14    0.03    0.02
  -1   0  14    1.28    0.06
   0   0  14   11.57    0.25
   0   0 -14   10.88    0.24
  -1   0 -14    2.78    0.10
   1   0  14    2.85    0.10
  -2   0 -14    0.33    0.04
   2   0  14    0.33    0.04
   3   0  14    2.48    0.10
  -3   0 -14    2.49    0.10
  -5   1  14    0.15    0.03
  -4  -1  14    0.02    0.02
   4  -1 -14    0.03    0.02
   4  -1 -14    0.00    0.02
   4   1 -14   -0.01    0.01
   4   1 -14   -0.01    0.02
  -4   1  14    0.00    0.02
   3  -1 -14    0.34    0.04
  -3  -1  14    0.30    0.04
   3  -1 -14    0.36    0.04
  -3   1  14    0.32    0.04
   3   1 -14    0.38    0.04
   3   1 -14    0.40    0.04
  -2  -1  14    0.00    0.01
  -2   1  14    0.01    0.02
  -1  -1  14    0.07    0.02
   1   1 -14    0.12    0.02
  -1   1  14    0.10    0.02
   0  -1 -14    0.69    0.04
   0  -1  14    0.58    0.04
   0   1  14    0.69    0.05
   0   1 -14    0.74    0.05
   1  -1  14    0.30    0.04
  -1  -1 -14    0.28    0.04
   1   1  14    0.27    0.04
  -1   1 -14    0.31    0.04
   2  -1  14    0.31    0.04
  -2  -1 -14    0.44    0.05
  -2   1 -14    0.41    0.05
   2   1  14    0.43    0.05
   3   1  14    1.40    0.08
   4  -2 -14    0.25    0.04
   4  -2 -14    0.20    0.04
   4   2 -14    0.25    0.04
   4   2 -14    0.21    0.03
  -4   2  14    0.18    0.03
   3  -2 -14    1.55    0.07
  -3  -2  14    1.53    0.07
   3   2 -14    1.49    0.07
  -3   2  14    1.45    0.07
   3   2 -14    1.53    0.07
   2  -2 -14    1.93    0.08
  -2  -2  14    2.06    0.08
  -2   2  14    1.92    0.08
  -1  -2  14    1.26    0.06
   1   2 -14    1.34    0.06
  -1   2  14    1.24    0.06
   0  -2  14    0.03    0.02
   0  -2 -14    0.01    0.01
   0   2  14    0.00    0.01
   0   2 -14    0.00    0.01
   1  -2  14    0.18    0.03
  -1  -2 -14    0.22    0.03
  -1   2 -14    0.22    0.03
   1   2  14    0.20    0.03
   2  -2  14    0.10    0.03
  -2  -2 -14    0.10    0.03
  -2   2 -14    0.09    0.03
   2   2  14    0.10    0.03
   3   2  14    0.06    0.02
   4  -3 -14    0.20    0.04
   4  -3 -14    0.12    0.03
   4   3 -14    0.14    0.03
  -4   3  14    0.13    0.03
   4   3 -14    0.15    0.03
   3  -3 -14    2.06    0.09
  -3  -3  14    2.31    0.08
   3   3 -14    2.35    0.09
   3   3 -14    2.23    0.09
  -3   3  14    2.23    0.09
  -2  -3  14    0.58    0.04
   2  -3 -14    0.60    0.04
  -2   3  14    0.65    0.05
  -1  -3  14    0.20    0.03
  -1   3  14    0.19    0.03
   1   3 -14    0.20    0.03
   0  -3  14    0.39    0.04
   0   3 -14    0.41    0.04
   0   3  14    0.51    0.05
   1  -3  14    0.03    0.02
  -1  -3 -14    0.03    0.02
   1   3  14    0.06    0.02
  -1   3 -14    0.09    0.02
   2  -3  14    0.08    0.02
  -2  -3 -14    0.09    0.03
   2   3  14    0.07    0.02
  -2   3 -14    0.10    0.03
   4  -4 -14    0.27    0.04
   4  -4 -14    0.31    0.04
  -4   4  14    0.33    0.04
   4   4 -14    0.28    0.04
   4   4 -14    0.38    0.04
   3  -4 -14    0.08    0.02
  -3   4  14    0.10    0.03
   3   4 -14    0.08    0.03
   3   4 -14    0.05    0.02
  -2  -4  14    0.62    0.04
   2  -4 -14    0.58    0.04
  -2   4  14    0.44    0.05
  -1  -4  14    0.01    0.01
   1   4 -14    0.01    0.02
  -1   4  14    0.04    0.02
   0  -4  14    0.23    0.03
   0   4  14    0.25    0.03
   0   4 -14    0.20    0.03
   1  -4  14    0.11    0.03
  -1  -4 -14    0.11    0.02
  -1   4 -14    0.05    0.02
   1   4  14    0.08    0.02
  -2  -4 -14    3.06    0.11
   2  -4  14    3.05    0.11
  -2   4 -14    2.93    0.11
   2   4  14    2.94    0.11
  -4  -5  14    0.26    0.04
   4  -5 -14    0.29    0.04
  -4   5  14    0.26    0.04
   4   5 -14    0.32    0.04
   4   5 -14    0.28    0.04
   3  -5 -14    0.29    0.04
  -3   5  14    0.29    0.04
   2  -5 -14    0.02    0.02
  -2   5  14    0.00    0.02
   2   5 -14    0.00    0.02
  -1  -5  14    0.03    0.02
  -1   5  14    0.00    0.01
   1   5 -14    0.05    0.02
   0  -5  14    1.25    0.06
   0   5  14    1.35    0.07
   0   5 -14    1.31    0.07
   1  -5  14    0.02    0.02
   1   5  14    0.03    0.02
  -1   5 -14    0.02    0.02
   2  -5  14    1.84    0.09
  -2  -5 -14    1.85    0.08
  -2   5 -14    2.08    0.10
   2   5  14    1.85    0.08
  -4  -6  14    1.22    0.07
   4   6 -14    1.30    0.07
   3  -6 -14    0.25    0.04
  -3   6  14    0.33    0.04
   2  -6 -14    0.52    0.04
  -2   6  14    0.56    0.05
   2   6 -14    0.62    0.05
  -1   6  14    0.21    0.03
   1   6 -14    0.18    0.03
   0  -6  14    0.65    0.05
   0   6 -14    0.70    0.05
   0   6  14    0.64    0.05
   1  -6  14    0.05    0.02
   1   6  14    0.10    0.02
  -1   6 -14    0.08    0.03
   2  -6  14    2.11    0.09
  -2  -6 -14    2.43    0.10
   2   6  14    2.19    0.09
   3  -7 -14    0.63    0.05
  -3   7  14    0.70    0.05
   2  -7 -14    0.23    0.04
   2   7 -14    0.17    0.03
  -2   7  14    0.23    0.04
  -1   7  14    0.32    0.04
   1   7 -14    0.33    0.04
   0   7 -14    0.41    0.05
   0   7  14    0.41    0.04
   1  -7  14    0.10    0.03
   1   7  14    0.10    0.03
  -1   7 -14    0.07    0.03
   2  -8 -14    0.97    0.06
   2   8 -14    0.89    0.06
  -2   8  14    0.84    0.06
  -1   8  14    0.09    0.03
   1   8 -14    0.12    0.03
   0   8  14    0.16    0.03
   0   8 -14    0.12    0.03
   2  -9 -14    0.24    0.04
  -1   9  14    0.00    0.02
   4   0 -15    0.02    0.02
  -4   0  15   -0.01    0.02
   4   0 -15   -0.01    0.02
  -3   0  15    0.00    0.01
   3   0 -15    0.00    0.02
  -2   0  15   -0.01    0.01
  -1   0  15    0.01    0.02
   0   0 -15    0.06    0.02
   0   0  15    0.03    0.02
   1   0  15   -0.01    0.01
  -1   0 -15    0.00    0.02
  -2   0 -15    0.00    0.02
   2   0  15    0.03    0.02
   4  -1 -15    0.61    0.05
   4  -1 -15    0.67    0.05
  -4  -1  15    0.72    0.05
   4   1 -15    0.70    0.05
  -4   1  15    0.71    0.05
   4   1 -15    0.68    0.05
  -3  -1  15    1.33    0.07
   3  -1 -15    1.41    0.07
  -3   1  15    1.48    0.07
  -2  -1  15    0.29    0.04
  -2   1  15    0.28    0.04
  -1  -1  15    0.35    0.04
  -1   1  15    0.50    0.05
   0  -1  15    0.00    0.01
   0   1  15   -0.01    0.01
   0   1 -15    0.01    0.02
  -1  -1 -15    0.83    0.05
   1  -1  15    0.89    0.06
  -1   1 -15    0.87    0.06
   1   1  15    0.88    0.06
   2  -1  15    2.36    0.10
  -2  -1 -15    2.24    0.09
   2   1  15    2.22    0.10
  -2   1 -15    2.20    0.10
   4  -2 -15    0.15    0.03
   4  -2 -15    0.13    0.03
   4   2 -15    0.06    0.03
   4   2 -15    0.17    0.03
  -4   2  15    0.14    0.03
  -3  -2  15   -0.01    0.01
   3  -2 -15    0.02    0.02
  -3   2  15    0.02    0.02
  -2  -2  15    0.26    0.04
  -2   2  15    0.27    0.04
  -1  -2  15    0.21    0.03
  -1   2  15    0.25    0.04
   0  -2  15    0.32    0.04
   0   2  15    0.40    0.04
   0   2 -15    0.39    0.04
   1  -2  15    0.35    0.04
  -1  -2 -15    0.33    0.04
  -1   2 -15    0.27    0.04
   1   2  15    0.28    0.04
   2  -2  15    2.47    0.10
  -2  -2 -15    2.53    0.10
  -2   2 -15    2.36    0.10
   2   2  15    2.42    0.10
   4  -3 -15   -0.02    0.02
   4   3 -15   -0.02    0.02
   4   3 -15   -0.01    0.02
  -4   3  15    0.00    0.02
   3  -3 -15    0.05    0.02
  -3   3  15    0.06    0.02
  -2  -3  15    0.11    0.02
  -2   3  15    0.11    0.03
  -1  -3  15    0.31    0.04
  -1   3  15    0.24    0.04
   1   3 -15    0.33    0.04
   0  -3  15    0.06    0.02
   0   3 -15    0.03    0.02
   0   3  15    0.06    0.02
  -1  -3 -15    0.88    0.06
   1  -3  15    0.90    0.06
  -1   3 -15    0.93    0.06
   1   3  15    0.71    0.05
   2  -3  15    0.87    0.06
  -2  -3 -15    1.02    0.06
  -2   3 -15    0.92    0.06
   2   3  15    0.86    0.06
   4  -4 -15    0.30    0.04
   4   4 -15    0.35    0.05
   4   4 -15    0.31    0.04
   3  -4 -15    0.11    0.03
  -3   4  15    0.04    0.02
  -2  -4  15    0.08    0.02
  -2   4  15    0.09    0.03
  -1  -4  15    0.51    0.05
   1   4 -15    0.49    0.05
  -1   4  15    0.51    0.05
   0  -4  15    1.42    0.07
   0   4  15    1.47    0.07
   0   4 -15    1.51    0.08
   1  -4  15    0.07    0.02
   1   4  15    0.02    0.02
  -1   4 -15    0.06    0.03
  -2  -4 -15    3.71    0.13
   2   4  15    3.61    0.13
  -4  -5  15    0.06    0.03
   4   5 -15    0.08    0.03
   3  -5 -15    0.85    0.06
  -3   5  15    0.82    0.06
  -2   5  15    2.98    0.11
  -1  -5  15    0.63    0.05
   1   5 -15    0.70    0.05
  -1   5  15    0.72    0.05
   0  -5  15    0.43    0.05
   0   5 -15    0.51    0.05
   0   5  15    0.32    0.04
   1  -5  15    2.86    0.11
  -1   5 -15    2.82    0.11
   1   5  15    2.81    0.11
  -2  -5 -15    0.36    0.04
   3  -6 -15    0.66    0.05
   2   6 -15    0.02    0.02
  -2   6  15    0.03    0.02
   1   6 -15    0.06    0.02
  -1   6  15    0.13    0.03
   0  -6  15    0.77    0.05
   0   6 -15    0.67    0.05
   0   6  15    0.74    0.05
   1  -6  15    0.37    0.04
   1   6  15    0.40    0.04
  -2   7  15    1.02    0.07
   2   7 -15    1.00    0.06
   1   7 -15    0.00    0.02
  -1   7  15    0.01    0.02
   0   7  15   -0.01    0.02
   0   7 -15    0.01    0.02
   1  -7  15    1.13    0.07
   1   7  15    0.98    0.06
  -1   8  15    0.00    0.02
   0   8  15    0.91    0.06
   4   0 -16    0.26    0.04
  -4   0  16    0.14    0.03
  -3   0  16    0.35    0.04
  -2   0  16    0.08    0.03
  -1   0  16    0.99    0.06
   0   0  16   -0.01    0.01
   1   0  16    0.26    0.04
  -1   0 -16    0.30    0.04
  -4  -1  16    0.74    0.06
   4  -1 -16    0.76    0.06
   4   1 -16    0.85    0.06
  -3  -1  16    0.01    0.02
  -3   1  16    0.05    0.02
  -2  -1  16    0.22    0.03
  -2   1  16    0.22    0.04
  -1  -1  16    2.35    0.10
  -1   1  16    2.50    0.10
   0  -1  16    0.06    0.02
   0   1  16    0.08    0.03
   0   1 -16    0.07    0.02
   1  -1  16    1.02    0.07
  -1  -1 -16    1.04    0.06
  -1   1 -16    1.04    0.06
   1   1  16    0.92    0.06
   4  -2 -16    0.11    0.03
  -3  -2  16    0.08    0.03
  -3   2  16    0.09    0.03
  -2  -2  16    0.09    0.02
  -2   2  16    0.10    0.03
  -1  -2  16    0.31    0.04
  -1   2  16    0.27    0.04
   0  -2  16    0.23    0.04
   0   2 -16    0.20    0.03
   0   2  16    0.20    0.04
   1  -2  16    0.57    0.06
  -1  -2 -16    0.67    0.05
   1   2  16    0.66    0.05
  -1   2 -16    0.73    0.06
  -3   3  16    0.08    0.03
  -2  -3  16   -0.01    0.01
  -2   3  16    0.00    0.02
  -1  -3  16    2.73    0.10
  -1   3  16    2.67    0.10
   0  -3  16    1.97    0.09
   0   3  16    2.04    0.09
   0   3 -16    2.09    0.09
   1  -3  16    0.31    0.04
  -1   3 -16    0.30    0.04
   1   3  16    0.27    0.04
  -2   4  16    0.21    0.04
  -1  -4  16    1.11    0.06
  -1   4  16    1.15    0.07
   1   4 -16    1.17    0.07
   0  -4  16    0.04    0.02
   0   4  16    0.01    0.02
   0   4 -16    0.00    0.02
   1  -4  16    2.59    0.10
   1   4  16    2.65    0.11
  -1   4 -16    2.52    0.11
  -2   5  16    0.11    0.03
  -1  -5  16    1.40    0.07
  -1   5  16    1.54    0.08
   1   5 -16    1.64    0.08
   0  -5  16    0.50    0.05
   0   5 -16    0.51    0.05
   0   5  16    0.51    0.05
   1   6 -16    0.06    0.02
  -1   6  16    0.03    0.02
   0  -6  16    0.29    0.04
  -3   0  17    0.01    0.02
  -2   0  17    0.01    0.02
  -1   0  17    0.00    0.02
   0   0  17   -0.01    0.02
  -1   0 -17   -0.01    0.02
  -3  -1  17    0.05    0.02
  -2  -1  17    0.03    0.02
  -2   1  17    0.05    0.02
  -1  -1  17    0.77    0.06
  -1   1  17    0.82    0.06
   0  -1  17    0.10    0.03
   0   1  17    0.06    0.02
  -1   1 -17    0.03    0.02
  -3  -2  17   -0.01    0.02
  -2  -2  17    0.07    0.03
  -2   2  17    0.06    0.02
  -1  -2  17    0.02    0.02
  -1   2  17    0.00    0.02
   0  -2  17    1.19    0.07
   0   2 -17    1.23    0.07
   0   2  17    1.23    0.07
  -2  -3  17    0.15    0.03
  -1  -3  17    0.00    0.02
  -1   3  17    0.01    0.02
   0  -3  17    1.36    0.07
   0   3 -17    1.48    0.08
  -1  -4  17    0.96    0.06
   0   4 -17    0.02    0.02
   0   0   0    0.00    0.00
;
_shelx_hkl_checksum     50626
_shelx_res_file
;
    as.res created by SHELXL-2014/7
TITL as in P2(1)/c
CELL 0.71073   4.5379   9.9195  12.0177  90.000  99.9312  90.000
ZERR    2.00   0.0004   0.0008   0.0009   0.000   0.0011   0.000
LATT 1
SYMM -X, 1/2+Y, 1/2-Z
SFAC C  H  N  O
UNIT 20 24 4 12
OMIT  -2.00  62.50
L.S. 10
ACTA 53
BOND $H
CONF
HTAB
EQIV $1 -x+1, y+1/2, -z+1/2
HTAB O1 O9_$1
EQIV $2 x+1, -y+1/2, z+1/2
HTAB O9 O1_$2
EQIV $3 -x+2, -y+1, -z+1
HTAB O9 N5_$3
FMAP 2
PLAN 20
SIZE 0.11 0.20 0.49
TEMP -123.150
WGHT    0.010000    0.395500
FVAR       0.15974
O1    4    0.234479    0.423003    0.130779    11.00000    0.01634    0.01688 =
         0.02163   -0.00136   -0.00194   -0.00026
H1    2    0.174295    0.503528    0.118199    11.00000    0.03877
C2    1    0.552786    0.423374    0.152754    11.00000    0.01706    0.01989 =
         0.01471   -0.00062    0.00010   -0.00066
H2A   2    0.631063    0.485608    0.101558    11.00000    0.02236
H2B   2    0.621807    0.333697    0.139113    11.00000    0.02077
C3    1    0.676527    0.462917    0.271702    11.00000    0.01710    0.01431 =
         0.01541   -0.00028    0.00148   -0.00116
O4    4    0.580440    0.582910    0.307180    11.00000    0.02399    0.01664 =
         0.01630   -0.00099   -0.00357    0.00355
N5    3    0.727691    0.607072    0.418113    11.00000    0.02531    0.01708 =
         0.01529   -0.00185   -0.00383    0.00221
C6    1    0.904809    0.502435    0.444191    11.00000    0.01829    0.01389 =
         0.01445    0.00014    0.00025   -0.00125
C7    1    0.880980    0.406297    0.354277    11.00000    0.01670    0.01358 =
         0.01476    0.00013    0.00171   -0.00080
C8    1    1.037602    0.274053    0.351338    11.00000    0.02189    0.01613 =
         0.01755   -0.00064    0.00152    0.00297
H8A   2    1.254780    0.286600    0.371743    11.00000    0.02375
H8B   2    0.992032    0.236182    0.276028    11.00000    0.02071
O9    4    0.935284    0.177771    0.425316    11.00000    0.03020    0.01539 =
         0.01871    0.00260   -0.00497   -0.00186
H9    2    1.037343    0.180144    0.485762    11.00000    0.04492
HKLF 4
REM  as in P2(1)/c
REM R1 =  0.0342 for    1570 Fo > 4sig(Fo)  and  0.0377 for all    1737 data
REM    106 parameters refined using      0 restraints
END
WGHT      0.0504      0.1422
REM Instructions for potential hydrogen bonds
HTAB O1 O9_$1
HTAB O9 O1_$2
HTAB O9 N5_$3
REM Highest difference peak  0.441,  deepest hole -0.217,  1-sigma level  0.049
Q1    1   0.9042  0.4559  0.3964  11.00000  0.05    0.44
Q2    1   0.8016  0.4347  0.3086  11.00000  0.05    0.42
Q3    1   0.6079  0.4446  0.2136  11.00000  0.05    0.39
Q4    1   0.9525  0.3390  0.3516  11.00000  0.05    0.37
Q5    1   1.0000  0.5000  0.5000  10.50000  0.05    0.34
Q6    1   0.7889  0.5433  0.4381  11.00000  0.05    0.27
Q7    1   0.6278  0.5138  0.2858  11.00000  0.05    0.26
Q8    1   0.3996  0.4235  0.1478  11.00000  0.05    0.22
Q9    1   0.7138  0.6592  0.4600  11.00000  0.05    0.21
Q10   1   0.7219  0.6825  0.4426  11.00000  0.05    0.20
Q11   1   0.9859  0.2323  0.3902  11.00000  0.05    0.18
Q12   1   0.9944  0.0979  0.4264  11.00000  0.05    0.15
Q13   1   0.2161  0.3772  0.0687  11.00000  0.05    0.14
Q14   1   0.7932  0.1218  0.4132  11.00000  0.05    0.14
Q15   1   0.9579  0.1022  0.4004  11.00000  0.05    0.14
Q16   1   0.8868  0.0999  0.3983  11.00000  0.05    0.14
Q17   1   0.2161  0.4121  0.2004  11.00000  0.05    0.13
Q18   1   0.4648  0.6382  0.2786  11.00000  0.05    0.13
Q19   1   0.7762  0.2221  0.4290  11.00000  0.05    0.13
Q20   1   0.2051  0.3583  0.1696  11.00000  0.05    0.13
;
_shelx_res_checksum     17518
