# Supplementary material for: Crystal structures of 5,5′-bis(­hydroxy­methyl)-3,3′-biisoxazole and 4,4′,5,5′-tetrakis­(hydroxy­methyl)-3,3′-biisoxazole
Source: Acta Crystallogr E Crystallogr Commun. 2018 Jan 19;74(Pt 2):196–200. doi: 10.1107/S2056989018000828 (PMC5956336; doi:10.1107/S2056989018000828)
Supplement: Supplementary file 2 [file e-74-00196-1sup3.hkl]

data_1


_iucr_geom_hbonds_special_details   

;

;


#Added by publCIF


_publ_contact_author_name
;
R. Sausa
;
_publ_contact_author_email 'rosario.c.sausa.civ@mail.mil'
_publ_contact_author_phone '410-306-0660'
_publ_contact_author_fax ?
_publ_contact_author_id_iucr ?
_publ_contact_author_address 'ARL'
_publ_contact_letter ?
_publ_requested_journal 'Acta Crystallographica Section E'
_publ_requested_category ?

loop_
_publ_author_name
_publ_author_address
_publ_author_footnote
_publ_author_email
'Sausa, Rosario C.'
;
US Army Research Laboratory, RDRL-WML-B, Aberdeen Proving Ground, MD  21005
;
.
.
'Wingard, Leah A.'
;
US Army Research Laboratory, RDRL-WML-C, Aberdeen Proving Ground, MD  21005
;
.
.
'Guzman, Pablo E.'
;
US Army Research Laboratory, RDRL-WML-C, Aberdeen Proving Ground, MD  21005
;
.
.
'Pesce-Rodriguez, Rose A.'
;
US Army Research Laboratory, RDRL-WML-B, Aberdeen Proving Ground, MD  21005
;
.
.
'Sabatini, Jesse J.'
;
US Army Research Laboratory, RDRL-WML-C, Aberdeen Proving Ground, MD  21005
;
.
.
'Zavalij, Peter Y.'
;
University of Maryland, College Park, MD 20742
;
.
.


_publ_section_title 
;
Title (Crystal structure of
5,5\\u008242-dihydroxymethyl-3,3\\u008242-bis-isoxazole and 4,4\\u008242,
5,5\\u008242-tetrahydroxymethyl-3,3\\u008242-bisoxazole)
;

_publ_section_title_footnote .
_publ_section_synopsis 
;
Crystal structure, packing, and major FTIR peaks of
5,5\\u008242-dihydroxymethyl-3,3\\u008242-bis-isoxazole and 4,4\\u008242,
5,5\\u008242-tetrahydroxymethyl-3,3\\u008242-bisoxazole are reported.
;

_publ_section_abstract 
;
(The molecular structure of 5, 5\\u008242-dihydroxymethyl-3,
3\\u008242-bis-isoxazole (1) is composed of two trans planar isoxazole rings
[r.m.s deviation = 0.006 (1) \%A], each connected to a methyl hydroxyl group.
Similarly, the structure of
4,4\\u008242,5,5\\u008242-tetrahydroxymethyl-3,3\\u008242-bisoxazole (2) is
composed of two planar isoxazole rings [r.m.s. deviation = 0.002 (1) \%A], but
with four connecting methyl hydroxyl groups. Both molecules sit on a center of
inversion, thus Z\\u008242=0.5. In the crystal structure of the title
compounds, some of the rings are in close slip-stacked proximity with
respective centroid to centroid distances of 4.0604(2) \%A and 4.5379 (\%A)
for (1) and (2). Compound (1) exhibits O-H...N hydrogen bonding in its three
dimensional network, whereas compound (2) presents type O-H...O bonding.)
;

_publ_section_keywords 
;
crystal structure, Crystal structure of
5,5\\u008242-dihydroxymethyl-3,3\\u008242-bis-isoxazole, 4,4\\u008242,
5,5\\u008242-tetrahydroxymethyl-3,3\\u008242-bisoxazole, and FTIR.
;


loop_
_publ_body_element
_publ_body_title
_publ_body_contents

 section 
;
Chemical context
;
;
Isoxazole rings form the basis for a number of medical and agricultural
products, as well as energetic materials (Galenko <i>et al.</i>, 2015, Wingard
<i>et al.</i>, 2016 and 2017, Sausa <i>et al.</i>, 2017). The title compounds
5, 5\\u008242-dihydroxymethl-3, 3\\u008242-bis-isoxazole (1) and
4,4\\u008242,5,5\\u008242- tetrahydroxymethyl-3,3\\u008242-bisoxazole (2)
exhibit two heterocyclic isoxazole rings, each bonded to one or two methyl
hydroxyl groups. These compounds have been synthesized recently in our
laboratory as useful precursors to a new class of energetic materials. The
addition of nitric acid to the title compounds results in nitrate
esterification, yielding energetic materials that can potentially replace
existing energetic materials or can be used as an ingredients to present
formulations.
;

 section 
;
Structural commentary
;
;
The title compounds exhibit molecular structures typical of bisisoxazole
compounds. Figure 1 reveals that the isoxazole rings of (1) exhibit a trans
planar configuration (r.m.s deviation = 0.006 (1) \%A, suggesting a
delocalized aromatic \p system. The C4 atom is nearly planar with the ring,
whereas the O2-C4 atoms are twisted slightly out of the plane, as evidenced by
the torsion angles C2-C1-C4-O2 = -13.51 (2)\% and O1-C1-C4-O2 = 167.39 (15)\%.
The C1-C4-O2 atoms form a plane with a dihedral angle of 12.89(15)\% with
respect to the isoxazole ring. Similarly, the isoxazole rings of (2) are near
planar (r.m.s deviation = 0.002 (1) \%A); however, the corresponding O2-C4
atoms show considerably more out of plane twisting than those of compound (1),
as evidenced by the magnitude of the torsion angle O2-C4-C1-O1 = -54.89
(10)\%. For comparison, the torsion angle formed by atoms O3-C5-C2-C4 =
-110.13 (9)\%. The atoms O2-C4-C1 and O3-C5-C2 form planes with dihedral
angles of 53.78 (8) and 69.29 (7) \%A, respectively, in relation to the
isoxazole ring. Superimposition of the ring atoms of both structures (see fig
3) yields a r.m.s. deviation of 0.01 \%A. We note compound (2) exhibits a weak
intramolecular interaction between the atoms H3 and N1 [O3-H3...N1^i^ =
3.0725(10) \%A; symmetry code (i) 2-x, 1-y, 1-z].
;

 section 
;
Supramolecular features
;
;
Intermolecular hydrogen bonding plays a key role in the crystal packing of the
title compounds. Figures 3 and 4 show the packing of the title compounds and
Table 1 lists the hydrogen-bonding geometries. Compound (1) displays hydrogen
bonding between atoms O2 and the N1 atoms of adjacent molecules [O2-H2...N1^i^
= 2.849 (2) \%A; symmetry code (i) -1/2+x, 1/2-y, -1/2+z], whereas compound
(2) shows hydrogen bonding between the O2 and O3 atoms of adjacent molecules
by means of the H3 atoms [O2-H2...O3N1^i^ = 2.694 (1) \%A and O3-H3...O2^ii^ =
2.788 (1) \%A; symmetry codes: (1) 1-x, \\u000189+y, \\u000189-z; (ii) 1+x,
\\u000189-y, \\u000189+z]. The crystal structures of the title compounds
reveal a close slip-stacked geometry of some of the rings with centroid to
centroid distances of 4.0604(2) \%A and 4.5379 (\%A) for compounds (1) and
(2), respectively.
;

 section 
;
Database survey
;
;
A search of the Cambridge Structural Database (Groom <i>et al.</i>, 2016) and
the Crystallography Open Database (Gra\<zulis <i>et al.</i>, 2009) yields the
crystal structure of several compounds pertinent to the title compounds, e.g.
3,3\\u008242- bis-isoxazole (Cannas & Marongiu, 1968; CCDC 1111317, BIOXZL),
5,5\\u008242-diphenyl-3,3\\u008242-bisoxazole (van der Peet <i>et al.</i>,
2013; CCDC 935274),
3,3\\u008242-biisoxazole-4,4\\u008242,5,5\\u008242-tetrakis(methyl nitrate)
(Wingard <i>et al.</i> 2017; CCDC 1529260), and 3,3\\u008242-
bis-isoxazole-5,5\\u008242--bis(methylene) dinitrate (Sausa <i>et al.</i>,
2017; CCDC 1540757). In these structures, the rings adopt planar trans
conformations, similar to those observed in the title compounds.
;

 section 
;
Refinement
;
;
Crystal data, data collection and structure refinement details are summarized
in Table 1.
;


_publ_section_comment ?
_publ_section_exptl_prep 
;
The synthesis of the title compounds has been reported recently (Wingard <i>et
al.</i>, 2016, 2017). Briefly, the title compounds were prepared by [3+2]
cycloaddition of dichloroglyoxime and alcohol. In the case of compound (1), a
saturated solution of sodium bicarbonate was added to a solution of
dichloroglyoxime (30 g), propargyl alcohol (55.2 ml), and methanol (1.9 L)
over 6 h. Once the reaction was complete, the product was stirred for an
additional 10 h and the remaining solvent evaporated. A yield of 75% was
obtained after the product was washed with distilled water, collected by
B\"uchner filtration, and then dried. Compound (2) was prepared by adding
dropwise a 0.8-M solution of dichloroglyoxime and butyl alcohol to a refluxing
solution comprising NaHCO3 (6.7 g), 2-butyne-1,4-diol (13.72 g), and butyl
alcohol (200 ml). Once the reaction was complete, the product was cooled to
room temperature and the remaining solvent evaporated. Then, the product was
washed with distilled water, filtered, and dried, resulting in a yield of 68%.
Slow solvent evaporation of the title compounds in methanol yielded suitable
single crystals for the x-ray diffraction experiments at 150K. We note the
title compounds have nearly the same density (1.596 vs. 1.597 Mg m^-3^), given
that their molecular mass and cell constants are quite different.

Spectroscopic data: FTIR (Nicolet iS50, attenuated total reflectance, cm-1).
Compound (1): 3371.83 (s), 3126.65 (m), 1596.96 (m), 1415.14 (m), 1360.62 (m),
1268.13 (w), 1237.16 (m), 1080.70 (m), 1058.61 (m), 1026.40 (s), 993.24 (m),
929.53 (m), 901.95 (m), 828.87 (s), 746.83 (m), 653.69 (m), 621.96 (m), and
424.11 (m). Compound (2): 3234.89 (s), 1623.59 (m), 1456.55 (m), 1418.41 (m),
1354.66 (m), 1261.30 (m), 1185.44 (s), 1128.41 (m), 1046.52 (s), 1011.82 (s),
984.07 (s), 964.14 (m), 931.24 (w), 906.80 (s), 764.50 (s), 725.86 (m), 641.00
(m), 576.90 (s), 475.85 (m), and 449.97 (s).
;

_publ_section_exptl_refinement 
;
Crystal data, data collection, and structure solution and refinement details
are summarized in Table 1. The hydrogen were refined using a riding model with
C-H = 0.93 or 0.98 \%A and Uiso (H) = 1.2Ueq (C) for compound (1).
;

_publ_section_acknowledgements 
;
We thank Drs. D. Taylor of the US Army Research Laboratory and Dr. Eric
Reinheimer of Rigaku for helpful suggestions regarding this work.
;


_publ_section_references
;
Bourhis, L. J., Dolomanov, O. V., Gildea, R. J., Howard, J. A. K. & Puschmann,
H. (2015). Acta Cryst. A71, 59--75.

Burla, M. C., Caliandro, R., Camalli, M., Carrozzini, B., Cascarano, G. L., De
Caro, L., Giacovazzo, C., Polidori, G., Siliqi, D. & Spagna, R. (2007). J.
Appl. Cryst. 40, 609-613.

Bruker (2010). Apex 2. Bruker Inc., Madison, Wisconsin, USA.

Dolomanov, O. V., Bourhis, L. J., Gildea, R. J., Howard, J. A. K. & Puschmann,
H. (2009). <i>J. Appl. Cryst.</i> <b>42</b>, 339--341.

Galenko, A. V., Khlebnikov, A. F., Novikov, M. F., Pakalnis, V. V. &
Rostovskii, N. V. (2015). Russ. Chem. Rev. 84, 335--377.

Gra\<zulis, S., Chateigner, D., Downs, R. T., Yokochi, A. F. T., Quiro? s, M.,
Lutterotti, L., Manakova, E., Butkus, J., Moeck, P. & Le Bail, A. (2009). J.
Appl. Cryst. 42, 726--729.

Groom, C. R., Bruno, I. J., Lightfoot, M. P. & Ward, S. C. (2016). Acta Cryst.
B72, 171--179.

Macrae, C. F., Bruno, I. J., Chisholm, J. A., Edgington, P. R., McCabe, P.,
Pidcock, E., Rodriguez-Monge, L., Taylor, R., van de Streek, J. & Wood, P. A.
(2008). J. Appl. Cryst. 41, 466--470.

Peet, P. L. van der, Connell, T., Gunawan, C., White, J., Donnelly, P. &
Williams, S. (2013). J. Org. Chem. 78, 7298--7304.

Rigaku OD (2015). <i>CrysAlis PRO</i>. Rigaku Oxford Diffraction Ltd, Yarnton,
England.

Sausa, R., Pesce-Rodriguez, R., Wingard, L., Guzm\'an, P. & Sabatini, J.
(2017). Acta Cryst. E73, 644--646.

Sheldrick, G. M. (2015). <i>Acta Cryst.</i> A<b>71</b>, 3--8.

Sheldrick, G. M. (2015). <i>Acta Cryst.</i> C<b>71</b>, 3--8.

Sheldrick, G. M. (2008). Acta Cryst. A64, 112-122.

Sheldrick, G. M. (2014). <i>SHELXL2012</i>. University of G\"ottingen, Germany.

Spek, A. L. (1990). Acta Cryst., A46, C-34.

Wingard, L. A., Guzm\'an, P. E., Johnson, E. C., Sabatini, J. J., Drake, G. W.
& Byrd, E. F. C. (2017). ChemPlusChem, 82(2), 195-198.

Wingard, L. A., Johnson, E. C., Guzm\'an, P. E., Sabatini, J. J., Drake, G. W.,
Byrd, E. F. C. & Sausa, R. C. (2017). Eur. J. Org. Chem. 13, 1765-1768.
;
_publ_section_related_literature ?
_publ_section_figure_captions 
;


[Molecular conformation and atom-numbering scheme of compounds (1), labeled A,
and (2), labeled B. Non labeled atoms of both structures are generated by
inversion (2-x, 1-y, 1-z). Non-hydrogen atoms are shown as 50% probability
displacement ellipsoids.]

[An overlay of the asymmetric units of compounds (1) and (2), depicted in green
and red, respectively.]

[Crystal packing of compound (1). Dashed lines represent hydrogen bonding
between atoms O2-H2...N1^i^ = 2.849 (2) \%A; symmetry code: (i) -1/2+x, 1/2-y,
-1/2+z.]

[Crystal packing of compound (2). Dashed lines represent hydrogen bonding
between atoms O2-H2...O3^i^ = 2.6942(10) and O3-H3...O2^ii^ = 2.7884(9);
Symmetry codes: (i) 1-x, 1/2+y, 1/2-z; (ii) 1+x, 1/2-y, 1/2+z.]
;


_journal_coden_ASTM ?
_journal_coden_Cambridge ?
_journal_coeditor_address ?
_journal_coeditor_code ?
_journal_coeditor_email ?
_journal_coeditor_fax ?
_journal_coeditor_name ?
_journal_coeditor_notes ?
_journal_coeditor_phone ?
_journal_data_validation_number ?
_journal_date_accepted ?
_journal_date_from_coeditor ?
_journal_date_to_coeditor ?
_journal_date_printers_final ?
_journal_date_printers_first ?
_journal_date_proofs_in ?
_journal_date_proofs_out ?
_journal_date_recd_copyright ?
_journal_date_recd_electronic ?
_journal_date_recd_hard_copy ?
_journal_issue ?
_journal_language ?
_journal_name_full ?
_journal_page_first ?
_journal_page_last ?
_journal_paper_category ?
_journal_paper_doi ?
_journal_suppl_publ_number ?
_journal_suppl_publ_pages ?
_journal_techeditor_address ?
_journal_techeditor_code ?
_journal_techeditor_email ?
_journal_techeditor_fax ?
_journal_techeditor_name ?
_journal_techeditor_notes ?
_journal_techeditor_phone ?
_journal_volume ?
_journal_year ?
_iucr_compatibility_tag ?

_audit_update_record
;
2017-12-16 # Formatted by publCIF

;
_publcif_datablock.id '{a7b9949c-d00b-4a9e-a8b2-725f9ea0c2f2}'

# publcif _publ_body_element loop start

# publcif _publ_body_element loop end
_audit_creation_date              2017-06-07
_audit_creation_method
;
Olex2 1.2
(compiled 2016.09.09 svn.r3337 for OlexSys, GUI svn.r5227)
;
_publ_contact_author_id_orcid     ?
_chemical_name_common             ?
_chemical_name_systematic         ?
_chemical_formula_moiety          'C8 H8 N2 O4'
_chemical_formula_sum             'C8 H8 N2 O4'
_chemical_formula_weight          196.16
_chemical_melting_point           ?
_chemical_oxdiff_formula          C6H6N2O4
loop_
  _atom_type_symbol
  _atom_type_description
  _atom_type_scat_dispersion_real
  _atom_type_scat_dispersion_imag
  _atom_type_scat_source
 'C' 'C' 0.0033 0.0016 'International Tables Vol C Tables 4.2.6.8 and 6.1.1.4'
 'H' 'H' 0.0000 0.0000 'International Tables Vol C Tables 4.2.6.8 and 6.1.1.4'
 'N' 'N' 0.0061 0.0033 'International Tables Vol C Tables 4.2.6.8 and 6.1.1.4'
 'O' 'O' 0.0106 0.0060 'International Tables Vol C Tables 4.2.6.8 and 6.1.1.4'

_shelx_space_group_comment
;
The symmetry employed for this shelxl refinement is uniquely defined
by the following loop, which should always be used as a source of
symmetry information in preference to the above space-group names.
They are only intended as comments.
;
_space_group_crystal_system       monoclinic
_space_group_IT_number            14
_space_group_name_H-M_alt         'P 1 21/n 1'
_space_group_name_Hall            '-P 2yn'
loop_
  _space_group_symop_operation_xyz
 'x, y, z'
 '-x+1/2, y+1/2, -z+1/2'
 '-x, -y, -z'
 'x-1/2, -y-1/2, z-1/2'

_cell_length_a                    7.7824(3)
_cell_length_b                    4.06520(10)
_cell_length_c                    13.2109(5)
_cell_angle_alpha                 90
_cell_angle_beta                  102.334(4)
_cell_angle_gamma                 90
_cell_volume                      408.31(2)
_cell_formula_units_Z             2
_cell_measurement_reflns_used     1980
_cell_measurement_temperature     150.00(10)
_cell_measurement_theta_max       26.2210
_cell_measurement_theta_min       2.7960
_shelx_estimated_absorpt_T_max    ?
_shelx_estimated_absorpt_T_min    ?
_exptl_absorpt_coefficient_mu     0.130
_exptl_absorpt_correction_T_max   1.00000
_exptl_absorpt_correction_T_min   0.20654
_exptl_absorpt_correction_type    multi-scan
_exptl_absorpt_process_details
;
CrysAlisPro 1.171.38.43d (Rigaku Oxford Diffraction, 2015)
Empirical absorption correction using spherical harmonics,
 implemented in SCALE3 ABSPACK scaling algorithm.
;
_exptl_absorpt_special_details    ?
_exptl_crystal_colour             'colorless'
_exptl_crystal_colour_lustre      ?
_exptl_crystal_colour_modifier    ?
_exptl_crystal_density_diffrn     1.596
_exptl_crystal_density_method     ?
_exptl_crystal_description        block
_exptl_crystal_F_000              204
_exptl_crystal_size_max           0.35
_exptl_crystal_size_mid           0.25
_exptl_crystal_size_min           0.05
_exptl_transmission_factor_max    ?
_exptl_transmission_factor_min    ?
_diffrn_reflns_av_R_equivalents   0.0270
_diffrn_reflns_av_unetI/netI      0.0214
_diffrn_reflns_Laue_measured_fraction_full 1.000
_diffrn_reflns_Laue_measured_fraction_max 1.000
_diffrn_reflns_limit_h_max        9
_diffrn_reflns_limit_h_min        -9
_diffrn_reflns_limit_k_max        5
_diffrn_reflns_limit_k_min        -5
_diffrn_reflns_limit_l_max        16
_diffrn_reflns_limit_l_min        -16
_diffrn_reflns_number             3474
_diffrn_reflns_point_group_measured_fraction_full 1.000
_diffrn_reflns_point_group_measured_fraction_max 1.000
_diffrn_reflns_theta_full         26.000
_diffrn_reflns_theta_max          26.343
_diffrn_reflns_theta_min          2.804
_diffrn_ambient_environment       N~2~
_diffrn_ambient_temperature       150.00(10)
_diffrn_detector                  'CCD plate'
_diffrn_detector_area_resol_mean  8.0945
_diffrn_detector_type             EosS2
_diffrn_measured_fraction_theta_full 1.000
_diffrn_measured_fraction_theta_max 1.000
_diffrn_measurement_details
;
List of Runs (angles in degrees, time in seconds):

  # Type    Start    End  Width  t~exp~   \w     \q     \k     \f   Frames
--------------------------------------------------------------------------
  1  \w     57.00 116.00   1.00    2.97    --   25.07 178.00 -60.00   59
  2  \w    -55.00  73.00   1.00    2.97    --   25.07 -38.00  90.00  128
  3  \w    -55.00 109.00   1.00    2.97    --   25.07  19.00 120.00  164
  4  \w   -117.00 -35.00   1.00    2.97    --  -26.94-178.00-150.00   82
  5  \w   -117.00 -43.00   1.00    2.97    --  -26.94-178.00 -60.00   74
  6  \w   -107.00  14.00   1.00    2.97    --  -26.94 -77.00-150.00  121
;
_diffrn_measurement_device        'four-circle diffractometer'
_diffrn_measurement_device_type   'SuperNova, Dualflex, EosS2'
_diffrn_measurement_method        '\w scans'
_diffrn_orient_matrix_type
'CrysAlisPro convention (1999,Acta A55,543-557)'
_diffrn_orient_matrix_UB_11       -0.0013983000
_diffrn_orient_matrix_UB_12       0.0663507000
_diffrn_orient_matrix_UB_13       -0.0498210000
_diffrn_orient_matrix_UB_21       0.0748534000
_diffrn_orient_matrix_UB_22       0.0970425000
_diffrn_orient_matrix_UB_23       0.0209797000
_diffrn_orient_matrix_UB_31       0.0554662000
_diffrn_orient_matrix_UB_32       -0.1291827000
_diffrn_orient_matrix_UB_33       -0.0099226000
_diffrn_radiation_monochromator   graphite
_diffrn_radiation_probe           x-ray
_diffrn_radiation_type            MoK\a
_diffrn_radiation_wavelength      0.71073
_diffrn_source                    'fine-focus sealed X-ray tube'
_diffrn_source_type               'Enhance (Mo) X-ray Source'
_reflns_Friedel_coverage          0.000
_reflns_Friedel_fraction_full     .
_reflns_Friedel_fraction_max      .
_reflns_number_gt                 754
_reflns_number_total              823
_reflns_odcompleteness_completeness 100.00
_reflns_odcompleteness_iscentric  1
_reflns_odcompleteness_theta      26.32
_reflns_special_details
;
 Reflections were merged by SHELXL according to the crystal
 class for the calculation of statistics and refinement.
 
 _reflns_Friedel_fraction is defined as the number of unique
 Friedel pairs measured divided by the number that would be
 possible theoretically, ignoring centric projections and
 systematic absences.
;
_reflns_threshold_expression      'I > 2\s(I)'
_computing_cell_refinement        'CrysAlisPro 1.171.38.43d (Rigaku OD, 2015)'
_computing_data_collection        'CrysAlisPro 1.171.38.43d (Rigaku OD, 2015)'
_computing_data_reduction         'CrysAlisPro 1.171.38.43d (Rigaku OD, 2015)'
_computing_molecular_graphics     'Olex2 (Dolomanov et al., 2009)'
_computing_publication_material   'Olex2 (Dolomanov et al., 2009)'
_computing_structure_refinement   'ShelXL (Sheldrick, 2015)'
_computing_structure_solution     'ShelXT (Sheldrick, 2015)'
_refine_diff_density_max          0.275
_refine_diff_density_min          -0.150
_refine_diff_density_rms          0.042
_refine_ls_extinction_coef        0.041(8)
_refine_ls_extinction_expression  'Fc^*^=kFc[1+0.001xFc^2^\l^3^/sin(2\q)]^-1/4^'
_refine_ls_extinction_method      'SHELXL-2016/4 (Sheldrick 2016)'
_refine_ls_goodness_of_fit_ref    1.035
_refine_ls_hydrogen_treatment     constr
_refine_ls_matrix_type            full
_refine_ls_number_parameters      66
_refine_ls_number_reflns          823
_refine_ls_number_restraints      0
_refine_ls_R_factor_all           0.0363
_refine_ls_R_factor_gt            0.0333
_refine_ls_restrained_S_all       1.035
_refine_ls_shift/su_max           0.000
_refine_ls_shift/su_mean          0.000
_refine_ls_structure_factor_coef  Fsqd
_refine_ls_weighting_details
'w=1/[\s^2^(Fo^2^)+(0.0400P)^2^+0.1830P] where P=(Fo^2^+2Fc^2^)/3'
_refine_ls_weighting_scheme       calc
_refine_ls_wR_factor_gt           0.0829
_refine_ls_wR_factor_ref          0.0856
_refine_special_details           ?
_olex2_refinement_description
;
1. Fixed Uiso
 At 1.2 times of:
  All C(H) groups, All C(H,H) groups
 At 1.5 times of:
  All O(H) groups
2.a Secondary CH2 refined with riding coordinates:
 C4(H4A,H4B)
2.b Aromatic/amide H refined with riding coordinates:
 C2(H2)
2.c Idealised tetrahedral OH refined as rotating group:
 O2(H2A)
;
_atom_sites_solution_hydrogens    geom
_atom_sites_solution_primary      dual
_atom_sites_solution_secondary    ?
loop_
  _atom_site_label
  _atom_site_type_symbol
  _atom_site_fract_x
  _atom_site_fract_y
  _atom_site_fract_z
  _atom_site_U_iso_or_equiv
  _atom_site_adp_type
  _atom_site_occupancy
  _atom_site_site_symmetry_order
  _atom_site_calc_flag
  _atom_site_refinement_flags_posn
  _atom_site_refinement_flags_adp
  _atom_site_refinement_flags_occupancy
  _atom_site_disorder_assembly
  _atom_site_disorder_group
 C1 C 0.64217(17) 0.3456(3) 0.39844(9) 0.0193(3) Uani 1 1 d . . . . .
 C2 C 0.78918(17) 0.5023(3) 0.38810(10) 0.0207(3) Uani 1 1 d . . . . .
 H2 H 0.808128 0.621413 0.331370 0.025 Uiso 1 1 calc R . . . .
 C3 C 0.90869(16) 0.4449(3) 0.48325(9) 0.0188(3) Uani 1 1 d . . . . .
 C4 C 0.46651(17) 0.3002(3) 0.32830(10) 0.0230(3) Uani 1 1 d . . . . .
 H4A H 0.453788 0.076229 0.302446 0.028 Uiso 1 1 calc R . . . .
 H4B H 0.373826 0.343734 0.365286 0.028 Uiso 1 1 calc R . . . .
 N1 N 0.83872(14) 0.2665(3) 0.54646(8) 0.0238(3) Uani 1 1 d . . . . .
 O1 O 0.66636(12) 0.2010(2) 0.49285(7) 0.0240(3) Uani 1 1 d . . . . .
 O2 O 0.45577(14) 0.5241(3) 0.24526(7) 0.0304(3) Uani 1 1 d . . . . .
 H2A H 0.412548 0.431590 0.190584 0.046 Uiso 1 1 calc GR . . . .

loop_
  _atom_site_aniso_label
  _atom_site_aniso_U_11
  _atom_site_aniso_U_22
  _atom_site_aniso_U_33
  _atom_site_aniso_U_23
  _atom_site_aniso_U_13
  _atom_site_aniso_U_12
 C1 0.0199(7) 0.0198(7) 0.0165(6) -0.0032(5) 0.0004(5) 0.0029(5)
 C2 0.0194(7) 0.0238(7) 0.0174(6) -0.0005(5) 0.0009(5) 0.0007(5)
 C3 0.0173(7) 0.0209(7) 0.0174(6) -0.0029(5) 0.0019(5) 0.0021(5)
 C4 0.0190(7) 0.0249(7) 0.0226(7) -0.0054(5) -0.0009(5) -0.0005(5)
 N1 0.0173(6) 0.0315(7) 0.0198(6) -0.0002(5) -0.0019(4) -0.0029(5)
 O1 0.0180(5) 0.0319(6) 0.0199(5) 0.0003(4) -0.0008(4) -0.0052(4)
 O2 0.0342(6) 0.0275(6) 0.0230(5) -0.0024(4) -0.0087(4) -0.0011(4)

_geom_special_details
;
 All esds (except the esd in the dihedral angle between two l.s. planes)
 are estimated using the full covariance matrix.  The cell esds are taken
 into account individually in the estimation of esds in distances, angles
 and torsion angles; correlations between esds in cell parameters are only
 used when they are defined by crystal symmetry.  An approximate (isotropic)
 treatment of cell esds is used for estimating esds involving l.s. planes.
;
loop_
  _geom_bond_atom_site_label_1
  _geom_bond_atom_site_label_2
  _geom_bond_distance
  _geom_bond_site_symmetry_2
  _geom_bond_publ_flag
 C1 C2 1.3419(19) . ?
 C1 C4 1.4901(17) . ?
 C1 O1 1.3550(15) . ?
 C2 H2 0.9300 . ?
 C2 C3 1.4143(18) . ?
 C3 C3 1.465(2) 3_766 ?
 C3 N1 1.3093(17) . ?
 C4 H4A 0.9700 . ?
 C4 H4B 0.9700 . ?
 C4 O2 1.4142(17) . ?
 N1 O1 1.4021(14) . ?
 O2 H2A 0.8200 . ?

loop_
  _geom_angle_atom_site_label_1
  _geom_angle_atom_site_label_2
  _geom_angle_atom_site_label_3
  _geom_angle
  _geom_angle_site_symmetry_1
  _geom_angle_site_symmetry_3
  _geom_angle_publ_flag
 C2 C1 C4 133.19(12) . . ?
 C2 C1 O1 110.24(11) . . ?
 O1 C1 C4 116.57(11) . . ?
 C1 C2 H2 127.9 . . ?
 C1 C2 C3 104.14(11) . . ?
 C3 C2 H2 127.9 . . ?
 C2 C3 C3 129.00(15) . 3_766 ?
 N1 C3 C2 111.97(11) . . ?
 N1 C3 C3 119.03(14) . 3_766 ?
 C1 C4 H4A 110.3 . . ?
 C1 C4 H4B 110.3 . . ?
 H4A C4 H4B 108.5 . . ?
 O2 C4 C1 107.28(11) . . ?
 O2 C4 H4A 110.3 . . ?
 O2 C4 H4B 110.3 . . ?
 C3 N1 O1 105.45(10) . . ?
 C1 O1 N1 108.21(10) . . ?
 C4 O2 H2A 109.5 . . ?

loop_
_geom_hbond_atom_site_label_D
_geom_hbond_atom_site_label_H
_geom_hbond_atom_site_label_A
_geom_hbond_distance_DH
_geom_hbond_distance_HA
_geom_hbond_distance_DA
_geom_hbond_angle_DHA
_geom_hbond_site_symmetry_A

 O2 H2A N1 0.82 2.03 2.8461(15) 170.7 4_565


loop_
  _geom_torsion_atom_site_label_1
  _geom_torsion_atom_site_label_2
  _geom_torsion_atom_site_label_3
  _geom_torsion_atom_site_label_4
  _geom_torsion
  _geom_torsion_site_symmetry_1
  _geom_torsion_site_symmetry_2
  _geom_torsion_site_symmetry_3
  _geom_torsion_site_symmetry_4
  _geom_torsion_publ_flag
 C1 C2 C3 C3 179.69(17) . . . 3_766 ?
 C1 C2 C3 N1 -0.03(15) . . . . ?
 C2 C1 C4 O2 -13.3(2) . . . . ?
 C2 C1 O1 N1 -0.26(14) . . . . ?
 C2 C3 N1 O1 -0.12(15) . . . . ?
 C3 C3 N1 O1 -179.87(14) 3_766 . . . ?
 C3 N1 O1 C1 0.23(14) . . . . ?
 C4 C1 C2 C3 -179.05(14) . . . . ?
 C4 C1 O1 N1 179.11(11) . . . . ?
 O1 C1 C2 C3 0.18(14) . . . . ?
 O1 C1 C4 O2 167.55(11) . . . . ?

_shelx_SHELXL_version_number      '2016/4'
loop_
  _refln_index_h
  _refln_index_k
  _refln_index_l
  _refln_F_squared_meas
  _refln_F_squared_sigma
 0 0 -1 0.04 0.03
 0 0 -2 2668.36 42.26
 0 0 2 2587.65 43.75
 0 0 -3 0.19 0.12
 0 0 3 0.07 0.28
 0 0 4 2641.47 47.39
 0 0 -4 2747.69 44.31
 0 0 5 0.4 0.51
 0 0 -5 0.35 0.22
 0 0 6 110.16 5.68
 0 0 -6 116.14 3.82
 0 0 7 8.14 1.8
 0 0 -7 5.57 1.03
 0 0 8 1809.46 41.81
 0 0 8 1940.7 39.51
 0 0 -8 1867.21 34.41
 0 0 9 1.7 0.7
 0 0 9 0.69 0.71
 0 0 -9 1.78 1.12
 0 0 -10 94.6 7.43
 0 0 10 88.06 6.7
 0 0 -10 85.69 4.91
 0 0 10 93.1 7.92
 0 0 -11 0.65 1.13
 0 0 11 1.66 1.12
 0 0 -11 -0.04 0.76
 0 0 11 1.36 1.24
 0 0 -12 320.9 12.11
 0 0 12 285.23 14.17
 0 0 12 311.29 16.85
 0 0 -12 269.8 14.58
 0 0 -13 6.37 2.74
 0 0 13 4.04 2.05
 0 0 14 458.45 23.58
 0 0 -14 433.09 20.55
 0 0 15 5.11 2.85
 0 0 -15 3.89 2.25
 0 0 16 53.98 8.79
 0 -1 0 0.73 0.47
 0 1 0 1.05 0.51
 0 -1 0 0.53 0.38
 0 -1 0 0.24 0.46
 0 -1 -1 2836.2 48.06
 0 -1 -1 2756.34 48.6
 0 -1 -1 2793.31 49.88
 0 -1 1 2812.35 47.92
 0 1 -1 2812.22 51.23
 0 -1 1 2797.51 51.05
 0 -1 1 2829.57 48.61
 0 -1 2 869.71 18.85
 0 -1 -2 865.79 17.8
 0 -1 -2 848.42 19.54
 0 1 -2 830.11 19.5
 0 -1 -2 865.62 17.22
 0 -1 -3 53.67 3.97
 0 -1 -3 51.21 2.49
 0 -1 3 50.12 3.63
 0 -1 -3 53.77 3.34
 0 -1 -3 46.82 2.72
 0 1 -3 45.05 3.38
 0 -1 4 555.48 16.71
 0 1 4 564.11 12.44
 0 -1 -4 584.34 12.86
 0 -1 4 590.14 16.27
 0 1 -4 588.1 14.65
 0 -1 -4 589.4 15.04
 0 -1 -4 560.94 16.4
 0 -1 -5 696.23 19.79
 0 -1 5 675.62 19.69
 0 1 -5 672.51 15.85
 0 1 5 664.32 14.31
 0 -1 5 695.29 19.39
 0 -1 -5 716.19 14.89
 0 1 6 301.55 8.2
 0 -1 -6 286.24 8.05
 0 -1 6 280.7 12.03
 0 1 -6 276.73 8.36
 0 -1 -6 286.18 12.26
 0 -1 6 292.4 12.25
 0 -1 7 150.92 9.14
 0 -1 -7 153.57 9.19
 0 1 7 151.94 5.91
 0 -1 -7 153.31 5.51
 0 1 -7 136.21 5.12
 0 -1 7 146.23 8.89
 0 1 8 14.94 1.93
 0 1 -8 15.93 1.51
 0 -1 8 13.78 3.03
 0 -1 -8 16.73 3.14
 0 -1 8 16.98 3.03
 0 -1 -8 15.67 1.66
 0 1 9 92.91 5.5
 0 1 -9 96.8 3.8
 0 -1 9 79.57 7.15
 0 -1 9 96.11 8.17
 0 -1 -9 95.6 8.03
 0 1 -10 0.32 0.39
 0 -1 -10 0.55 0.45
 0 -1 10 0.4 0.36
 0 -1 10 -1.08 0.95
 0 1 10 0.24 0.55
 0 -1 -11 76.93 7.9
 0 -1 11 70.02 7.34
 0 -1 11 67.59 7.71
 0 1 11 77.56 7.79
 0 1 -11 76.86 3.59
 0 1 -11 73.8 6.21
 0 1 12 307.23 16.95
 0 1 -12 335.33 9.24
 0 -1 -12 301.91 17.14
 0 -1 12 322.67 18.42
 0 -1 12 326.64 17.39
 0 1 -13 171.29 6.67
 0 -1 13 172.85 13.01
 0 -1 -13 168.16 13.07
 0 1 13 163.78 12.77
 0 -1 13 140.14 12.63
 0 1 -14 338.38 11.24
 0 1 14 352.5 20.26
 0 -1 14 350.47 19.82
 0 -1 14 324.93 20.56
 0 -1 -14 327.33 19.29
 0 1 15 35.33 6.73
 0 -1 15 36.4 6.6
 0 -1 -15 40.77 6.99
 0 1 -15 33.92 3.55
 0 -1 15 40.51 7.44
 0 2 0 12.23 2.66
 0 -2 0 13.32 2.09
 0 -2 0 11.65 2.26
 0 -2 0 9.86 1.62
 0 -2 0 11.47 2.04
 0 -2 -1 75.2 5.43
 0 2 -1 70.9 6.15
 0 -2 -1 82.55 5.48
 0 -2 1 75.29 4.83
 0 -2 -1 71.02 4.21
 0 -2 1 83.56 5.18
 0 2 1 73.04 6.35
 0 -2 1 67.56 5.75
 0 -2 -2 1703.36 37.55
 0 2 2 1566.08 38.97
 0 -2 2 1770.47 34.02
 0 -2 2 1740.47 39.86
 0 2 -2 1598.97 38.08
 0 -2 -2 1697.83 33.4
 0 -2 -2 1704.49 35
 0 -2 2 1671.56 35.5
 0 -2 3 394.5 15.86
 0 -2 -3 368.57 14.3
 0 -2 -3 370.58 11.86
 0 -2 3 368.11 12.91
 0 -2 -3 366.24 11.45
 0 -2 4 13.53 2.45
 0 -2 -4 12.82 1.87
 0 -2 -4 16.11 2.24
 0 -2 4 15.52 3.15
 0 2 -4 17.44 2.91
 0 -2 -4 13.63 2.66
 0 -2 -5 205.93 7.61
 0 -2 -5 205.7 9.03
 0 -2 5 184.25 10.03
 0 -2 -5 217.58 11.67
 0 2 -5 220.04 10.7
 0 -2 5 220.82 12.39
 0 2 6 1083.31 23.77
 0 -2 6 1071.79 32.09
 0 -2 6 977.23 28.75
 0 -2 -6 1017.25 30.78
 0 2 -6 1113.05 28.06
 0 -2 -6 1070.64 26.42
 0 -2 7 4.04 1.79
 0 -2 -7 6.82 2.22
 0 2 -7 2.41 0.97
 0 2 7 5.08 1.14
 0 -2 7 1.87 1.54
 0 -2 -8 621.64 24.25
 0 -2 8 625.78 24.6
 0 -2 8 590.38 22.54
 0 2 -8 579.08 17.43
 0 2 -9 56.06 4.36
 0 -2 9 76.66 7.93
 0 -2 9 74.69 8.28
 0 -2 -9 65.89 7.69
 0 -2 -10 4.55 2.38
 0 -2 10 2.28 1.38
 0 2 -10 1.16 0.74
 0 -2 10 0.95 1.4
 0 2 -11 45.46 3.42
 0 -2 11 53.48 7.67
 0 -2 11 59.9 8.06
 0 -2 -11 41.97 6.71
 0 2 12 0.34 1.02
 0 -2 12 -1.41 1.67
 0 -2 -12 -1.63 1.4
 0 -2 12 -2.25 1.6
 0 2 -12 2.92 0.94
 0 -2 13 87.23 10.51
 0 -2 13 96.82 11.43
 0 2 -13 72.65 4.08
 0 2 13 73.84 8.32
 0 -2 -13 76.35 9.58
 0 -2 -14 41.6 7.22
 0 2 -14 53.94 3.43
 0 -2 14 39.44 7.65
 0 2 14 41.03 6.6
 0 -2 14 41.34 7.57
 0 -3 0 0.16 0.9
 0 3 0 -0.26 0.81
 0 -3 0 -0.08 0.64
 0 3 1 57.24 7.05
 0 -3 1 59.45 5.23
 0 -3 -1 72.73 6.41
 0 -3 -1 56.73 5.69
 0 -3 1 59.14 6.19
 0 3 -1 70.31 7.62
 0 -3 2 21.13 3.83
 0 -3 -2 16.29 2.9
 0 3 2 14.84 3.52
 0 -3 -2 15.66 3.1
 0 3 -2 19.79 3.79
 0 -3 2 19.8 4.01
 0 3 3 457.29 20.58
 0 3 -3 447.67 19.15
 0 -3 -3 474.16 19.14
 0 -3 3 484.69 19.65
 0 -3 3 494.7 21.54
 0 -3 -3 462.08 16.52
 0 3 -4 228.72 13.03
 0 -3 -4 273.34 11.7
 0 -3 -4 232.72 13.41
 0 -3 4 252.23 15.52
 0 3 4 243.18 15.08
 0 -3 4 233.78 11.86
 0 -3 -5 57.42 6.77
 0 -3 -5 61.61 5.15
 0 3 5 52.98 7.17
 0 -3 5 56.25 5.97
 0 -3 5 57.36 7.42
 0 3 -5 65.79 6.81
 0 -3 -6 111.96 9.89
 0 -3 6 136.96 11.87
 0 -3 6 110 8.83
 0 3 -6 122.51 9.33
 0 3 -7 246.59 13.47
 0 -3 7 223.74 15.97
 0 -3 7 231.67 13.68
 0 -3 -7 222.62 14.82
 0 -3 -8 4.88 2.01
 0 3 -8 5.54 1.95
 0 -3 8 3.45 2.18
 0 -3 8 4.42 1.93
 0 -3 -9 203.14 15.5
 0 -3 9 223.77 16.97
 0 3 -9 199.23 11.38
 0 -3 9 182.5 13.34
 0 -3 10 95.37 11.51
 0 3 -10 99.01 7.42
 0 -3 10 94.56 9.97
 0 -3 -10 88.09 10.54
 0 -3 11 6.59 3.15
 0 -3 -11 4.1 2.34
 0 3 -11 7.21 1.89
 0 -3 11 4.64 2.4
 0 -3 12 0.03 1.67
 0 -3 -12 0.63 1.41
 0 3 -12 0.44 0.81
 0 -3 12 2.34 1.59
 0 -3 -13 4.39 2.74
 0 -3 13 2.2 2.5
 0 3 -13 -0.34 0.56
 0 4 0 441.5 23.36
 0 -4 0 429.17 20.21
 0 4 -1 132.75 12.23
 0 -4 -1 128.72 10.36
 0 4 1 153.02 13.42
 0 -4 1 169.26 12.46
 0 4 2 1.32 1.64
 0 -4 -2 -0.87 1.5
 0 -4 2 -0.55 0.83
 0 4 -2 3.11 1.82
 0 4 3 28.49 5.82
 0 4 -3 23.25 5.08
 0 -4 3 36.67 6.03
 0 -4 -3 28.38 5.01
 0 -4 -3 24.96 4.16
 0 -4 -4 92.69 9.44
 0 -4 4 96.69 10.85
 0 4 -4 97.53 9.8
 0 -4 4 94.45 10.25
 0 4 4 96.54 10.96
 0 -4 5 60.6 8.17
 0 -4 5 54.16 8.24
 0 4 -5 57.55 7.38
 0 -4 -5 52.68 7.32
 0 4 5 53.2 8.34
 0 -4 -6 3 1.97
 0 -4 6 3.81 2.66
 0 4 6 2.5 2.47
 0 4 -6 6.02 2.68
 0 -4 6 4.73 2.7
 0 4 -7 109.17 10.16
 0 -4 7 110.06 12.66
 0 -4 -7 113.73 11.75
 0 -4 7 130.08 12.78
 0 4 7 112.45 12.93
 0 4 -8 50.15 6.82
 0 -4 -8 39.99 7.2
 0 -4 8 39.78 7.36
 0 -4 8 38.33 7.74
 0 4 8 37.46 7.2
 0 4 -9 57.05 6.98
 0 -4 9 61.8 9.37
 0 4 9 46.68 7.63
 0 -4 -9 55.65 9.04
 0 -4 9 51.11 9.12
 0 -5 0 0.05 1.73
 0 5 0 -4.78 2.58
 0 -5 1 6.56 3.07
 0 5 -1 8.88 3.56
 0 5 1 6.19 3.23
 0 -5 -1 3.97 1.97
 0 -5 2 36.98 6.68
 0 5 2 43.42 8.07
 0 5 -2 35.24 6.93
 -1 0 16 2.75 2.01
 -1 0 15 85.37 10.26
 -1 0 14 3.61 2.28
 1 0 -14 0.47 1.03
 -1 0 13 175.82 13.33
 1 0 -13 169 11.74
 1 0 -12 -0.03 0.72
 -1 0 12 0.86 1.82
 1 0 -12 -0.18 0.58
 1 0 -11 28.9 4.31
 1 0 -11 32.41 3.22
 -1 0 11 28.94 4.76
 -1 0 11 38.18 4.51
 -1 0 10 2.13 1.03
 1 0 -10 -0.61 0.62
 1 0 -10 -0.27 0.77
 -1 0 10 0.1 1.24
 1 0 -9 2.34 1.15
 -1 0 9 5.46 1.91
 -1 0 9 3.86 1.35
 1 0 -9 4.5 0.9
 1 0 -8 -0.64 0.35
 1 0 -8 -0.15 0.37
 -1 0 8 0.19 0.37
 1 0 -7 1519.97 27.54
 -1 0 7 1449.49 34.51
 -1 0 7 1446.31 31.14
 -1 0 6 -0.05 0.21
 1 0 -6 0.04 0.19
 -1 0 6 0.7 0.56
 1 0 -6 0.51 0.48
 -1 0 5 488.87 14.77
 -1 0 5 509.2 12.82
 1 0 -5 478.48 13.57
 1 0 -5 509.77 9.95
 1 0 -4 0.23 0.16
 1 0 -4 0.7 0.56
 -1 0 4 0.66 0.51
 1 0 -3 6951.96 109.38
 -1 0 3 6809.84 111.94
 1 0 -3 6940.45 113.12
 -1 0 3 6756.75 114.44
 -1 0 2 0.16 0.3
 1 0 -2 0.17 0.1
 1 0 -2 -0.21 0.25
 -1 0 1 59.88 3.04
 1 0 -1 61.61 2.64
 1 0 -1 70.45 2.43
 -1 0 0 0.21 0.36
 1 0 0 0.12 0.1
 1 0 1 92.13 2.86
 1 0 1 96.69 2.95
 1 0 2 2 0.38
 -1 0 -2 0.02 0.04
 -1 0 -3 2 0.31
 1 0 3 3.26 0.71
 1 0 4 0.38 0.3
 -1 0 -4 0.25 0.16
 1 0 5 659.5 15.94
 -1 0 -5 651.94 12.54
 1 0 6 0.34 0.18
 -1 0 -6 0.07 0.19
 -1 0 -7 104.52 4.18
 1 0 7 104.25 6.19
 -1 0 -8 0.02 0.3
 1 0 8 0.61 0.95
 -1 0 -9 20.49 2.15
 1 0 9 17.64 2.91
 -1 0 -10 0 0.41
 1 0 10 0.44 0.86
 1 0 11 2118.38 53.36
 1 0 11 2242.3 49.98
 -1 0 -11 2143.53 43.58
 1 0 12 0.33 0.61
 1 0 12 -0.16 1.02
 -1 0 -12 2.17 1.49
 1 0 13 354.23 17.18
 1 0 13 311.57 18.43
 -1 0 -13 316.21 17.01
 1 0 14 2.84 2.06
 -1 0 -14 0.81 1.26
 1 0 15 64.33 9.19
 -1 0 -15 64.46 8.07
 1 1 -16 60.72 5.2
 -1 -1 16 59.41 9.67
 1 -1 -16 53.55 8.37
 -1 1 16 66.96 9.47
 -1 1 15 15.07 4.23
 -1 -1 15 16.81 5.02
 1 -1 -15 22.14 5.04
 1 1 -15 21.91 2.71
 -1 -1 14 131.53 11.49
 1 1 -14 120.92 5.99
 1 -1 -14 117.13 11.31
 -1 -1 14 135.9 13.21
 -1 1 14 127.44 11.77
 -1 -1 13 24.97 4.77
 1 1 -13 28.55 2.54
 1 -1 -13 22.85 4.85
 -1 -1 13 32.14 5.84
 -1 1 13 26.13 5.02
 -1 -1 12 10.12 3.26
 1 -1 -12 8.68 2.96
 1 1 -12 11.55 1.47
 -1 1 12 11.16 3.03
 -1 -1 12 10.42 2.91
 -1 -1 11 28.41 5.07
 -1 -1 11 30.13 4.77
 1 1 -11 33.38 2.24
 -1 1 11 18.47 3.64
 1 -1 -11 30.19 5.09
 -1 -1 10 700.67 26.38
 1 -1 -10 633.06 24.59
 -1 1 10 646.74 23.13
 -1 -1 10 653.44 23.85
 1 1 -10 657 19.96
 1 -1 -9 88.46 5.15
 1 1 -9 88.29 5.64
 -1 -1 9 93.69 8.37
 1 -1 -9 93.53 8.09
 -1 -1 9 83.69 7.25
 1 1 -9 103.05 3.87
 -1 -1 8 358.34 15.21
 1 1 -8 357.82 8.86
 1 -1 -8 335.04 10.75
 -1 -1 8 358.43 16.16
 -1 1 8 342.17 13.72
 1 -1 -8 354.89 15.68
 1 1 -8 356.71 11.4
 -1 1 8 362.26 10.13
 -1 1 7 694.03 19.67
 -1 -1 7 698.51 22.8
 1 1 -7 699.78 16.49
 1 -1 -7 709.8 22.3
 -1 1 7 723.47 14.96
 -1 -1 7 685.2 21.45
 1 -1 -7 680.72 16.59
 1 1 -7 646.36 14.58
 1 1 -6 446.56 11.27
 -1 -1 6 435.82 16.45
 1 1 -6 421.69 11.13
 -1 1 6 442.5 13.95
 1 -1 -6 467.16 16.52
 1 -1 -6 475.99 12.57
 -1 -1 6 459.59 16.04
 -1 1 6 482.48 10.12
 -1 -1 5 33.6 3.9
 -1 1 5 33.41 3.02
 1 1 -5 35.18 2.1
 -1 1 5 38.33 1.74
 1 -1 -5 33.69 2.79
 -1 -1 5 35.41 3.85
 1 1 -5 33.78 2.64
 1 -1 -5 31.75 3.76
 -1 1 4 23.59 1.15
 1 -1 -4 22.09 2.89
 -1 -1 4 22.13 2.92
 1 1 -4 22.24 1.25
 1 -1 -4 25.08 2.34
 -1 1 4 23.93 2.24
 1 1 -4 22.38 2.27
 -1 -1 4 25.03 3.08
 1 -1 -3 5926.15 98.27
 1 1 -3 6035.64 99.87
 -1 1 3 5937.84 97.28
 1 -1 -3 5861.09 99.35
 -1 -1 3 5793.14 102.95
 1 -1 -3 5907.94 102.7
 -1 -1 3 5975.45 102.86
 1 -1 -2 9333.32 153.17
 1 1 -2 9343.94 153.68
 1 -1 -2 9374.17 155.52
 1 -1 -2 9360.01 152.21
 -1 -1 2 9266.92 155.46
 -1 1 2 9379.38 149.1
 1 -1 -1 9999 160.16
 1 -1 -1 9984.67 163.85
 1 -1 -1 9897.1 161.88
 1 1 -1 9995.7 162.93
 1 -1 -1 9784.57 162.74
 -1 -1 1 9952.42 158.13
 -1 -1 1 9825.03 163.94
 1 -1 0 366.18 9.97
 1 1 0 365.5 11.16
 1 -1 0 354.97 10.94
 -1 -1 0 362.08 11.22
 -1 1 0 378.78 11.63
 -1 1 -1 1298 27.24
 -1 -1 -1 1314.46 27.49
 1 -1 1 1261.68 26.28
 1 -1 1 1301.86 23
 1 1 1 1298.6 27.3
 1 -1 2 702.76 14.84
 1 -1 2 674.8 16.88
 -1 -1 -2 684.44 17.65
 -1 1 -2 676.57 16.79
 1 -1 2 683.68 17.18
 -1 -1 -3 547.68 10.47
 1 -1 3 569.26 14.08
 -1 1 -3 551.01 14.38
 1 1 3 581.32 14.15
 -1 -1 -3 564.89 15.82
 -1 1 -4 196.63 7.27
 1 -1 4 183.86 7.77
 1 1 4 172.64 6.64
 -1 -1 -4 183.65 8.4
 -1 1 -5 405.28 11.1
 -1 -1 -5 406.6 14.02
 1 1 5 404.36 11.11
 1 -1 5 434.61 13.82
 1 -1 6 2233.47 45.85
 1 1 6 2183.31 40.42
 -1 -1 -6 2305.53 46.12
 -1 1 -7 72.19 3.48
 1 -1 7 75.93 6.21
 1 -1 7 73.52 6.31
 -1 -1 -7 62.77 5.6
 1 1 7 68.2 4.23
 1 -1 8 29.9 4.17
 1 1 8 26.74 2.82
 -1 1 -8 25.62 1.83
 -1 -1 -8 26.34 3.92
 1 -1 8 23.09 3.76
 -1 -1 -9 217.77 12.68
 1 -1 9 225.78 12.88
 1 1 9 260.02 10.27
 1 -1 9 234.16 13.09
 1 1 10 39.15 3.98
 -1 1 -10 34.51 2.34
 1 -1 10 36.28 5.33
 -1 -1 -10 33.56 5.05
 1 -1 10 33.21 5.1
 -1 -1 -11 15.02 3.44
 -1 1 -11 23.09 1.9
 1 -1 11 13.77 3.53
 1 -1 11 20.86 4.21
 1 1 11 20.91 3.12
 1 -1 12 391.78 20.57
 1 -1 12 421.07 20.62
 -1 1 -12 432.02 10.96
 -1 -1 -12 391.92 19.6
 -1 -1 -13 36.67 6.02
 1 1 13 42.97 6.86
 1 -1 13 43.55 6.92
 1 -1 13 44.47 6.75
 -1 1 -13 39.29 3.15
 -1 1 -14 70.66 4.84
 1 1 14 75.57 9.35
 1 -1 14 66.78 8.61
 -1 -1 -14 72.82 8.96
 1 -1 14 59.12 8.62
 1 -1 15 20.83 5.35
 -1 1 -15 21.03 2.88
 1 -1 15 21.4 5.06
 1 1 15 20.01 5.07
 -1 -1 -15 21.93 5.12
 1 2 -15 162.61 6.64
 1 -2 -15 145 14.67
 -1 2 15 134.06 12.57
 -1 -2 15 159.52 15.12
 1 2 -14 54.86 3.51
 -1 2 14 51.62 7.14
 -1 -2 14 55.15 9.3
 1 -2 -14 52.12 8.37
 -1 -2 14 48.27 8.01
 -1 2 13 12.7 3.42
 1 2 -13 10.9 1.56
 -1 -2 13 11.73 3.68
 1 -2 -13 10.03 3.96
 -1 -2 13 9.2 3.56
 1 -2 -12 14.49 4.1
 -1 -2 12 17.64 4.4
 -1 2 12 17.97 3.88
 -1 -2 12 10.58 3.65
 1 2 -12 17.15 1.97
 1 2 -11 329.64 10.32
 -1 2 11 329.22 16.08
 1 -2 -11 357.57 20.15
 -1 -2 11 380.37 21.1
 -1 -2 11 326.32 19.09
 -1 -2 10 39.74 6.22
 1 -2 -10 34.62 5.81
 1 2 -10 32.49 3.08
 -1 -2 10 37.8 6.12
 -1 2 10 40.5 5.05
 1 2 -9 207.28 8.79
 -1 -2 9 214.22 14.03
 1 -2 -9 217.67 14.22
 -1 -2 9 224.99 14.62
 -1 2 9 211.99 11.22
 1 2 -8 49.92 4.33
 1 -2 -8 56.99 6.87
 -1 -2 8 54.48 6.5
 -1 2 8 54.88 5.16
 -1 -2 8 57.03 7.03
 -1 -2 7 426.03 18.68
 1 -2 -7 466.3 15.55
 1 -2 -7 448.12 19.4
 1 2 -7 479.24 15.64
 -1 -2 7 430.7 19.64
 -1 2 6 670.87 14.51
 1 -2 -6 611.53 22.44
 -1 -2 6 627.31 23.48
 1 2 -6 608.03 19.34
 -1 -2 6 572.6 21.51
 1 -2 -6 624.26 18.7
 1 2 -5 344.94 13.54
 1 -2 -5 314.23 12.39
 -1 -2 5 316.7 14.29
 1 -2 -5 337.84 11.13
 1 -2 -5 303.13 14.64
 -1 -2 5 340.57 15.99
 1 2 -4 200.4 10.08
 1 -2 -4 216.24 11.49
 1 -2 -4 205.82 8.62
 -1 -2 4 204.24 10.74
 1 -2 -3 554.32 15.91
 1 2 -3 501.75 17.08
 1 -2 -3 511.43 18.16
 -1 -2 3 508.18 17.58
 -1 2 2 226.19 11.57
 -1 -2 2 216.86 11.21
 1 2 -2 235.57 11.08
 -1 -2 2 234.06 7.48
 1 -2 -2 243.94 10.07
 1 -2 -2 228.69 10.95
 1 -2 -2 248.33 6.38
 -1 -2 2 256.62 11.51
 -1 -2 1 955.81 21.65
 -1 -2 1 992.57 25.78
 1 -2 -1 960.21 17.59
 1 -2 -1 952.86 24.15
 -1 2 1 1021.28 28.12
 1 2 -1 1009.37 27.04
 1 -2 -1 988.52 25.52
 1 -2 -1 970.91 24.37
 1 -2 0 23.11 1.62
 -1 -2 0 25.43 2.78
 1 -2 0 28.73 3.48
 -1 2 0 23.09 3.64
 1 -2 0 25.24 3.16
 1 2 0 23.72 3.57
 -1 -2 0 23.46 3.1
 1 -2 0 26.61 3.37
 -1 -2 -1 271.96 11.03
 1 -2 1 290.83 12.35
 -1 2 -1 315.31 13.67
 -1 -2 -1 285.17 10.72
 1 2 1 285.88 13.17
 1 -2 1 282.48 11.23
 1 -2 1 284 8.44
 1 -2 2 242.77 8.4
 -1 -2 -2 230.01 10.1
 -1 2 -2 238.73 11.34
 1 2 2 247.78 11.88
 -1 -2 -2 233.09 8.86
 -1 -2 -2 248.2 10.5
 1 -2 2 250.23 11.61
 1 -2 3 879.98 25.18
 -1 2 -3 835.5 23.71
 -1 -2 -3 875.98 23.7
 -1 -2 -3 822.39 19.34
 1 -2 3 818.58 20.52
 -1 -2 -3 829.71 22.42
 -1 -2 -4 23.32 2.3
 -1 2 -4 16.45 2.85
 -1 -2 -4 18.98 2.88
 1 -2 4 16.72 3.04
 1 -2 4 17.34 2.58
 -1 -2 -4 13.72 2.7
 1 -2 4 17.01 3.22
 -1 2 -5 224.61 10.86
 1 -2 5 220.7 10.37
 -1 -2 -5 213.94 11.81
 -1 -2 -5 224.13 7.11
 1 2 5 237.51 10.03
 1 -2 5 223.58 12.36
 -1 -2 -5 218.18 10.6
 -1 2 -6 73.23 5.99
 1 -2 6 72.39 6.19
 -1 -2 -6 72.18 7.04
 1 -2 6 59.75 6.54
 1 2 6 74.7 5.18
 -1 -2 -6 69.45 5.91
 1 -2 7 54.61 6.5
 -1 2 -7 50.15 4.65
 -1 -2 -7 46.21 5.8
 1 -2 7 55.59 5.74
 1 2 7 51.56 4.17
 -1 -2 -7 45.2 5
 1 -2 8 25.12 4.19
 1 2 8 33.93 3.28
 -1 -2 -8 34.43 4.53
 -1 -2 -8 33.51 5.18
 -1 2 -8 30.57 3.42
 1 -2 8 31.41 5.18
 1 -2 9 91.03 9.25
 1 -2 9 82.7 8.2
 -1 2 -9 87.93 5.42
 -1 -2 -9 97.75 9.36
 1 -2 10 53.08 6.99
 -1 2 -10 40.2 3.4
 -1 -2 -10 45.06 6.6
 1 -2 10 51.98 7.26
 1 -2 11 35.05 6.18
 -1 2 -11 22.97 2.31
 1 -2 11 36.42 6.23
 -1 -2 -11 30.91 5.53
 -1 2 -12 7.08 1.27
 1 -2 12 8.13 3.16
 -1 -2 -12 8.2 2.93
 1 -2 12 5.52 3.14
 1 -2 13 145 13.99
 1 -2 13 136.08 13.5
 -1 -2 -13 134.94 12.87
 -1 2 -13 161.47 6.23
 1 -2 14 28.28 6.49
 1 2 14 31.86 5.97
 1 -2 14 29.6 6.54
 -1 -2 -14 29.81 6.29
 -1 2 -14 38.24 2.88
 -1 -3 13 38.32 7.57
 1 -3 -13 36.83 7.62
 1 3 -13 43.45 3.96
 -1 -3 13 39.04 7.8
 1 -3 -12 1.7 1.7
 -1 -3 12 -0.59 0.99
 1 3 -12 3.62 1.34
 -1 -3 12 2.8 2.08
 -1 -3 11 39.81 7.51
 -1 -3 11 27.02 5.82
 1 -3 -11 32.95 6.72
 1 3 -11 28.36 3.73
 1 3 -10 304.99 13.75
 1 -3 -10 324.22 20.63
 -1 -3 10 306.42 20.83
 -1 -3 10 314.78 19.23
 1 -3 -9 53.27 7.96
 1 3 -9 58.58 5.96
 -1 -3 9 49.97 7.08
 -1 -3 9 64.56 8.87
 1 3 -8 9.56 2.66
 1 -3 -8 5.7 2.7
 -1 -3 8 7.44 2.56
 -1 -3 8 5.77 2.74
 1 -3 -7 65.22 8.01
 -1 -3 7 53.41 6.9
 -1 -3 7 63.12 8.35
 1 3 -7 59.66 6.47
 1 -3 -6 181.81 9.38
 1 3 -6 174.75 11.23
 -1 -3 6 157.8 11.5
 1 -3 -6 179.49 12.88
 -1 -3 6 165.92 13.3
 -1 -3 5 215.2 14.6
 1 -3 -5 206.47 13.41
 -1 3 5 220.28 15.28
 -1 -3 5 209.62 12.74
 1 3 -5 203.32 12.22
 1 -3 -5 221.9 10.77
 1 -3 -4 410.57 18.78
 1 3 -4 384.65 17.21
 -1 3 4 405.18 20.03
 -1 -3 4 400.15 17.74
 1 -3 -4 402.71 15.46
 -1 -3 4 410.64 20.04
 -1 3 3 80.23 8.35
 -1 -3 3 96.56 8.04
 1 -3 -3 94.69 7.15
 1 -3 -3 71.07 7.23
 1 3 -3 87.26 7.97
 1 -3 -2 244.14 13.03
 1 -3 -2 212.74 11.33
 1 3 -2 207.4 12.71
 -1 -3 2 214.14 12.09
 -1 3 2 193.62 13.23
 1 -3 -1 398.02 16.68
 -1 -3 1 453.53 17.22
 1 3 -1 439.1 19.59
 -1 3 1 461.92 20.98
 -1 -3 1 410.22 14.33
 1 -3 -1 400.74 16.84
 1 3 0 7.63 2.65
 1 -3 0 4.63 1.65
 1 -3 0 1.57 1.15
 -1 -3 0 4.31 1.46
 -1 -3 0 4.01 1.5
 -1 3 0 8.24 2.65
 -1 -3 0 4.84 1.47
 1 -3 0 6.68 1.99
 -1 -3 -1 1.17 1.21
 -1 -3 -1 0.56 0.82
 1 -3 1 0.9 0.61
 -1 3 -1 0.79 0.95
 1 -3 1 -1.63 1.11
 1 3 1 1.5 1.14
 -1 -3 -1 0.8 0.64
 1 -3 1 2.25 1.37
 -1 -3 -2 5.02 1.66
 -1 -3 -2 4.03 1.59
 1 3 2 4.8 2.08
 1 -3 2 4.07 1.58
 -1 3 -2 1.22 1.15
 1 -3 2 2.14 1.46
 -1 -3 -2 1.58 1.01
 -1 3 -3 67.96 7.03
 -1 -3 -3 70.08 6.72
 1 3 3 64.95 7.28
 -1 -3 -3 71.68 5.69
 -1 -3 -3 70.24 5.93
 1 -3 3 70.36 7.41
 1 -3 3 74.98 7.87
 1 -3 4 675.12 25.44
 -1 -3 -4 665.91 20.81
 -1 3 -4 586.77 22.39
 1 -3 4 659.3 25.89
 1 3 4 629.22 25.17
 -1 -3 -4 611.58 22.9
 -1 3 -5 33.23 4.77
 1 -3 5 40.79 6.18
 -1 -3 -5 36.22 5.36
 1 3 5 40.86 6.26
 1 -3 5 45.11 6.2
 -1 -3 -5 34.9 4.3
 -1 3 -6 40.59 5.41
 1 -3 6 41.05 6.04
 -1 -3 -6 28.09 4.09
 1 -3 6 40.15 6.37
 1 3 6 46.97 5.03
 -1 -3 -6 33.61 5.44
 -1 -3 -7 92.82 7.68
 -1 3 -7 97.43 8.35
 -1 -3 -7 104.75 10.07
 1 -3 7 91.24 10.03
 1 -3 7 121.1 10.81
 -1 3 -8 263.23 13.72
 -1 -3 -8 232.09 16.07
 1 -3 8 247.54 16.24
 -1 -3 -8 256.02 13.6
 1 -3 8 231.01 16.57
 1 -3 9 197.46 15.9
 -1 -3 -9 169.13 14.18
 -1 3 -9 201.97 11.33
 1 -3 9 187.01 14.35
 -1 3 -10 7.27 1.97
 1 -3 10 5.71 2.46
 1 -3 10 2.78 2.23
 -1 -3 -10 4.53 2.4
 -1 3 -11 8.73 2.08
 1 -3 11 10.72 3.86
 -1 -3 -11 6.03 2.59
 1 -3 11 10.73 3.53
 1 -3 12 39.36 7.73
 -1 3 -12 27.59 3.34
 -1 -3 -12 32.93 7
 1 -3 12 38.95 6.87
 1 4 -10 34.97 5.24
 1 -4 -10 27.09 6.36
 -1 -4 10 27.19 6.74
 -1 4 9 6.95 2.98
 1 4 -9 9.91 2.99
 -1 -4 9 7.38 4.05
 1 -4 -9 7.18 3.13
 -1 4 8 2.17 2.41
 -1 -4 8 5.28 3.11
 1 4 -8 6.46 2.55
 1 -4 -8 3.47 2.17
 1 4 -7 63.55 7.76
 -1 4 7 65.92 9.98
 1 -4 -7 63.22 8.79
 -1 -4 7 66.02 9.82
 1 4 -6 89.76 9.24
 -1 -4 6 72.82 10.02
 1 -4 -6 85.95 9.97
 -1 4 6 100.07 12.24
 1 -4 -5 120.56 11.34
 1 4 -5 124.85 10.94
 -1 4 5 116.6 12.67
 -1 -4 4 166.17 12.83
 1 4 -4 157.25 12.5
 -1 4 4 178.06 15.07
 1 -4 -4 159.63 12.84
 1 -4 -4 168.06 10.93
 -1 -4 3 4.28 2.24
 -1 4 3 2.02 1.87
 1 4 -3 1.97 1.75
 1 -4 -3 3.39 1.5
 1 -4 -3 2.72 1.6
 -1 4 2 18.46 4.84
 1 -4 -2 18.27 3.94
 -1 -4 2 21.45 4.23
 1 -4 -2 25.73 4.53
 1 4 -2 25.95 5.17
 1 4 -1 12.85 3.81
 1 -4 -1 13.27 3.47
 -1 4 1 16.98 4.54
 -1 -4 1 14.67 3.58
 -1 4 0 43.68 7.09
 1 -4 0 34.56 5.58
 1 4 0 35.89 6.36
 -1 -4 0 43 5.94
 -1 4 -1 63.85 8.49
 1 4 1 52.32 7.77
 1 -4 1 50.84 6.97
 -1 -4 -1 54.72 6.5
 1 4 2 202.39 15.46
 1 -4 2 227.38 15.33
 -1 4 -2 216.25 15.5
 1 -4 2 207.41 15.13
 -1 4 -3 1.67 1.73
 1 4 3 3.35 2.04
 1 -4 3 1.5 1.93
 1 -4 3 -0.08 1
 -1 4 -4 121.76 11.05
 1 4 4 147.57 13.5
 1 -4 4 137.97 12.89
 1 -4 4 149.3 13.07
 -1 -4 -4 129.7 11.04
 -1 4 -5 5.32 2.34
 1 4 5 8.21 3.78
 1 -4 5 17.2 4.34
 1 -4 5 7.81 3.14
 -1 -4 -5 12.15 3.44
 1 -4 6 182.33 15.8
 1 4 6 179.1 16.04
 1 -4 6 201.31 16.07
 -1 -4 -6 164.69 13.79
 -1 4 -6 169.03 12.92
 -1 -4 -7 1.03 1.91
 1 -4 7 3.28 2.73
 -1 4 -7 1.68 1.78
 1 4 7 2.9 2.65
 1 -4 7 0.54 1.49
 1 4 8 155.09 14.75
 -1 4 -8 159.4 12.25
 1 -4 8 179.72 16.58
 1 -4 8 175.47 15.82
 -1 -4 -8 157.85 14.81
 -1 4 -9 18.2 3.98
 1 -4 9 25.08 5.92
 1 4 9 12.15 4.13
 1 -4 9 18.43 5.46
 -1 -4 -9 19.1 5.17
 1 -5 -2 139.86 12.32
 -1 -5 2 115.76 11.85
 -1 5 2 139.47 14.6
 1 5 -2 119.32 12.66
 -1 5 1 4.21 2.84
 1 5 -1 12.1 4.09
 1 -5 -1 10.85 3.41
 -1 -5 1 9.11 3.29
 1 5 0 23.15 5.68
 -1 5 0 22.12 5.49
 1 -5 0 25.05 5.37
 1 5 1 55.54 8.89
 1 -5 1 65.2 8.93
 -1 5 -1 53.57 8.51
 -2 0 16 65.32 9.59
 -2 0 15 -0.29 2
 -2 0 14 -0.27 1.26
 -2 0 13 0.65 1.62
 2 0 -13 0.55 0.68
 -2 0 12 380.64 19.44
 2 0 -12 365.34 17.16
 2 0 -12 377.08 13.26
 2 0 -12 383.22 12.94
 -2 0 11 0.9 1.09
 2 0 -11 -0.6 0.94
 2 0 -11 -0.32 0.24
 2 0 -11 -0.31 0.48
 -2 0 10 514.01 21.1
 2 0 -10 541.81 14.55
 -2 0 10 567.04 18.45
 2 0 -10 541.3 19.52
 2 0 -9 -0.32 0.6
 -2 0 9 0.39 0.91
 2 0 -9 0.07 0.4
 -2 0 9 0.18 0.51
 2 0 -8 12.34 1.45
 -2 0 8 11.18 2.11
 -2 0 8 10 2.62
 2 0 -8 12.98 2.42
 -2 0 7 0.11 0.85
 2 0 -7 -0.02 0.14
 -2 0 7 0.34 0.58
 2 0 -7 0.22 0.51
 -2 0 6 300.39 10.15
 2 0 -6 286.54 10.91
 -2 0 6 291.61 12.39
 2 0 -6 294.93 7.39
 -2 0 5 -0.13 0.27
 2 0 -5 0.51 0.55
 2 0 -5 0.32 0.18
 2 0 -4 22.76 1.29
 2 0 -4 26.53 2.18
 -2 0 4 20.8 2.74
 2 0 -4 24.19 2.57
 2 0 -3 0.02 0.09
 2 0 -3 0.33 0.41
 -2 0 3 -0.43 0.58
 2 0 -3 0.33 0.46
 2 0 -2 6566.96 105
 2 0 -2 6657.37 107.78
 -2 0 2 6811.14 112.05
 2 0 -2 6640.05 109.6
 2 0 -1 0.24 0.14
 -2 0 1 -0.44 0.37
 2 0 -1 0.36 0.27
 -2 0 0 45.65 3.58
 2 0 0 42.39 2.48
 2 0 0 44.15 2.6
 2 0 1 0.48 0.35
 -2 0 -1 0.27 0.44
 -2 0 -2 3129.03 50.37
 2 0 2 3248.59 53.9
 2 0 2 3143.06 52.92
 -2 0 -2 3191.63 57.94
 2 0 3 -0.06 0.13
 -2 0 -3 0.43 0.71
 -2 0 -3 0.29 0.17
 2 0 4 3673.22 62.51
 -2 0 -4 3678.77 60.17
 2 0 4 3763.78 64.74
 -2 0 -4 3810.79 68.72
 2 0 5 -0.11 0.14
 2 0 5 0.24 0.34
 -2 0 -5 0.09 0.5
 -2 0 -5 -0.07 0.07
 2 0 6 115.68 5.01
 -2 0 -6 98.72 4.01
 2 0 6 118.22 6.35
 -2 0 -6 111.41 7.29
 2 0 7 0.42 0.46
 2 0 7 0.82 0.66
 -2 0 -7 0.28 0.17
 2 0 8 85.71 6.12
 -2 0 -8 75.86 4.14
 2 0 9 -0.62 0.6
 -2 0 -9 -0.88 0.69
 2 0 10 228.34 11.96
 2 0 11 -0.52 0.53
 2 0 12 225.11 13.33
 2 0 13 0.52 1.09
 2 0 13 0.7 1.34
 -2 0 -14 39.45 6.24
 2 0 14 47.86 7.62
 2 0 14 55.58 7.28
 -2 0 -15 0.56 1.02
 2 0 15 0.2 1.92
 2 1 -16 32.18 3.68
 -2 -1 16 37.09 7.7
 -2 1 16 37.32 7.16
 2 -1 -16 32.67 6.59
 2 1 -15 34.71 3.42
 -2 -1 15 46.75 8.24
 -2 1 15 53.33 8.01
 2 -1 -15 40.65 7.22
 -2 1 14 22.66 4.94
 2 1 -14 15.13 2.03
 2 -1 -14 22.68 5.05
 2 1 -13 258.13 8.35
 2 -1 -13 223.31 15.38
 -2 1 13 238.65 15.63
 -2 -1 13 268.09 18.25
 -2 -1 13 244.95 15.37
 2 1 -12 135.18 5.26
 -2 -1 12 136.4 12.36
 2 -1 -12 111.38 10.38
 -2 1 12 113.33 10.07
 -2 -1 12 110.61 9.88
 2 1 -11 91.76 3.88
 -2 -1 11 79.46 7.87
 -2 1 11 72.77 7.53
 2 -1 -11 78.82 8.21
 -2 -1 11 88.74 9.46
 -2 1 10 298.6 14.91
 -2 -1 10 316.5 17.48
 2 -1 -10 273.69 15.36
 2 -1 -10 280.82 11.41
 -2 -1 10 281.72 14.98
 -2 -1 9 70.69 7.66
 2 -1 -9 59.77 4.74
 2 1 -9 81.62 3.45
 2 -1 -9 64.64 6.78
 -2 1 9 75 6.72
 -2 -1 9 64.81 6.59
 -2 -1 8 1630.06 41.91
 2 -1 -8 1546.04 38.96
 -2 1 8 1481.74 36.37
 2 -1 -8 1558.55 32.96
 2 1 -8 1521.05 31.42
 2 1 -8 1509.78 27.67
 -2 -1 8 1484.85 37.97
 2 1 -7 175.92 6.52
 -2 1 7 178.71 9.09
 2 1 -7 156.75 5.26
 -2 -1 7 187.05 11.31
 2 -1 -7 182.83 10.37
 2 -1 -7 172.91 7.83
 -2 -1 7 179.34 10.12
 -2 1 6 150.23 7.8
 2 -1 -6 158.48 7.33
 2 -1 -6 155.64 9.17
 2 1 -6 148.64 5.32
 -2 -1 6 167.74 9.37
 2 1 -6 146.01 5.31
 -2 -1 5 1467.3 35.33
 2 -1 -5 1384.25 29.75
 2 1 -5 1346.08 26.9
 -2 1 5 1435.67 30.28
 -2 -1 5 1430.1 33.39
 2 -1 -5 1427.32 33.72
 2 1 -5 1412.63 25.53
 2 -1 -4 45.7 4.42
 2 1 -4 41.61 2.95
 -2 1 4 42.99 3.32
 2 -1 -4 44.97 3.66
 -2 -1 4 41.2 4.49
 -2 -1 4 40.25 4.1
 -2 -1 3 128.86 7.8
 -2 1 3 123.53 5.35
 2 1 -3 128.05 5.54
 2 -1 -3 119.33 6.09
 2 -1 -3 141.62 6.2
 2 -1 -3 120.13 7.18
 -2 -1 2 771.19 21.72
 2 1 -2 773.11 17.77
 -2 1 2 769.05 16.34
 2 -1 -2 802.39 15.31
 2 -1 -2 795.05 18.59
 2 -1 -2 832.08 21.53
 2 -1 -2 788.66 19.26
 -2 1 1 380.2 8.83
 2 -1 -1 390.06 11.97
 -2 1 1 410.96 12.5
 2 -1 -1 391.85 9.51
 2 1 -1 371.54 10.87
 -2 -1 1 388.41 13.74
 2 -1 -1 390.37 13.03
 -2 1 0 27.82 1.81
 2 -1 0 25.54 2.17
 2 -1 0 29.32 2.97
 -2 1 0 25.87 2.79
 -2 -1 0 28.04 3.34
 2 1 0 24.55 2.49
 -2 1 -1 845.48 19.9
 2 -1 1 876.4 19.12
 2 -1 1 888.05 21.39
 2 1 1 852.17 19.87
 2 -1 1 847.03 20.52
 -2 -1 -1 833.1 22.57
 -2 1 -1 840.03 17.51
 -2 -1 -2 128.53 7.57
 2 -1 2 130.81 6.56
 -2 1 -2 122.87 5.81
 2 -1 2 133.66 6.24
 -2 1 -2 132.39 5.36
 -2 -1 -3 1137.45 28.7
 -2 1 -3 1117.07 24.12
 2 -1 3 1148.2 25.85
 2 1 3 1155.24 25.38
 2 -1 3 1166.35 26.31
 -2 -1 -4 182.75 9.72
 -2 1 -4 199.44 7.16
 2 1 4 188.45 7.74
 2 -1 4 187.15 8.64
 -2 1 -5 44.8 2.95
 2 1 5 48.89 3.68
 2 -1 5 46.43 4.28
 -2 -1 -5 42.22 4.64
 -2 1 -6 74.09 3.57
 2 -1 6 82.69 6.42
 2 1 6 71.65 4.64
 2 -1 6 87.08 6.18
 -2 -1 -6 74.5 6.42
 2 -1 7 87.01 6.98
 -2 1 -7 78.03 3.42
 2 1 7 78.35 5.05
 2 -1 7 85.08 6.43
 -2 -1 -7 70.64 6.45
 2 1 8 210.79 9.25
 2 -1 8 215.99 12.04
 -2 1 -8 245.58 6.39
 2 -1 8 219.07 11.13
 -2 -1 -8 219.17 12.12
 2 -1 9 723.66 25.67
 2 1 9 709.55 20.78
 2 -1 9 733.98 23.56
 2 -1 9 711.47 25.49
 2 -1 10 901 30.3
 2 -1 10 923.38 30.52
 2 1 10 868.33 24.71
 2 1 11 14.72 2.84
 2 -1 11 13.07 3.47
 -2 1 -11 23.96 1.99
 2 -1 11 17.17 3.85
 2 -1 12 200.87 14.17
 -2 1 -12 199.19 7.07
 -2 -1 -12 183.15 13.18
 2 -1 12 204.13 14.54
 2 -1 13 17.36 4.18
 -2 1 -13 14.01 1.99
 -2 -1 -13 12.62 3.53
 2 -1 13 10.78 3.49
 -2 1 -14 25.45 3.03
 -2 -1 -14 30.18 5.78
 2 -1 14 27.16 5.84
 2 -1 14 41.35 6.83
 2 2 -15 13.95 1.85
 -2 -2 15 13.32 4.9
 -2 -2 15 13.61 4.54
 2 -2 -15 18.81 5.23
 2 -2 -14 21.53 5.4
 2 2 -14 19.46 2.08
 -2 -2 14 11.75 4.02
 -2 -2 14 14.34 4.61
 -2 2 14 21.64 4.85
 -2 -2 13 11.12 4.09
 2 2 -13 13.31 1.72
 -2 -2 13 12.03 3.67
 -2 2 13 17.36 4.04
 2 -2 -13 10.31 3.86
 2 2 -12 265.84 8.61
 -2 -2 12 257.82 18.55
 2 -2 -12 276.11 18.26
 -2 2 12 265.74 15.13
 -2 -2 12 248.01 17.13
 2 2 -11 5.7 1.26
 -2 -2 11 10.27 3.58
 -2 -2 11 6.26 3.16
 -2 2 11 2.84 1.52
 2 -2 -11 5.48 2.55
 2 2 -10 17.18 2.16
 -2 -2 10 19.38 4.48
 -2 -2 10 18.82 4.39
 -2 2 10 26.44 4.14
 2 -2 -10 18.23 4.34
 -2 -2 9 2.18 1.44
 -2 -2 9 3.76 2.29
 -2 2 9 1.8 0.95
 2 -2 -9 1.15 0.87
 2 -2 -9 2.28 1.55
 2 2 -9 2.85 1.04
 2 2 -8 407.07 13.35
 -2 2 8 408.09 15.27
 -2 -2 8 396.83 19.52
 2 -2 -8 388.45 14.71
 2 -2 -8 385.25 19.04
 -2 -2 8 388.83 19.07
 2 -2 -7 3.46 2
 2 -2 -7 2.62 1.36
 -2 -2 7 2.54 1.14
 -2 -2 7 6.13 2.28
 2 2 -7 1.68 0.74
 -2 2 7 1.88 0.87
 2 2 -6 16.28 2.7
 2 -2 -6 14.48 2.66
 -2 -2 6 14.92 3.22
 -2 -2 6 16.48 3.67
 -2 2 6 15.61 2.29
 2 -2 -6 12.13 3.25
 -2 2 5 1100.86 23.56
 2 2 -5 1117.52 27.83
 -2 -2 5 1030.75 31.51
 2 -2 -5 1031.4 27.67
 2 -2 -5 993.02 30.4
 2 -2 -5 1077.24 25.46
 -2 -2 5 1027.38 31.22
 -2 -2 4 5271.92 102.66
 -2 2 4 5491.71 90.36
 2 -2 -4 5408.33 102.12
 2 -2 -4 5476.85 98.93
 2 -2 -4 5307.97 95.58
 2 2 -4 5378.46 97.47
 -2 2 3 260.29 6.57
 2 2 -3 268.65 11.56
 2 -2 -3 293 12.65
 2 -2 -3 262.66 9.04
 -2 -2 3 269.43 13.57
 2 -2 -3 286.55 11.28
 -2 -2 3 260.08 6.4
 2 -2 -3 274.79 13.09
 -2 2 2 584.89 19.98
 -2 -2 2 573.31 20.36
 2 -2 -2 551.81 18.65
 -2 -2 2 591.84 13.2
 2 -2 -2 538.83 19.15
 2 -2 -2 548.99 15.87
 2 -2 -2 574.81 17.64
 2 2 -1 125.76 7.87
 2 -2 -1 129.21 7.7
 -2 -2 1 134.69 8.87
 -2 -2 1 122.91 5.58
 2 -2 -1 133.12 8.52
 -2 2 1 133.38 8.99
 2 -2 -1 139.03 7.27
 2 -2 0 353.1 12.94
 -2 -2 0 330.27 14.25
 -2 2 0 361.23 15.42
 -2 -2 0 324.68 11.11
 2 -2 0 375.73 14.64
 2 2 0 354.88 14.59
 2 -2 1 213.52 10.12
 2 -2 1 214.81 5.99
 -2 -2 -1 210.29 10.89
 -2 2 -1 211.92 11.08
 2 2 1 219.38 11.37
 -2 -2 -1 223.26 9.4
 2 -2 2 189.6 9.9
 -2 -2 -2 183.46 10.17
 -2 2 -2 188.91 9.97
 2 -2 2 196.05 10.35
 2 2 2 194.35 10.46
 -2 -2 -2 205.6 9.63
 2 -2 2 183.64 6.62
 -2 -2 -3 709.71 22.51
 2 -2 3 753.19 22.49
 -2 2 -3 711.65 21.44
 2 -2 3 709.47 17.43
 2 -2 3 698.6 22.23
 2 2 3 652.03 21.69
 -2 -2 -3 754.78 21.88
 -2 -2 -3 705.38 16.56
 -2 -2 -4 218.42 11.59
 2 -2 4 219.41 11.59
 -2 2 -4 217.49 10.68
 2 -2 4 213.23 8.99
 2 -2 4 215.03 11.65
 -2 -2 -4 213.8 11.23
 -2 -2 -5 401.52 16.52
 2 -2 5 395.75 17.01
 2 -2 5 390.56 14.14
 2 2 5 428.16 15.11
 -2 2 -5 424.32 15.47
 2 -2 5 415.5 17.36
 -2 -2 -5 400.36 16.82
 -2 2 -6 341.77 13.33
 2 -2 6 342.3 16.34
 -2 -2 -6 324.52 15.54
 2 2 6 335.6 13
 2 -2 6 342.14 15.92
 2 -2 6 327.92 13.69
 -2 -2 -6 312.77 14.83
 2 -2 7 762.29 26.98
 -2 2 -7 698.64 19.91
 2 2 7 743.09 20.77
 -2 -2 -7 730.3 25.46
 2 -2 7 727.95 23.47
 2 -2 7 746.13 25.82
 -2 -2 -7 733.17 24.59
 -2 2 -8 12.98 2.14
 2 2 8 8.71 1.94
 -2 -2 -8 13.33 3.28
 2 -2 8 13.59 3.05
 -2 -2 -8 8.06 2.46
 2 -2 8 14.16 3.21
 2 -2 8 8.46 2.8
 2 2 9 -0.24 0.52
 -2 2 -9 0.12 0.19
 -2 -2 -9 0.66 1.03
 2 -2 9 -1.41 1.08
 2 -2 9 1.33 1.74
 -2 -2 -9 0.32 1.04
 2 -2 9 1.65 1.16
 2 -2 10 477.52 23.38
 2 -2 10 481.67 21.35
 2 -2 10 467.75 21.59
 -2 -2 -10 453.91 21.38
 -2 2 -11 6.2 1.23
 2 -2 11 8.87 3.3
 -2 -2 -11 3.76 1.79
 2 -2 11 -0.21 1.43
 2 -2 11 8.69 3.37
 -2 2 -12 26.4 2.28
 2 -2 12 23.81 5.32
 -2 -2 -12 21.68 5.05
 2 -2 12 19.75 5.08
 2 -2 13 71.29 10.05
 -2 2 -13 81.15 4.26
 2 -2 13 88.94 10.73
 -2 -2 -13 77.45 9.54
 2 3 -13 30.12 3.27
 -2 -3 13 28.35 6.7
 -2 -3 13 18.49 5.51
 2 -3 -13 39.76 8.01
 2 3 -12 17.55 2.7
 -2 -3 12 21.21 5.43
 -2 -3 12 18.93 5.24
 2 3 -11 0.59 0.42
 -2 -3 11 -0.96 1.82
 -2 -3 11 2.59 2.18
 2 -3 -11 1.28 2.14
 -2 -3 10 41.03 7.24
 2 3 -10 37.13 4.4
 -2 -3 10 41.24 7.26
 2 -3 -10 40.34 7.25
 2 3 -9 9.9 2.28
 -2 -3 9 7.61 3.12
 -2 -3 9 4.48 2.25
 2 -3 -9 12.93 3.78
 -2 -3 8 176.82 13.91
 -2 -3 8 197.43 15.24
 2 3 -8 222.35 12.11
 2 -3 -8 187.82 14.52
 2 -3 -7 380.61 20.35
 2 3 -7 407.64 17.66
 -2 -3 7 368.7 20.71
 -2 -3 7 403.69 20.68
 -2 -3 6 183.57 13.21
 2 3 -6 222.39 12.46
 2 -3 -6 205.49 10.73
 2 -3 -6 191.35 13.71
 2 -3 -5 41.33 4.72
 -2 -3 5 38.11 5.88
 2 3 -5 37.64 5.06
 2 -3 -5 40.7 6.02
 -2 3 4 90.8 9.29
 2 -3 -4 88.37 8.63
 -2 -3 4 81.05 8.39
 2 3 -4 81.6 7.43
 2 -3 -4 83.73 6.9
 -2 3 3 270.26 15.8
 -2 -3 3 294.09 15.89
 2 3 -3 250.73 13.63
 2 -3 -3 276.58 15.25
 2 -3 -3 292.34 13.56
 2 -3 -2 216.56 11.86
 -2 3 2 186.2 13.09
 -2 -3 2 200.32 12.76
 2 3 -2 203.12 12.38
 2 -3 -2 204.43 12.48
 2 -3 -2 229.48 11.46
 -2 -3 1 8.3 2.57
 2 3 -1 9.24 2.67
 -2 3 1 5.32 2.46
 2 -3 -1 5.43 2.04
 2 -3 -1 6.12 2.11
 2 -3 -1 7.36 2.33
 2 -3 0 1.93 0.74
 2 -3 0 1.76 1.1
 -2 -3 0 0.93 0.67
 -2 -3 0 1.42 1.26
 2 -3 0 0.28 0.62
 2 3 0 3.01 1.81
 -2 3 0 1.51 1.46
 2 3 1 504.91 21.89
 -2 -3 -1 476.42 19.19
 -2 3 -1 508.21 21.96
 -2 -3 -1 499.72 17.43
 2 -3 1 534.71 20.91
 2 -3 1 504.24 20.39
 -2 -3 -2 27.12 3.48
 2 -3 2 27.53 4.59
 -2 3 -2 26.84 4.5
 -2 -3 -2 30.44 4.34
 2 3 2 24.1 4.5
 2 -3 2 28.21 4.71
 -2 -3 -2 25.06 3.71
 2 3 3 1.62 0.79
 -2 3 -3 0.37 1.05
 -2 -3 -3 1.8 0.99
 2 -3 3 1.05 0.92
 2 -3 3 -0.13 0.65
 -2 -3 -3 -0.43 0.94
 -2 -3 -4 96.91 8.06
 2 -3 4 103.95 9.46
 2 3 4 94.93 8.98
 -2 3 -4 93.23 8.22
 -2 -3 -4 93.2 8.27
 2 -3 4 97.48 9.1
 2 -3 5 134.71 11.16
 -2 -3 -5 132.95 9.63
 2 -3 5 142.2 11.47
 -2 3 -5 128.06 9.78
 2 3 5 121.29 10.66
 -2 -3 -5 157.28 11.42
 2 -3 6 166.12 13.12
 -2 3 -6 176.51 11.47
 2 3 6 172.44 13.38
 2 -3 6 179.53 13.44
 2 3 6 203.91 11.51
 -2 -3 -6 157.19 12.15
 -2 -3 -6 190.13 11.78
 2 -3 7 107.55 10.72
 -2 3 -7 118.09 9.13
 2 3 7 98.05 7.8
 2 -3 7 121.4 11.27
 -2 -3 -7 105.43 10.23
 -2 -3 -7 90.83 8.33
 -2 -3 -8 39.66 5.67
 -2 3 -8 39.47 5.04
 2 -3 8 45.63 6.95
 2 -3 8 36.41 6.51
 -2 -3 -8 39.84 6.57
 2 -3 9 69.55 9.46
 -2 3 -9 62.51 6.01
 2 -3 9 67.37 8.77
 -2 -3 -9 61.22 8.42
 -2 -3 -9 50.79 6.69
 2 -3 10 360.46 22.93
 -2 3 -10 333.67 13.76
 2 -3 10 374.94 21.79
 -2 -3 -10 321.22 20.35
 2 -3 11 80.75 11.14
 -2 3 -11 72.21 5.63
 2 -3 11 77.69 9.87
 -2 -3 -11 61.34 9
 2 4 -10 21.9 4.06
 -2 -4 10 24.28 6.43
 2 -4 -10 19.14 5.47
 -2 4 9 42.38 7.67
 2 4 -9 41.69 5.95
 2 -4 -9 50.2 8.56
 -2 4 8 30.43 6.81
 2 -4 -8 26.42 6.21
 2 4 -8 39.54 5.96
 2 4 -7 0.29 0.66
 -2 4 7 2.75 2.78
 2 -4 -7 2.72 2.38
 -2 4 6 149.74 15.29
 2 4 -6 133.89 11.18
 2 -4 -6 123.93 12.25
 -2 4 5 33.46 6.9
 2 4 -5 41.34 6.1
 2 -4 -5 45.89 5.74
 2 -4 -5 34.35 6.19
 2 -4 -4 38.44 5.37
 2 4 -4 36.73 5.82
 -2 4 4 26.64 6.02
 2 -4 -4 32.44 5.89
 -2 4 3 24.72 5.5
 2 4 -3 27.67 5.16
 2 -4 -3 27.36 4.69
 2 -4 -3 22.95 4.86
 2 4 -2 15.89 4.14
 -2 4 2 19.44 5.03
 2 -4 -2 13.65 3.33
 2 -4 -2 11.79 3.4
 2 4 -1 64.23 8.13
 -2 4 1 64.3 8.87
 2 -4 -1 70.18 7.89
 2 -4 -1 71.91 8.11
 -2 -4 1 58.14 6.82
 2 -4 0 -0.74 1.18
 -2 4 0 -2 1.6
 -2 -4 0 0.64 0.98
 2 4 1 51.33 7.67
 -2 4 -1 55 7.89
 2 -4 1 65.74 7.93
 2 -4 1 66.72 8.05
 2 4 2 189.45 14.94
 2 -4 2 217.49 15.3
 -2 4 -2 214.68 15.5
 2 -4 2 221.73 15.52
 2 -4 3 16.86 4.3
 -2 4 -3 23.66 4.9
 2 -4 3 23.29 5.18
 2 4 3 17.59 4.34
 2 4 4 41.34 7.21
 2 -4 4 70.82 9.12
 -2 4 -4 77.12 8.7
 2 -4 4 51.84 7.78
 2 -4 5 43.1 7.32
 2 4 5 39.03 7.02
 -2 4 -5 46.02 6.61
 2 -4 5 40.63 6.91
 -2 -4 -5 37.04 6.34
 -2 4 -6 65.36 7.95
 2 4 6 72.52 10
 2 -4 6 88.71 10.84
 -2 -4 -6 86.05 9.92
 2 -4 6 70.7 9.8
 -2 4 -7 27.16 4.97
 2 4 7 24.41 5.72
 2 -4 7 22.86 5.72
 -2 -4 -7 27.25 5.78
 2 -4 7 22.1 5.42
 2 4 8 70.68 10.1
 -2 4 -8 67.13 7.77
 2 -4 8 69.27 10.15
 -2 -4 -8 68.67 9.76
 2 -4 8 57.52 9.27
 -3 0 16 0.76 0.7
 -3 0 15 458.31 25.93
 -3 0 14 4.84 2.8
 3 0 -13 279.86 11.69
 -3 0 13 278.72 18.01
 3 0 -12 0.61 0.89
 -3 0 12 0.53 1.02
 3 0 -12 0.3 1.02
 -3 0 11 954.36 32.38
 3 0 -11 876.01 22.19
 3 0 -11 882.8 23.04
 3 0 -11 925.94 28.35
 3 0 -10 -0.77 0.97
 3 0 -10 0.16 0.48
 -3 0 10 0.58 0.77
 3 0 -10 -0.35 0.78
 -3 0 9 1298.47 36.64
 3 0 -9 1256.67 26.04
 3 0 -9 1236.01 32.28
 -3 0 9 1254.16 29.22
 3 0 -9 1234.62 28.26
 3 0 -8 -0.07 0.4
 3 0 -8 0.82 0.98
 -3 0 8 0.51 1.1
 3 0 -8 0.2 0.44
 3 0 -7 1076.39 21.51
 3 0 -7 1082.92 24.39
 -3 0 7 1102.84 30.82
 3 0 -7 1041.07 26.95
 3 0 -6 -0.17 0.24
 3 0 -6 0.71 0.66
 -3 0 6 0 0.32
 3 0 -6 -0.19 0.37
 -3 0 5 113.98 7.65
 3 0 -5 123.13 4.24
 3 0 -5 125.24 5.82
 3 0 -5 123.39 6.89
 3 0 -4 -0.06 0.21
 3 0 -4 0.43 0.49
 -3 0 4 -0.49 0.61
 3 0 -4 0.72 0.6
 -3 0 3 2717.33 53.62
 3 0 -3 2623.85 44.27
 3 0 -3 2724.75 47.96
 3 0 -2 0.57 0.36
 3 0 -2 -0.25 0.3
 -3 0 2 0.4 0.52
 3 0 -1 2105.22 39.17
 -3 0 1 2109.43 43.78
 3 0 -1 2106.19 38.89
 -3 0 0 0 0.61
 3 0 0 0.31 0.39
 3 0 0 -0.08 0.13
 -3 0 -1 1906.61 40.87
 3 0 1 1895.16 36.13
 3 0 1 1949.77 36.13
 3 0 2 -0.1 0.24
 -3 0 -2 -0.06 0.57
 3 0 2 0.04 0.15
 -3 0 -3 27.59 3.43
 3 0 3 29.78 2.64
 3 0 3 21.85 1.83
 -3 0 -4 0.55 0.66
 -3 0 -4 -0.16 0.21
 3 0 4 0.6 0.4
 3 0 5 39.06 3.54
 -3 0 -5 32.23 2.09
 3 0 5 34.43 2.46
 -3 0 -5 40.78 4.48
 -3 0 -6 0.03 0.54
 3 0 6 1.13 0.89
 3 0 6 0.37 0.37
 -3 0 -6 -0.35 0.23
 3 0 7 0.01 0.57
 -3 0 -7 -0.09 0.66
 3 0 8 -0.17 0.6
 -3 0 -8 0.21 1.12
 3 0 9 1173.66 30.91
 3 0 10 1.27 0.89
 3 0 11 1.82 1.42
 3 0 12 -0.12 1.21
 3 0 13 293.22 16.76
 3 0 14 -0.61 1.36
 3 0 14 0.03 1.08
 -3 1 16 2.55 2.1
 3 1 -16 -0.88 1.04
 -3 -1 16 1.06 2.24
 3 -1 -16 -1.14 2.18
 -3 -1 15 7.37 3.67
 -3 1 15 5.03 2.78
 3 1 -15 1.74 0.69
 3 -1 -15 6.18 3.01
 -3 -1 14 180.59 16.03
 3 1 -14 190.11 7.98
 3 -1 -14 173.29 14.31
 -3 1 14 189.08 15.08
 3 1 -13 7.4 1.26
 -3 -1 13 6.77 3.19
 -3 1 13 8.41 3.06
 3 -1 -13 4.81 2.13
 3 1 -12 12.65 1.59
 -3 -1 12 14.92 3.68
 -3 -1 12 11.67 3.71
 -3 1 12 14.24 3.49
 3 -1 -12 15.12 3.74
 -3 -1 11 105.3 10.81
 3 1 -11 129.37 4.71
 -3 1 11 106.66 9.75
 3 -1 -11 111.41 7.66
 3 -1 -11 93.97 9.29
 -3 -1 11 104.08 9.36
 -3 -1 10 156.7 12.47
 3 1 -10 149.96 5.11
 -3 1 10 123.5 9.8
 3 -1 -10 119.43 7.75
 3 -1 -10 127.97 10.31
 -3 -1 10 132.66 10
 3 1 -9 7.45 1.03
 3 -1 -9 7.72 1.89
 -3 -1 9 3.5 1.79
 -3 -1 9 5.65 2.13
 -3 1 9 8.03 2.32
 3 -1 -9 9.14 2.46
 -3 -1 8 82.14 8.21
 3 1 -8 96.43 3.65
 -3 1 8 84.48 7.14
 3 -1 -8 80.89 7.43
 -3 -1 8 85.17 7.41
 3 -1 -8 82.66 6.05
 3 1 -7 0.26 0.29
 3 -1 -7 0.2 0.51
 -3 -1 7 0.05 0.69
 -3 1 7 -0.21 0.69
 3 -1 -7 -0.04 0.33
 3 1 -7 -0.03 0.22
 -3 1 6 407.56 14.61
 3 1 -6 353.46 9.1
 3 -1 -6 403.59 13.8
 3 -1 -6 380.84 15.66
 3 1 -5 1275.03 24.54
 3 -1 -5 1364.6 30.29
 -3 1 5 1281.68 29.98
 3 -1 -5 1339.54 33.31
 -3 1 4 297.34 10.96
 3 -1 -4 312.02 6.57
 3 1 -4 298.62 8.47
 3 -1 -4 310.45 11.6
 3 -1 -4 325.25 13.73
 3 1 -3 290.65 8.53
 3 -1 -3 291.34 6.96
 -3 1 3 291.41 10.29
 3 -1 -3 284.77 11.03
 3 -1 -3 288.37 12.63
 3 -1 -2 1.96 0.54
 3 1 -2 1.33 0.54
 -3 1 2 1.09 0.65
 3 -1 -2 1.54 0.75
 3 -1 -2 0.65 0.64
 3 -1 -1 2.69 0.99
 3 -1 -1 1.35 0.52
 -3 1 1 1.67 0.91
 3 1 -1 1.27 0.57
 -3 1 1 1.89 0.7
 3 -1 -1 2.14 0.94
 3 1 0 1439.79 28.37
 3 -1 0 1474.78 28.39
 3 -1 0 1515.57 32.38
 -3 1 0 1473.38 30.34
 3 -1 0 1438.39 31.04
 -3 1 -1 301.12 9.84
 -3 1 -1 293.28 9.71
 3 -1 1 306.54 9.76
 3 -1 1 304.72 11.62
 3 1 1 290.69 9.53
 3 -1 1 316.01 11.15
 3 -1 2 171.2 8
 -3 1 -2 160.1 6.45
 3 -1 2 161.4 7.23
 3 -1 2 159.49 8.29
 3 1 2 155.52 6.81
 3 1 2 144.25 4.67
 -3 1 -2 163.49 7.3
 -3 1 -3 1853.53 34.63
 3 -1 3 1874.53 37.99
 3 1 3 1801.06 31.66
 3 -1 3 1797.3 38.19
 3 1 3 1804.37 37.83
 -3 1 -3 1816.29 37.64
 -3 -1 -4 522.09 19.54
 3 -1 4 537.54 16.6
 3 1 4 481.15 15.09
 3 1 4 552.51 10.93
 3 -1 4 522.38 16.39
 -3 1 -4 494.87 12.55
 -3 1 -4 514.76 16.1
 -3 -1 -5 537.65 19.92
 3 1 5 499.89 15.25
 3 -1 5 522.74 17.16
 -3 1 -5 488.68 11.71
 3 -1 5 510.27 16.58
 3 -1 6 197.48 10.46
 -3 1 -6 174.2 5.42
 3 -1 6 187.97 9.6
 3 1 6 187.6 8.56
 -3 -1 -6 201.24 11.65
 3 -1 7 0.33 0.76
 3 1 7 0.59 0.8
 -3 -1 -7 0.71 1.32
 3 -1 7 -0.52 0.7
 -3 1 -7 1.65 0.54
 3 -1 8 357.61 16.52
 3 1 8 355.87 13.61
 3 -1 8 383.53 15.54
 -3 -1 -8 345.73 17.05
 3 1 9 288.38 12.5
 -3 1 -9 338.56 8.08
 3 -1 9 309.83 15.78
 -3 -1 -9 283.32 15.64
 3 1 10 -0.26 0.36
 -3 1 -10 1.39 0.51
 3 -1 10 0.31 0.64
 3 -1 11 91.81 9.39
 -3 1 -11 98.09 4.61
 3 1 11 93.49 7.53
 3 -1 11 90.26 9.08
 3 1 12 46.38 5.68
 3 -1 12 50.32 7.13
 3 -1 12 39.53 6.43
 3 1 13 2.3 0.59
 3 -1 13 3.93 2.62
 3 2 -15 7.84 1.46
 -3 -2 15 10.92 4.55
 3 -2 -15 8.42 3.22
 3 2 -14 5.75 1.19
 -3 -2 14 4.69 3.04
 -3 -2 14 11.91 4.59
 3 -2 -14 7.19 3.24
 3 2 -13 7.46 1.32
 -3 -2 13 7.83 2.91
 -3 -2 13 6.4 3.03
 3 -2 -13 4.91 2.8
 3 2 -12 3.05 0.91
 -3 -2 12 0.45 1.51
 -3 -2 12 2.86 2.43
 3 -2 -12 -0.29 1.19
 3 2 -11 161.24 6.43
 -3 -2 11 182.36 15.31
 3 -2 -11 144.34 12.91
 -3 -2 11 171.6 13.58
 3 2 -10 16.13 2.1
 3 -2 -10 18.62 3.23
 -3 -2 10 12.58 3.47
 -3 -2 10 19.97 4.89
 3 -2 -10 17.61 4.49
 -3 -2 9 746.05 30.24
 3 2 -9 721.19 18.2
 3 -2 -9 717.72 22.8
 3 -2 -9 707.26 28.17
 -3 -2 9 761.81 28.59
 -3 -2 8 425.43 21.35
 3 2 -8 394.8 12.71
 3 -2 -8 369.13 15.4
 3 -2 -8 385.46 19.21
 -3 -2 8 431.16 20.02
 -3 -2 7 114.42 10.42
 3 2 -7 107.44 6.41
 3 -2 -7 97.93 7.53
 3 -2 -7 107.97 9.45
 3 -2 -6 17.77 3.29
 3 2 -6 21.85 2.97
 -3 -2 6 24.41 4.61
 3 -2 -6 24.59 4.26
 3 2 -5 8.05 1.82
 3 -2 -5 8.3 2.13
 -3 -2 5 10.64 3.02
 3 -2 -5 9.36 2.67
 3 -2 -4 0.55 0.51
 3 2 -4 1.19 0.93
 3 -2 -4 0.01 0.94
 -3 -2 4 0.39 0.78
 3 -2 -4 0.29 1.23
 3 2 -3 8.26 1.98
 3 -2 -3 6 1.72
 -3 -2 3 8 2.5
 3 -2 -3 6.58 1.82
 3 -2 -3 8.01 1.48
 -3 -2 3 7.79 1.05
 3 -2 -3 8.78 2.46
 3 -2 -2 -0.23 0.42
 -3 2 2 0.07 0.32
 3 2 -2 -0.36 0.3
 -3 -2 2 0.01 0.74
 3 -2 -2 0.4 0.85
 3 -2 -2 0.42 0.65
 3 -2 -2 -0.36 0.91
 3 -2 -1 565.92 16.56
 -3 -2 1 550.22 21.27
 -3 2 1 606.25 21.05
 3 2 -1 552.23 17.8
 3 -2 -1 579.32 20.03
 3 -2 -1 613.64 21.38
 3 -2 -1 558.72 18.5
 3 -2 0 189.89 10
 3 -2 0 186.62 8.95
 -3 -2 0 178.7 11.22
 -3 2 0 191.35 10.96
 3 2 0 194.06 10.04
 3 -2 1 35.77 4.02
 3 2 1 36.43 4.35
 -3 2 -1 40.27 4.55
 3 -2 1 37.63 2.26
 -3 -2 -1 29.81 4.54
 3 -2 1 39.65 4.55
 -3 -2 -2 225.22 12.81
 3 -2 2 222.25 10.77
 3 -2 2 235.59 7.68
 -3 2 -2 212.72 10.65
 3 2 2 230.67 11.52
 3 -2 2 227.32 11.61
 -3 -2 -3 251.75 13.74
 3 -2 3 256.34 12.14
 3 2 3 236.67 11.81
 -3 2 -3 260.32 11.75
 3 -2 3 272.07 13
 3 -2 3 259.97 9.37
 -3 -2 -4 303.71 15.32
 3 2 4 283.33 13.57
 -3 2 -4 344.92 13.6
 3 -2 4 282.8 13.97
 3 -2 4 319.13 11.49
 3 -2 4 287.59 13.72
 3 2 4 326 13.73
 -3 -2 -5 90.83 8.18
 3 -2 5 84.92 7.54
 -3 2 -5 102.7 6.89
 3 -2 5 83.5 6.09
 3 -2 5 86.2 7.62
 3 2 5 78.68 6.45
 -3 -2 -6 121.48 9.68
 3 -2 6 110.15 9.09
 -3 2 -6 132.22 7.49
 3 -2 6 116.25 9.16
 3 -2 6 125.86 8.17
 3 2 6 125.14 8.03
 3 -2 7 1541.46 42.54
 -3 2 -7 1594.86 33.73
 3 -2 7 1605.35 39.47
 3 -2 7 1587.57 42.14
 3 2 7 1522.78 36.55
 -3 -2 -7 1515.23 42.28
 -3 -2 -8 2.79 2.14
 3 2 8 0.86 0.93
 -3 2 -8 0.23 0.22
 3 -2 8 0.61 1.27
 3 -2 8 1.97 1.79
 3 -2 8 -0.41 1.12
 3 -2 9 519.29 23.76
 3 2 9 529.32 17.92
 -3 2 -9 454.83 12.96
 3 -2 9 531.22 21.9
 3 -2 9 554.19 22.95
 -3 -2 -9 482.93 21.78
 -3 -2 -9 516.73 22.62
 -3 2 -10 22.61 2.18
 3 2 10 20.3 3.35
 -3 -2 -10 27.65 5.21
 -3 -2 -10 21.69 4.52
 3 -2 10 28.44 5.15
 3 -2 10 23.93 5.15
 3 -2 11 259.34 18.08
 -3 2 -11 292.15 8.42
 3 -2 11 260.62 16.96
 -3 -2 -12 13.37 3.89
 3 -2 12 12.51 3.85
 3 -2 12 11.51 4.03
 3 3 -13 18.26 2.49
 -3 -3 13 23.02 5.83
 -3 -3 13 19.01 5.49
 3 -3 -13 17.05 5.57
 3 3 -12 0.58 0.54
 -3 -3 12 1.14 1.67
 -3 -3 12 -2.14 2.38
 3 -3 -12 1.78 1.68
 -3 -3 11 89.06 11.51
 3 3 -11 75.26 5.82
 -3 -3 11 63.87 9.4
 3 -3 -11 91.9 11.31
 3 3 -10 9.68 2.25
 -3 -3 10 12.15 4.41
 3 -3 -10 15.09 4.32
 3 3 -9 30.88 4.1
 -3 -3 9 40.01 7.28
 3 -3 -9 36.5 6.63
 3 3 -8 1.64 1.21
 -3 -3 8 1.27 2.05
 3 -3 -8 2.34 1.55
 3 -3 -8 3.82 2.4
 -3 -3 7 257.79 17.38
 3 3 -7 290.31 14.28
 3 -3 -7 261.3 14.81
 3 -3 -7 267.51 17.19
 3 -3 -6 1284.43 37.83
 -3 -3 6 1290.17 42.54
 3 3 -6 1371.62 36.07
 3 -3 -6 1362.07 34.85
 3 -3 -6 1244.91 40.81
 -3 3 5 268.26 17.32
 -3 -3 5 282.63 17.65
 3 3 -5 266.64 13.73
 3 -3 -5 301.09 13.95
 3 -3 -5 271.73 16.55
 3 -3 -4 31.22 4.35
 3 3 -4 28.67 4.31
 -3 3 4 30.3 5.31
 -3 -3 4 21.77 4.64
 3 -3 -4 33.38 5.49
 -3 3 3 141.13 11.46
 3 3 -3 167.1 10.62
 -3 -3 3 158.39 12.57
 3 -3 -3 167.37 10.4
 3 -3 -3 148.38 11.53
 -3 3 2 50.32 6.78
 3 3 -2 49.97 5.88
 -3 -3 2 49.09 6.64
 3 -3 -2 48.61 6.29
 3 -3 -2 47.66 5.5
 -3 3 1 10.11 3.15
 3 3 -1 14.16 3.21
 -3 -3 1 11.63 3.2
 3 -3 -1 12.17 3.02
 3 -3 -1 9.77 2.32
 3 -3 -1 10.65 2.97
 -3 3 0 13.85 3.39
 -3 -3 0 10.09 3.03
 3 -3 0 13.35 3.08
 3 -3 0 7.3 2.16
 3 3 0 10.89 2.96
 -3 -3 -1 158.98 11.65
 3 3 1 179.31 12.35
 3 -3 1 173.06 11.63
 -3 3 -1 187.85 12.56
 -3 -3 -1 162.93 9.54
 3 -3 1 162.22 10.85
 3 -3 2 235.74 13.75
 -3 -3 -2 261.33 15.08
 -3 3 -2 245.39 13.98
 3 -3 2 275.13 15.08
 3 3 2 279.93 15.74
 -3 -3 -2 256.41 13.02
 -3 -3 -3 43.81 6.07
 3 -3 3 40.62 5.77
 -3 3 -3 36.03 5.01
 3 3 3 39.37 5.75
 -3 -3 -3 41.05 5.37
 3 -3 3 39.51 5.67
 3 -3 4 330.25 17.48
 -3 -3 -4 319.41 16.79
 3 3 4 321.9 17.37
 3 -3 4 348.91 18.1
 -3 3 -4 315.5 15.61
 -3 -3 -4 349.82 17.05
 3 3 5 32.99 4.73
 -3 3 -5 24.99 4.16
 -3 -3 -5 21.01 4.19
 3 -3 5 18.8 4.19
 3 3 5 21.27 4.34
 -3 -3 -5 22.65 4.28
 3 -3 5 17.4 4
 -3 -3 -6 172.65 12.39
 3 -3 6 149.05 12.49
 3 3 6 168.9 13.09
 3 3 6 195.49 11.77
 -3 3 -6 184.99 11.56
 -3 -3 -6 169.63 12.82
 3 -3 6 178.46 13.42
 3 3 7 12.26 3.7
 -3 3 -7 9.85 2.65
 -3 -3 -7 12.91 3.54
 3 3 7 10.85 2.82
 3 -3 7 10.55 3.41
 -3 -3 -7 13.74 4.04
 3 -3 7 8.55 2.93
 3 -3 8 325.22 20.44
 3 -3 8 381.94 21.1
 3 3 8 340.44 15.49
 -3 3 -8 365.67 15.57
 -3 -3 -8 319.92 19.16
 -3 -3 -8 343.33 18.39
 -3 3 -9 9.74 2.26
 -3 -3 -9 13.47 3.65
 3 -3 9 2.74 1.27
 -3 -3 -9 10.22 3.67
 3 -3 9 10.42 3.55
 -3 -3 -10 -0.16 0.67
 -3 3 -10 1.23 0.66
 3 -3 10 1.84 1.93
 -3 -3 -10 -1.08 1.89
 3 -3 10 1.53 2.02
 -3 4 9 -0.33 1
 3 4 -9 -1.32 1.03
 3 -4 -9 0.22 0.83
 3 4 -8 10.66 2.94
 3 -4 -8 2.6 2.34
 -3 4 7 143.51 15.55
 3 4 -7 133.69 10.94
 3 -4 -7 110.55 12.23
 3 -4 -6 22.67 4.29
 -3 4 6 30.17 7.07
 3 -4 -6 23.21 5.42
 3 4 -6 26.16 4.91
 3 4 -5 64.04 7.52
 -3 4 5 64.3 9.55
 3 -4 -5 62.61 7.04
 3 -4 -5 51.23 7.92
 -3 4 4 219.05 17.31
 3 4 -4 233 14.77
 3 -4 -4 206.31 15.62
 3 -4 -4 212.02 13.42
 3 -4 -3 7.2 2.53
 -3 4 3 8.6 3.4
 3 4 -3 3 1.93
 3 -4 -3 3.92 2.15
 -3 4 2 0.55 2.29
 3 4 -2 0.58 1.32
 3 -4 -2 4.08 1.99
 3 -4 -2 3.89 2.21
 3 -4 -1 355.43 18.72
 3 4 -1 337.97 19.19
 -3 4 1 341.82 21.04
 3 -4 -1 335.05 18.73
 3 -4 0 111.17 10.48
 -3 4 0 106.41 11.34
 3 4 0 121.15 11.35
 3 4 1 -0.29 1.04
 -3 4 -1 0.66 1.08
 3 4 2 1.71 1.32
 -3 4 -2 1.73 1.57
 3 -4 2 2.04 2.47
 3 -4 2 -0.46 1.48
 3 4 3 24.29 5.19
 -3 4 -3 19.43 4.41
 3 -4 3 18.42 4.65
 3 -4 3 22.25 5.06
 3 4 4 1.04 0.84
 -3 4 -4 -0.05 0.63
 -3 4 -5 107.87 10.15
 3 -4 5 94.47 10.94
 3 4 5 110.12 10.13
 3 4 5 100.39 11.28
 3 -4 5 114.62 12.08
 -3 4 -6 44.32 6.41
 3 -4 6 53.96 8.48
 3 4 6 45.23 7.83
 3 -4 6 44.42 7.68
 -3 -4 -6 42.81 7.26
 3 4 7 39.09 7.56
 3 -4 7 56.62 8.93
 -3 4 -7 39.86 5.97
 3 -4 7 36.74 7.33
 -3 -4 -7 48.78 8.01
 -4 0 16 64.22 9.94
 -4 0 15 3.11 2.9
 4 0 -14 8.69 2.15
 -4 0 14 7.49 3.1
 4 0 -13 0.26 0.3
 -4 0 13 0.27 0.82
 -4 0 12 143.57 12.84
 4 0 -12 145.9 8.6
 4 0 -11 1.43 1.09
 -4 0 11 3.19 1.82
 4 0 -11 -0.79 1.09
 -4 0 10 140.73 11.5
 4 0 -10 128.63 7.55
 4 0 -10 136.37 9.21
 4 0 -9 0.44 0.8
 4 0 -9 -0.78 0.55
 4 0 -9 0.05 0.42
 -4 0 8 443.83 19.39
 4 0 -8 415.7 11.82
 4 0 -8 424.56 14.1
 4 0 -7 -0.09 0.34
 4 0 -7 -0.26 0.25
 -4 0 7 0.95 0.59
 4 0 -7 -0.16 0.6
 -4 0 6 375.9 16.84
 4 0 -6 375.12 10.12
 4 0 -6 384.06 12.7
 4 0 -6 364.96 14.21
 4 0 -5 0.25 0.57
 -4 0 5 0.59 1.3
 4 0 -5 -0.14 0.21
 4 0 -4 1.31 0.69
 -4 0 4 2.01 1.31
 4 0 -3 0.65 0.57
 4 0 -3 0.44 0.28
 -4 0 3 -0.07 0.35
 4 0 -2 1643.54 33.32
 -4 0 2 1633.4 39.45
 4 0 -2 1678.31 34.23
 4 0 -1 0.22 0.3
 -4 0 1 1.34 0.88
 4 0 -1 0.47 0.73
 -4 0 0 596.75 20.12
 4 0 0 614.92 15.87
 4 0 0 613.12 16.52
 4 0 1 0.3 0.52
 -4 0 -1 0.03 0.62
 4 0 1 0.77 0.58
 -4 0 -2 3817.64 74.62
 4 0 2 3777.2 67.78
 4 0 2 3767.7 67.94
 4 0 3 0.62 0.59
 -4 0 -3 1.34 0.93
 4 0 3 -0.25 0.22
 -4 0 -4 602.63 20.98
 4 0 4 629.7 17.48
 4 0 4 642.56 17.41
 4 0 5 0.4 0.8
 -4 0 -5 0.14 0.31
 4 0 6 932.59 24.34
 -4 0 -6 908.33 27.93
 4 0 7 -0.04 0.3
 -4 0 -7 2.67 1.83
 4 0 8 643.34 20.98
 -4 0 -8 658.39 24.1
 4 0 9 -0.35 0.59
 -4 0 -9 2.92 1.88
 4 0 10 101.18 8.36
 4 0 11 0.76 1.06
 4 0 12 39.42 5.8
 4 0 13 1.75 1.98
 4 1 -15 18.69 2.66
 -4 -1 15 20.55 5.73
 -4 1 15 21.62 5.59
 4 -1 -15 21.35 5.2
 -4 -1 14 91.69 11.83
 -4 1 14 109.83 11.8
 4 1 -14 91.45 5.52
 4 -1 -14 114.61 11.58
 4 1 -13 34.81 2.96
 -4 -1 13 41.46 7.61
 -4 1 13 44.56 7.23
 4 -1 -13 36.81 6.35
 -4 1 12 666.82 28.23
 4 1 -12 629.64 15.05
 -4 -1 12 628.96 29.94
 4 -1 -12 665.05 22.81
 4 -1 -12 655.7 27.28
 -4 -1 11 66.06 8.87
 -4 1 11 74.48 8.44
 4 1 -11 79.25 3.76
 4 -1 -11 61.26 6.15
 4 -1 -11 69.81 8.04
 -4 -1 10 795.42 32.38
 -4 1 10 758.99 28.92
 4 -1 -10 812.74 25.54
 4 -1 -10 758.88 28.59
 -4 -1 9 61.16 7.97
 -4 1 9 73.98 7.49
 4 1 -9 81.1 3.33
 4 -1 -9 65.21 5.98
 4 -1 -9 70.37 7.38
 4 1 -8 7.42 0.94
 4 -1 -8 7.06 2
 -4 -1 8 4.86 2.19
 4 -1 -8 7.55 2.27
 4 1 -7 5.51 0.78
 4 -1 -7 5.76 1.8
 -4 -1 7 5.2 2.28
 -4 1 7 1.32 0.99
 4 -1 -7 2.38 1.48
 -4 -1 6 170.56 12.2
 -4 1 6 188.95 10.5
 4 1 -6 205.71 5.56
 4 -1 -6 185.79 10.01
 4 -1 -6 175.8 11.02
 -4 -1 5 327.05 16.72
 4 1 -5 330.06 7.95
 4 -1 -5 348.69 7.56
 4 -1 -5 341.41 13.69
 -4 1 5 333.71 13.92
 4 -1 -5 325.41 15.14
 -4 -1 4 149.57 10.85
 -4 1 4 169.86 9.09
 4 1 -4 147.7 4.8
 4 -1 -4 165.66 4.97
 4 -1 -4 169.78 9.03
 4 -1 -4 158.2 9.98
 4 1 -3 833.22 16.73
 4 -1 -3 837.69 17.11
 4 -1 -3 875.17 23.4
 -4 1 3 826.82 22.78
 4 -1 -3 814.5 25.09
 -4 1 2 46.17 4.27
 4 1 -2 50.96 2.79
 4 -1 -2 50.9 3.1
 4 -1 -2 46.8 4.5
 -4 1 1 78.26 5.39
 -4 1 1 88.76 5.44
 4 -1 -1 89.35 4.5
 4 -1 -1 80.59 5.96
 4 -1 -1 88.04 5.83
 4 1 -1 84.63 3.76
 -4 1 0 490.01 15.15
 -4 1 0 505.65 13.83
 4 1 0 506.13 11.83
 4 -1 0 506.26 13.56
 4 1 0 501.2 12.66
 4 -1 0 463.05 16.05
 4 -1 0 524.05 15.99
 -4 1 -1 424.28 14.17
 4 1 1 455.5 11.58
 -4 1 -1 455.02 12.17
 4 -1 1 446.83 13.28
 4 1 1 433.94 11.26
 4 -1 1 408.74 15.33
 4 1 1 486.93 15.73
 4 -1 1 483.51 15.27
 -4 1 -2 57.27 4.84
 -4 -1 -2 58.47 6.49
 -4 1 -2 62.72 3.58
 4 -1 2 62.56 4.64
 4 1 2 60.55 3.45
 4 -1 2 57.95 5.37
 4 1 2 57.56 4.97
 4 1 2 58.16 3.79
 4 -1 2 60.6 4.93
 -4 -1 -3 128.58 9.82
 -4 1 -3 130.68 5.04
 4 -1 3 142.76 7.51
 4 1 3 137.91 5.51
 4 1 3 123.28 7.4
 4 -1 3 116.33 7.81
 4 -1 3 121.93 7.25
 -4 1 -3 132.89 7.8
 4 -1 4 5.45 1.61
 -4 1 -4 5.65 0.85
 -4 1 -4 5.35 1.71
 4 1 4 4.98 1.48
 -4 -1 -4 5.01 2.03
 4 -1 4 5.9 1.55
 -4 -1 -5 530.76 21.68
 -4 1 -5 529.85 10.98
 4 -1 5 530.5 18.04
 4 1 5 497.88 16.41
 -4 1 -5 531.2 18.35
 4 -1 5 518.61 17.05
 4 -1 6 1089.46 28.15
 4 -1 6 1122.9 30.4
 4 1 6 1075.7 27.52
 -4 1 -6 1161.56 31.13
 -4 -1 -6 1138.7 34.58
 4 -1 7 4.64 1.74
 4 1 7 4.19 1.31
 -4 -1 -7 4.93 2.2
 4 -1 7 5.48 1.75
 4 -1 8 410.53 18.15
 4 1 8 421.8 15.81
 -4 -1 -8 451.46 20.64
 4 -1 9 172.42 11.82
 4 1 9 180.09 10.19
 -4 -1 -9 189.94 13.35
 4 1 10 108.95 8.18
 4 -1 10 109.42 9.79
 -4 -1 -10 104.6 10.18
 4 1 11 86.01 7.69
 4 -1 11 77.26 8.66
 4 1 12 36.28 5.26
 4 -1 12 43.28 6.93
 4 -1 12 53.62 7.47
 4 2 -14 3.86 1.02
 -4 -2 14 0.58 1.08
 4 -2 -14 3.98 2.52
 4 2 -13 11.77 1.55
 -4 -2 13 10.66 4.19
 4 -2 -13 7.29 3.39
 4 2 -12 24.93 2.24
 -4 -2 12 29.47 6.8
 4 -2 -12 21.68 5.21
 -4 -2 11 73.06 10.08
 4 2 -11 72.13 3.9
 4 -2 -11 68.61 6.9
 4 -2 -11 58.13 8.17
 4 2 -10 3.2 0.98
 4 -2 -10 1.01 0.85
 -4 -2 10 2.91 2.54
 4 -2 -10 1.05 0.97
 4 2 -9 1.66 0.85
 -4 -2 9 2.95 2.44
 4 -2 -9 2.11 1.85
 -4 -2 8 80.07 9.56
 4 2 -8 91.62 5.14
 4 -2 -8 75.94 7.01
 4 -2 -8 75.29 8.4
 -4 -2 7 154.89 13.15
 4 2 -7 169.41 7.59
 4 -2 -7 165.83 10.38
 4 -2 -7 149.94 11.77
 -4 -2 6 296.45 17.95
 4 2 -6 275.62 10.56
 4 -2 -6 243.46 12.8
 4 -2 -6 259.96 15.25
 4 2 -5 3.56 1.13
 -4 -2 5 4.26 2.64
 4 -2 -5 5.3 1.74
 4 -2 -5 1.32 1.06
 -4 -2 4 -0.49 1.2
 4 -2 -4 1 1.08
 4 2 -4 0.13 0.39
 4 -2 -4 1.81 1.21
 4 -2 -4 1.43 1.09
 4 -2 -3 18.31 2.95
 -4 2 3 15.09 2.95
 4 2 -3 11.79 2.15
 -4 -2 3 20.37 4.25
 4 -2 -3 12.14 2.68
 4 -2 -3 14.42 2.03
 4 -2 -3 16.81 3.61
 4 -2 -2 185.21 8.3
 -4 2 2 172.89 10.64
 -4 -2 2 184.95 12.73
 4 2 -2 195.72 9.22
 4 -2 -2 172.01 10.69
 4 -2 -2 188.81 10.16
 4 -2 -2 194.47 12.39
 4 -2 -1 26.55 3.2
 4 2 -1 23.41 3.06
 -4 2 1 29.04 4.21
 -4 -2 1 28.83 4.82
 4 -2 -1 29.79 4.27
 4 -2 -1 32.5 4.17
 -4 -2 0 397.34 18.67
 4 -2 0 394.15 14.06
 -4 2 0 386.71 15.75
 4 2 0 379.45 14.02
 4 -2 0 390.94 16.88
 4 -2 0 387.64 15.63
 4 2 1 21.89 3.19
 -4 2 -1 22.14 3.25
 4 -2 1 13.77 2.8
 -4 -2 -1 12.94 3.14
 4 -2 1 16.76 2.79
 -4 -2 -2 692.99 25.94
 4 -2 2 682.55 21.56
 -4 2 -2 711.14 21.21
 4 2 2 753.01 22.45
 4 -2 2 740.79 23.71
 4 -2 3 300.11 14.31
 -4 -2 -3 279.16 15.89
 4 -2 3 288.7 13.44
 -4 2 -3 316.21 12.77
 4 2 3 294.89 13.36
 4 2 3 306.73 14.02
 -4 -2 -4 64.15 7.44
 4 -2 4 70.72 6.85
 4 2 4 70.73 6.29
 4 -2 4 75.91 6.81
 -4 2 -4 80.8 6.07
 4 2 4 68.75 6.35
 -4 -2 -5 45.5 6.37
 4 -2 5 47.1 5.75
 4 -2 5 43 5.53
 -4 2 -5 53.83 4.72
 4 2 5 48.41 5.33
 -4 -2 -6 102.24 9.81
 4 -2 6 113.23 9.35
 4 -2 6 114.03 9.4
 -4 2 -6 122.77 6.7
 4 2 6 117.35 8.3
 4 -2 7 64.76 7.44
 4 -2 7 77.29 7.81
 4 2 7 72.7 6.41
 -4 -2 -7 78.12 8.6
 4 -2 8 97.05 9.53
 4 -2 8 99.36 9.12
 4 2 8 99.62 7.62
 -4 -2 -8 91.85 9.57
 4 2 9 0.85 0.86
 -4 -2 -9 -0.07 1.38
 4 -2 9 0.81 1.45
 4 2 10 5.97 2.02
 -4 -2 -10 1.34 1.57
 4 -2 10 2.93 1.78
 4 2 11 13.99 3.17
 -4 -2 -11 21.27 4.97
 -4 -2 -11 15.08 3.98
 4 -2 11 12.7 4.01
 4 3 -12 33.18 3.37
 -4 -3 12 45.07 8.79
 4 -3 -12 28.46 6.79
 4 3 -11 21.87 2.89
 -4 -3 11 20.74 5.91
 4 -3 -11 14.14 4.35
 4 3 -10 0.09 0.39
 4 -3 -10 -1.45 2.03
 -4 -3 9 271.49 20.2
 4 3 -9 274.55 12.26
 4 -3 -9 283.86 16.06
 4 -3 -9 272.14 19.02
 4 3 -8 2.22 1.06
 -4 -3 8 0.65 1.09
 4 -3 -8 1.55 1.81
 4 -3 -8 2.05 2.06
 4 3 -7 19.42 3.33
 -4 -3 7 15.96 4.78
 4 -3 -7 17.31 4
 4 -3 -7 20.73 5.09
 4 3 -6 10.5 2.66
 -4 -3 6 8.62 3.19
 4 -3 -6 8.51 2.75
 4 -3 -6 4.78 2.26
 -4 3 5 33.12 5.9
 4 3 -5 28.83 4.4
 -4 -3 5 24.41 5.45
 4 -3 -5 26.12 4.83
 4 -3 -5 36.03 6.13
 4 -3 -5 28.28 4.38
 4 -3 -4 10.77 2.85
 -4 3 4 8.89 3.03
 4 3 -4 7.28 2.18
 -4 -3 4 6.01 2.63
 4 -3 -4 11.92 3.52
 4 -3 -4 5.18 2.45
 -4 -3 3 439.83 22.86
 -4 3 3 406.52 20.18
 4 3 -3 379.2 16.6
 4 -3 -3 441.31 18.34
 4 -3 -3 400.96 20.38
 -4 -3 2 289.17 17.94
 -4 3 2 295.87 17.17
 4 3 -2 254.88 13.33
 4 -3 -2 278.68 16.64
 4 -3 -2 304.74 15.09
 -4 3 1 0.91 1.02
 4 3 -1 1.05 1.08
 4 -3 -1 0.09 0.61
 -4 -3 1 -0.33 0.8
 -4 3 0 2.23 1.86
 4 3 0 5.69 2.01
 4 -3 0 1.64 1.21
 -4 -3 0 2.98 2.32
 4 -3 0 3.04 1.51
 4 3 1 15.94 3.49
 -4 3 -1 18.62 3.87
 -4 -3 -1 16.76 4.23
 4 -3 1 13.32 3.25
 4 -3 1 16.97 3.39
 4 3 2 15.56 3.72
 -4 3 -2 12.67 3.02
 -4 -3 -2 7.78 2.83
 4 -3 2 13.1 3.22
 -4 -3 -2 10.5 2.67
 4 -3 2 5.55 2.01
 4 -3 3 96.05 8.96
 -4 -3 -3 82.95 9.15
 4 -3 3 100.12 9.37
 4 3 3 100.41 9.32
 -4 3 -3 92.96 8.08
 -4 -3 -3 90.08 8.32
 -4 3 -4 32.6 4.72
 -4 -3 -4 27.97 5.24
 4 3 4 32.57 4.99
 4 -3 4 29.97 5.21
 -4 -3 -4 34.51 5.36
 4 -3 4 23.63 4.54
 -4 -3 -5 943.63 33.9
 4 -3 5 894.28 32.83
 4 -3 5 995.42 34.23
 -4 3 -5 986.65 29.71
 4 3 5 953.83 30.6
 -4 -3 -5 953.21 32.36
 -4 3 -6 26.28 4.18
 -4 -3 -6 20.77 4.71
 4 3 6 23.87 4.23
 -4 -3 -6 20.9 4.54
 4 -3 6 18.43 4.45
 4 -3 6 17.54 4.35
 -4 -3 -7 22.76 4.91
 4 3 7 28.83 4.56
 -4 -3 -7 23.94 4.92
 4 -3 7 30.43 5.99
 4 -3 7 39.99 6.8
 4 -3 8 101.79 11.28
 4 -3 8 111.23 11.16
 4 3 8 109.97 8.99
 -4 -3 -8 108.73 10.79
 -4 -3 -8 110.02 10.82
 -4 -3 -9 26.79 5.33
 -4 -3 -9 22.85 5.11
 4 -3 9 16.59 4.94
 -4 4 8 243.83 20.98
 -4 -4 8 207.38 18.28
 4 4 -8 225.27 13.7
 4 -4 -8 189.34 17.05
 -4 4 7 228.54 19.84
 -4 -4 7 195.24 17.23
 4 4 -7 176.84 12.56
 4 -4 -7 190.39 16.62
 -4 4 6 7.26 3.79
 4 4 -6 8.12 2.92
 -4 -4 6 4.03 1.94
 4 -4 -6 8.57 3.6
 4 -4 -6 9.83 3.04
 -4 4 5 93.17 11.55
 -4 -4 5 115.61 12.46
 4 4 -5 100.62 9.41
 4 -4 -5 96.87 9.16
 4 -4 -5 85.5 10.55
 4 4 -4 55.04 6.97
 -4 4 4 62.18 9.22
 -4 -4 4 60.85 8.93
 4 -4 -4 62.36 7.44
 4 -4 -4 44.15 7.55
 -4 -4 3 147.86 13.66
 -4 4 3 133.56 13.16
 4 4 -3 121.8 10.51
 4 -4 -3 125.48 12.27
 4 -4 -3 142.87 11.41
 -4 -4 2 78.26 9.8
 4 4 -2 70.18 7.99
 -4 4 2 98.58 11.18
 4 -4 -2 80.06 9.7
 4 -4 -2 72.5 8.28
 -4 -4 1 161.21 13.98
 -4 4 1 150.55 13.75
 4 4 -1 152.62 12.13
 4 -4 -1 151.62 12.23
 -4 4 0 26.82 5.75
 4 4 0 23.61 4.81
 4 -4 0 28.87 5.5
 4 4 1 33.88 5.94
 -4 4 -1 23.91 5.11
 4 -4 1 37.27 6.28
 4 4 2 6.78 2.59
 -4 4 -2 16.71 4.2
 4 -4 2 11.39 3.84
 4 -4 3 297.45 19.19
 -4 4 -3 286.92 17.34
 4 -4 3 270.64 18.13
 4 -4 4 91.19 10.62
 -4 4 -4 76.86 8.74
 4 -4 4 81.71 10.19
 -4 4 -5 39.78 6.12
 4 4 5 29.19 5.37
 4 -4 5 36.09 6.88
 4 -4 5 39.94 7.21
 5 0 -15 46.28 5.61
 -5 0 15 57.09 9.51
 5 0 -14 0.48 0.8
 -5 0 14 1.53 2.14
 -5 0 13 970.54 38.92
 5 0 -13 965.26 28.44
 5 0 -12 -0.45 0.32
 -5 0 12 -0.46 1.13
 5 0 -11 41.63 4.76
 -5 0 11 39.03 6.7
 5 0 -10 0.63 0.73
 -5 0 10 0.85 0.98
 5 0 -10 1.2 1.05
 5 0 -9 4.26 1.45
 -5 0 9 1.55 1.65
 5 0 -9 1.33 1.01
 5 0 -8 0.85 0.89
 -5 0 8 2.01 1.38
 5 0 -8 0.61 0.71
 5 0 -7 1.75 1.16
 -5 0 7 1.01 1.17
 5 0 -7 0.42 0.7
 5 0 -6 0.31 0.38
 -5 0 6 -0.45 0.7
 -5 0 5 1044.38 32.79
 5 0 -5 998.6 25.79
 5 0 -4 0.44 0.5
 5 0 -4 1.02 0.77
 -5 0 4 2.14 1.2
 5 0 -3 1.23 0.75
 -5 0 3 0.64 1.1
 5 0 -3 1.17 0.87
 5 0 -2 0.1 0.49
 -5 0 2 0.28 1.39
 5 0 -2 0.18 0.44
 -5 0 1 1212.97 34.63
 5 0 -1 1292.49 30.04
 5 0 -1 1260.91 28.3
 5 0 0 -0.02 0.35
 5 0 0 -0.27 0.61
 -5 0 -1 430.07 18.15
 5 0 1 408.98 13.38
 5 0 1 385.09 13.76
 5 0 2 0.71 0.75
 -5 0 -2 0.6 0.98
 5 0 2 0.65 0.5
 -5 0 -3 1352.02 36.78
 5 0 3 1330.67 30.4
 5 0 3 1287.08 30.93
 5 0 4 -0.53 0.61
 -5 0 -4 -0.17 0.73
 5 0 4 0.15 0.32
 5 0 5 815.79 22.89
 -5 0 -5 806.11 27.21
 5 0 6 -0.07 0.44
 -5 0 -6 2.85 1.72
 5 0 7 705.93 22.41
 -5 0 -7 693.79 25.66
 5 0 8 0.93 0.85
 -5 0 -8 3.59 1.69
 5 0 9 1.81 1.54
 -5 0 -9 2.08 1.77
 5 0 10 0.98 1.06
 5 0 11 285.93 16.03
 5 0 12 1.03 1.25
 5 1 -15 29.36 3.52
 5 1 -15 40.53 5.12
 -5 -1 15 28.37 6.94
 -5 1 15 45.52 8.36
 5 1 -14 4.27 1.27
 5 1 -14 10.61 2.67
 -5 1 14 8.66 3.79
 5 -1 -14 8.46 3.35
 5 1 -13 16.82 2.21
 5 1 -13 19.02 3.46
 5 -1 -13 12.73 3.22
 -5 -1 13 18.77 5.51
 -5 1 13 23.11 5.43
 5 -1 -13 16.66 4.42
 5 1 -12 57.82 3.88
 5 -1 -12 58.35 6.58
 -5 -1 12 56.73 8.92
 -5 1 12 58.43 8.13
 5 -1 -12 53.13 7.39
 5 1 -11 45.71 3.11
 5 -1 -11 47.18 5.85
 -5 -1 11 40.82 7.23
 -5 1 11 37.01 6.37
 5 -1 -11 45.47 6.64
 -5 -1 10 187.7 15.27
 -5 1 10 181.74 13.17
 5 1 -10 206.84 6.58
 5 -1 -10 188.08 11.67
 5 -1 -10 166.63 12.43
 5 1 -9 25.45 1.89
 5 -1 -9 19.06 3.53
 -5 -1 9 22.22 4.9
 -5 1 9 21.63 4.21
 5 -1 -9 15.98 3.59
 5 1 -8 27.15 1.82
 5 -1 -8 22.72 3.8
 -5 -1 8 21.33 4.89
 -5 1 8 20.78 3.97
 5 -1 -8 16.09 3.68
 -5 -1 7 89.96 9.65
 -5 1 7 86.62 7.95
 5 -1 -7 91.48 7.6
 5 -1 -7 85.4 8.17
 5 1 -6 6.77 0.77
 5 -1 -6 5.23 1.89
 -5 -1 6 5.28 2.44
 -5 1 6 2.88 1.39
 5 -1 -6 1.19 0.99
 -5 1 5 53.5 5.93
 -5 -1 5 54.9 7.2
 5 1 -5 77.13 2.66
 5 -1 -5 63.92 6.1
 5 -1 -5 55.67 6.35
 -5 1 4 365.4 15.61
 -5 -1 4 343.11 18.52
 5 -1 -4 355.18 9.78
 5 1 -4 339.21 12.45
 5 -1 -4 353.65 15.19
 -5 1 3 54.92 5.49
 -5 -1 3 59.91 7.14
 5 1 -3 60.61 2.25
 5 -1 -3 53.91 3.4
 5 1 -3 51.9 4.16
 5 -1 -3 62.65 5.86
 5 -1 -2 5.33 1.13
 -5 1 2 11.43 1.96
 -5 1 2 8.73 2.13
 5 1 -2 6.74 1.45
 -5 -1 2 8.22 2.55
 5 -1 -2 8.81 2.06
 -5 1 1 1039.97 27.69
 -5 -1 1 1032.77 32.85
 5 -1 -1 1115.72 23.85
 5 1 -1 1018.24 23.46
 5 -1 -1 1010.55 28.08
 5 1 -1 1089.11 27.93
 5 -1 0 9.74 1.76
 -5 1 0 12.42 2.54
 -5 -1 0 12.69 3.27
 5 1 0 11.02 2.33
 5 1 0 8.31 1.52
 5 -1 0 9.08 2.18
 -5 1 -1 1714.07 39.8
 -5 -1 -1 1753.84 46.62
 5 -1 1 1732.39 36.57
 5 1 1 1765.28 34.91
 5 -1 1 1669.29 40.16
 5 1 1 1736.47 39.52
 5 -1 1 1827.63 39.04
 5 -1 2 0.78 0.69
 -5 1 -2 0.78 1.04
 -5 -1 -2 -1.16 1.01
 5 1 2 1.15 1.09
 5 1 2 0.78 0.53
 5 -1 2 0.37 0.81
 5 -1 2 0.44 1.17
 -5 -1 -3 142.29 11.38
 5 -1 3 135.14 7.96
 5 1 3 143.92 8.44
 5 -1 3 151.98 9.63
 5 -1 3 134.67 8.03
 -5 1 -3 145.02 9.1
 -5 -1 -4 343.11 18
 5 -1 4 324.93 13.4
 5 1 4 301.03 12.82
 5 -1 4 296.87 12.44
 -5 1 -4 308.45 14.18
 -5 -1 -5 188.09 13.32
 5 -1 5 159.52 9.59
 5 1 5 165.79 9.23
 5 -1 5 161.68 8.88
 -5 1 -5 169.9 10.6
 -5 -1 -6 154.69 12.19
 5 -1 6 158.33 10.06
 5 1 6 138.44 8.55
 -5 1 -6 142.01 10
 5 -1 7 220.07 12.65
 5 1 7 227.56 11.47
 -5 1 -7 222.18 13.17
 -5 -1 -7 222.02 14.98
 5 -1 8 1.34 1.15
 5 1 8 0.56 1.03
 -5 -1 -8 1.2 1.92
 5 -1 9 20.24 4.22
 5 1 9 20.57 3.6
 -5 -1 -9 12.79 3.64
 5 -1 10 12.67 3.42
 5 1 10 8.16 2.48
 -5 -1 -10 12.14 3.69
 5 -1 11 62.58 7.99
 5 1 11 58.64 6.73
 -5 -1 -11 38.15 6.87
 5 2 -14 100.56 4.91
 -5 -2 14 67.58 11.32
 5 -2 -14 73.69 10.49
 -5 -2 13 78.16 12.31
 5 2 -13 61.28 3.66
 5 2 -12 14.55 1.65
 5 -2 -12 6.7 2.73
 -5 -2 12 14.12 4.98
 5 -2 -12 11.39 4.03
 -5 -2 11 180.3 16.99
 5 2 -11 234.27 7.3
 5 -2 -11 187.92 12.65
 5 -2 -11 184.18 15.03
 5 2 -10 6.67 1.11
 5 -2 -10 6.3 2.31
 -5 -2 10 3.71 2.08
 5 -2 -10 5.68 2.75
 5 2 -9 5.57 1.12
 5 -2 -9 5.09 2.15
 -5 -2 9 1.99 1.72
 5 -2 -9 4.38 2.31
 -5 -2 8 181.03 15.62
 5 2 -8 179.39 6.86
 5 -2 -8 190.66 12.2
 5 -2 -8 200.52 14.45
 5 2 -7 55.08 3.79
 5 -2 -7 52.54 6.24
 -5 -2 7 57.03 8.68
 5 -2 -7 59.84 7.64
 5 2 -6 119.17 6
 5 -2 -6 103.77 8.8
 5 -2 -6 119.18 10.81
 -5 -2 5 634.12 28.74
 5 2 -5 671.83 17.49
 5 -2 -5 619.43 23.04
 5 -2 -5 637.15 26.09
 -5 2 4 216.66 12.2
 -5 -2 4 236.36 16.31
 5 2 -4 248.66 9.76
 5 -2 -4 205.66 12.36
 5 -2 -4 237.04 14.95
 -5 2 3 0.45 0.58
 5 2 -3 -0.31 0.23
 -5 -2 3 2.39 1.61
 5 -2 -3 1.1 1.17
 5 -2 -3 0.79 0.8
 5 -2 -2 26.02 3.21
 -5 2 2 25.71 4.08
 -5 -2 2 23.35 4.7
 5 -2 -2 28.03 4.52
 5 -2 -2 24.22 3.74
 5 -2 -1 6.55 1.9
 -5 2 1 8.07 2.25
 -5 -2 1 7.79 2.58
 5 -2 -1 12.98 3
 5 -2 -1 6.15 1.56
 5 -2 0 4.74 1.82
 -5 -2 0 8.17 2.76
 5 -2 0 7.23 2.57
 5 -2 0 9.28 2.13
 -5 -2 -1 46.27 6.63
 5 -2 1 50.68 5.07
 5 -2 1 54.01 6.3
 5 -2 1 50.8 5.59
 5 -2 2 -0.11 0.95
 -5 -2 -2 0.94 1
 5 2 2 0.66 0.75
 5 -2 2 0.26 0.64
 -5 -2 -3 423.94 21.39
 5 -2 3 376.8 16.3
 5 2 3 408.52 17.18
 5 -2 3 423.12 17.74
 -5 -2 -4 309.49 18.33
 5 -2 4 300.79 14.84
 5 2 4 290.27 14.35
 5 -2 4 296.96 15.1
 -5 -2 -5 229.12 15.63
 5 -2 5 195.94 12.38
 5 2 5 215.36 11.99
 5 -2 5 213.81 12.82
 -5 -2 -6 2.58 1.56
 5 2 6 1.13 0.48
 5 -2 6 0.89 1.12
 5 -2 6 -0.7 1.06
 5 2 7 3.71 1.45
 -5 -2 -7 7.16 3.02
 5 -2 7 8.4 2.64
 5 -2 7 6.49 2.33
 5 2 8 10.81 2.72
 -5 -2 -8 9.87 3.34
 5 -2 8 10.88 3.16
 5 -2 9 192.08 14.68
 5 2 9 205.26 12.18
 -5 -2 -9 193.29 15.34
 5 2 10 13.5 2.91
 -5 -2 -10 9.19 3.36
 5 -2 10 8.34 3.32
 5 3 -11 25.9 2.96
 -5 -3 11 27.31 7.47
 5 -3 -11 28.27 6.56
 5 3 -10 5.68 1.49
 -5 -3 10 10.05 4.31
 5 -3 -10 7.27 2.69
 5 -3 -10 5.84 3.22
 5 3 -9 7.03 1.7
 -5 -3 9 8.22 4.09
 5 -3 -9 5.92 2.54
 5 -3 -9 4.21 2.61
 -5 -3 8 103.48 12.86
 5 3 -8 81.08 6.38
 5 -3 -8 106.12 10.08
 5 -3 -8 89.46 10.67
 5 3 -7 22.43 3.36
 -5 -3 7 18.61 5.05
 5 -3 -7 19.94 4.37
 5 -3 -7 13.96 4.44
 -5 3 6 76.01 9.09
 -5 -3 6 96.23 11.86
 5 3 -6 99.55 7.55
 5 -3 -6 89.68 9.35
 5 -3 -6 84.29 9.98
 -5 3 5 101.49 9.86
 -5 -3 5 99.01 11.69
 5 3 -5 123.88 8.69
 5 -3 -5 91.12 9.41
 5 -3 -5 93.24 10.38
 -5 -3 4 304.52 20.21
 5 3 -4 297.73 13.99
 5 -3 -4 265.77 16.35
 5 -3 -4 270.93 14.63
 5 -3 -4 290.33 18.27
 -5 -3 3 85.7 10.45
 -5 3 3 85.5 9.08
 5 3 -3 85.9 7.27
 5 -3 -3 88.5 9.21
 5 -3 -3 88.85 8.15
 5 -3 -2 12.8 3.14
 -5 3 2 14.39 3.76
 -5 -3 2 5.06 1.78
 -5 -3 1 138.99 12.79
 -5 3 1 126.31 11
 5 -3 -1 117.84 9.62
 5 -3 0 10.37 2.9
 -5 3 0 6.28 2.16
 -5 -3 0 5.71 2.66
 5 -3 1 234.66 14.06
 -5 -3 -1 251.89 17.25
 5 -3 1 218.81 13.89
 -5 -3 -2 380.99 21.48
 5 -3 2 383.83 18.74
 5 -3 2 349.04 18.27
 -5 -3 -3 55.16 8.1
 5 3 3 63.04 7.16
 5 -3 3 54.05 6.99
 5 -3 3 53.83 6.99
 -5 -3 -4 83.81 9.95
 5 -3 4 85.09 9.15
 5 3 4 90.15 8.73
 5 -3 4 103.89 9.95
 5 -3 5 58.06 7.62
 -5 -3 -5 57.27 8.22
 5 3 5 58.45 6.93
 -5 -3 -5 60.88 7.6
 5 -3 5 48.12 6.87
 -5 -3 -6 4.69 2.52
 5 3 6 5.85 2.26
 5 -3 6 11.01 3.55
 -5 -3 -6 1.16 1.27
 5 -3 6 10.05 3.47
 -5 -3 -7 19.9 5
 5 3 7 19.2 3.79
 5 -3 7 18.33 4.49
 -5 -3 -7 27.52 5.37
 5 -3 7 22.55 5.23
 5 3 8 17.87 3.65
 -5 -3 -8 22.75 5.41
 5 -3 8 23.31 5.33
 -5 -3 -8 14.8 4.05
 5 -3 8 18.98 4.97
 -5 4 7 -1.06 1.41
 5 4 -7 1.72 1.33
 -5 -4 7 3.42 2.18
 5 -4 -7 2.86 2.82
 -5 4 6 11.98 4.22
 5 4 -6 15.73 3.55
 -5 -4 6 12.08 5.13
 5 -4 -6 16.57 4.79
 -5 4 5 19.49 5.18
 5 4 -5 15.83 3.67
 -5 -4 5 19.09 5.77
 5 -4 -5 22.34 4.58
 5 -4 -5 17.55 4.93
 5 -4 -4 -0.33 1.1
 -5 4 4 1.81 2.26
 -5 -4 4 -0.26 2.4
 -5 -4 3 111.46 12.75
 -5 4 3 112.87 12.06
 5 -4 -3 128.28 11.17
 5 -4 -2 39.16 6.16
 -5 4 2 30.81 6.24
 -5 -4 2 35.6 7.21
 5 -4 -1 2.28 1.87
 -5 4 1 6.17 3.24
 -5 -4 1 4.17 2.29
 -5 -4 0 88.09 11.16
 5 -4 0 98.85 10.27
 5 -4 1 18.54 4.6
 -5 -4 -1 14.5 4.3
 5 -4 2 45.28 7.21
 -5 -4 -2 54.89 8.64
 -5 -4 -3 212.54 17.29
 5 -4 3 205.84 16.03
 6 0 -14 9.46 2.68
 -6 0 14 14.25 5.15
 6 0 -13 -0.37 0.55
 -6 0 13 2.33 2.25
 -6 0 12 160.84 15.09
 6 0 -12 171.77 11.25
 6 0 -11 0.68 1
 -6 0 11 -1.04 1.67
 6 0 -10 16.27 3.24
 -6 0 10 18.63 4.57
 6 0 -9 0.93 0.97
 -6 0 9 0.72 2.04
 6 0 -8 38.63 4.82
 -6 0 8 43.61 6.93
 6 0 -7 0.23 1.14
 -6 0 7 0.65 1.37
 -6 0 6 71.21 8.51
 6 0 -6 58.54 5.73
 6 0 -6 59.44 4.82
 6 0 -5 0.16 0.7
 6 0 -5 0.28 0.63
 -6 0 5 1.71 1.71
 6 0 -4 22.61 2.93
 -6 0 4 25.34 4.78
 6 0 -4 21 3.39
 6 0 -3 -0.3 0.41
 -6 0 3 0 0.68
 6 0 -3 1.25 1.03
 -6 0 2 1843.78 48.54
 6 0 -2 1824.59 41.93
 6 0 -2 1854.13 39.08
 6 0 -1 0.51 0.54
 -6 0 1 -0.73 1.18
 6 0 -1 0.2 0.76
 -6 0 0 595.34 23.88
 6 0 0 595.51 17.95
 6 0 0 582.41 19.15
 6 0 1 0.68 0.62
 -6 0 -1 1.31 1.37
 6 0 1 0.46 0.35
 6 0 2 47.62 4.52
 -6 0 -2 37.35 5.55
 6 0 2 47.94 4.88
 6 0 3 1.09 1.07
 -6 0 -3 1.25 1.71
 6 0 4 15.62 2.78
 -6 0 -4 8.89 2.86
 6 0 5 -0.18 0.37
 -6 0 -5 0.22 0.54
 6 0 6 127.64 8.77
 -6 0 -6 144.76 11.45
 6 0 7 0.03 0.61
 -6 0 -7 0.88 1.1
 6 0 8 0.65 0.67
 -6 0 -8 -0.2 1.31
 6 0 9 0.01 0.63
 -6 0 -9 -0.12 1.23
 6 0 10 37.63 5.72
 -6 0 -10 30.78 5.78
 -6 -1 14 168.78 17.41
 6 1 -14 149.1 8.3
 6 1 -14 161.03 10.77
 6 -1 -14 177.8 13.27
 6 1 -13 13.4 2.18
 6 1 -13 17.09 3.41
 6 -1 -13 24.16 4.75
 -6 -1 13 28.87 6.84
 6 -1 -13 14.49 4.1
 6 1 -12 4.49 1.04
 6 1 -12 4.09 1.56
 6 -1 -12 4.14 2.49
 -6 -1 12 1.55 1.31
 6 -1 -12 4.23 2.33
 6 1 -11 2.59 0.82
 6 1 -11 4.32 1.77
 6 -1 -11 8.14 2.68
 -6 -1 11 4.66 2.11
 -6 1 11 7.66 3
 6 -1 -11 2.97 1.73
 6 1 -10 49.25 3.33
 6 1 -10 47.03 5.27
 6 -1 -10 47.43 6.16
 -6 -1 10 55.23 8.64
 -6 1 10 55.93 7.62
 6 -1 -10 33.78 5.72
 6 1 -9 10.19 1.35
 6 1 -9 16.47 3.01
 6 -1 -9 12 2.99
 -6 -1 9 17.06 4.63
 -6 1 9 8.44 2.76
 6 -1 -9 7.22 2.48
 6 1 -8 7.15 1
 6 1 -8 7.21 1.97
 6 -1 -8 10.28 2.94
 -6 -1 8 3.8 2.22
 -6 1 8 7.79 2.53
 6 -1 -8 0.42 1.05
 -6 -1 7 781.56 33.03
 -6 1 7 804.12 28.61
 6 1 -7 780.05 23.02
 6 -1 -7 822.29 27.2
 6 -1 -7 706.12 27.28
 -6 1 6 164.25 11.46
 -6 -1 6 161.35 13.92
 6 1 -6 156.91 8.91
 6 -1 -6 162.77 10.95
 -6 1 5 73.43 7.37
 -6 -1 5 69.5 8.8
 6 1 -5 72.96 5.67
 6 -1 -5 91.32 7.95
 -6 1 4 3.98 1.61
 6 1 -4 3.43 1.25
 -6 -1 4 2.41 2.13
 6 -1 -4 3.65 1.66
 -6 1 3 182.13 11.1
 -6 -1 3 173.82 13.33
 6 -1 -3 202.34 7.94
 6 1 -3 175.64 8.69
 6 -1 -3 197 11.53
 6 -1 -2 20.6 2.49
 -6 1 2 21.58 3.73
 -6 -1 2 28.93 5.18
 6 1 -2 14.76 2.41
 6 1 -2 17.45 3.05
 6 -1 -2 20.76 3.65
 -6 1 1 153.86 9.9
 -6 -1 1 154.43 12.33
 6 -1 -1 161.64 7.76
 6 1 -1 150.37 7.81
 6 -1 -1 155.12 10.06
 6 1 -1 151.96 9.25
 -6 1 0 77.03 6.93
 -6 -1 0 76.05 8.57
 6 -1 0 60.45 4.86
 6 1 0 66.98 5.1
 6 -1 0 64.78 6.35
 6 1 0 69.01 6.15
 -6 1 -1 855.92 26.35
 -6 -1 -1 810.55 30.88
 6 -1 1 841.16 22.72
 6 1 1 865.93 22.31
 6 1 1 804.82 24.19
 6 -1 1 769.37 25.34
 6 -1 2 7.12 1.79
 -6 1 -2 6.48 2.08
 6 1 2 6.78 2
 -6 -1 -2 9.92 3.23
 6 -1 2 8.91 2.43
 -6 -1 -3 112.05 11.03
 6 -1 3 114.31 7.84
 6 1 3 133.23 8.61
 6 -1 3 122.06 9.46
 -6 1 -3 119.82 9.09
 -6 -1 -4 282.1 17.77
 6 -1 4 274.86 13.13
 6 1 4 268.06 12.56
 6 -1 4 253.16 11.55
 -6 1 -4 250.68 13.73
 -6 -1 -5 223.41 15.74
 6 -1 5 187.79 11.24
 6 1 5 194.2 10.78
 -6 1 -5 201.28 12.46
 6 -1 6 26.02 4.25
 6 1 6 26.43 3.93
 -6 1 -6 24.98 4.5
 -6 -1 -6 25.1 5.36
 6 -1 7 75.07 7.66
 6 1 7 61.27 6.22
 -6 1 -7 70.48 7.72
 -6 -1 -7 74.59 9.12
 6 -1 8 101.08 9.34
 6 1 8 96.85 8.14
 -6 -1 -8 102.66 11.05
 6 -1 9 86.34 9.08
 6 1 9 121 9.47
 -6 -1 -9 110.95 11.61
 6 -1 10 12.18 3.39
 6 1 10 7.56 2.29
 -6 -1 -10 12.61 3.99
 6 2 -13 1.25 0.64
 6 -2 -13 -0.69 1.21
 -6 -2 13 -1.66 1.78
 6 -2 -13 0.2 1.57
 6 2 -12 1.73 0.69
 6 -2 -12 0.85 1.01
 -6 -2 12 1.1 1.74
 6 -2 -12 -1.29 1.36
 6 -2 -11 66.24 7.89
 -6 -2 11 59.2 10.21
 6 -2 -11 47.79 7.86
 6 2 -10 8.94 1.26
 6 -2 -10 5.71 2.27
 -6 -2 10 5.25 3.78
 6 -2 -10 8.35 3.32
 -6 -2 9 73.5 10.93
 6 2 -9 83.42 3.89
 6 -2 -9 69.87 7.98
 6 -2 -9 63.32 8.51
 -6 -2 8 118.78 13.46
 6 -2 -8 119.54 10.28
 6 -2 -8 111.45 11.24
 -6 -2 7 57.01 9.14
 6 -2 -7 36.85 5.84
 6 -2 -7 50.69 7.41
 -6 -2 6 392.73 23.81
 6 -2 -6 358 18.11
 6 -2 -6 391.19 21.11
 -6 -2 5 8.39 3.35
 6 -2 -5 7.97 2.75
 -6 -2 4 117.8 12.09
 6 -2 -4 115.33 9.81
 -6 -2 3 40.48 6.84
 6 -2 -3 37.95 5.48
 -6 -2 2 441.54 23.1
 6 -2 -2 429.77 19.56
 -6 -2 1 0.87 1.19
 6 2 -1 6.11 1.54
 6 -2 -1 7.17 2.26
 6 -2 -1 3.98 1.64
 -6 -2 0 719.45 30.42
 6 -2 0 803.87 23.76
 6 -2 0 762.04 27.55
 6 2 0 755.43 26.6
 6 -2 0 787.09 25.58
 6 -2 1 49.45 5.39
 -6 -2 -1 42.91 6.87
 6 2 1 44.59 5.67
 6 -2 1 40 5.76
 6 -2 1 48.49 5.74
 -6 -2 -2 327.36 19.7
 6 -2 2 307.42 14.65
 6 2 2 300.99 15.22
 6 -2 2 300.66 15.1
 6 -2 3 42.05 5.38
 -6 -2 -3 54.14 7.96
 6 2 3 46.31 5.72
 6 -2 3 46.81 5.74
 -6 -2 -4 329.24 20.5
 6 -2 4 296.89 15.56
 6 2 4 318.08 15.46
 6 -2 4 341.4 16.42
 -6 -2 -5 70.16 9.2
 6 -2 5 65.81 7.39
 6 2 5 80.05 7.47
 6 -2 5 67.71 7.19
 6 2 6 3.48 1.78
 -6 -2 -6 1.3 1.26
 6 -2 6 1.98 0.97
 6 -2 7 107.68 10.33
 6 2 7 114.23 9.2
 -6 -2 -7 105.14 11.73
 6 2 8 4.16 1.96
 -6 -2 -8 3.89 2.32
 6 -2 8 2.83 2.26
 -6 -3 10 14.33 5.54
 6 -3 -10 19.53 4.42
 6 -3 -10 15.82 4.89
 -6 -3 9 104.79 14
 6 -3 -9 85.99 9.78
 6 -3 -9 77.95 10.53
 -6 -3 8 1.33 1.3
 6 -3 -8 -0.25 0.68
 6 -3 -8 3.27 2.28
 -6 3 7 23.67 4.88
 -6 -3 7 38.91 8.46
 6 -3 -7 26.5 5.29
 6 -3 -7 41.43 7.28
 -6 -3 6 17.63 5.55
 6 -3 -6 13.86 3.95
 6 -3 -6 11.82 4.22
 -6 -3 5 144.24 14.91
 6 -3 -5 116.36 11.12
 6 -3 -4 54.27 7.52
 -6 -3 4 62.16 9.57
 -6 -3 3 1.57 2.17
 6 -3 -3 0.83 0.95
 6 -3 -3 -0.09 0.61
 -6 -3 2 4.21 2.64
 6 -3 -2 5.73 2.81
 6 -3 -2 1.26 1.42
 6 -3 -1 2.84 1.93
 -6 -3 1 -0.35 1.01
 -6 -3 0 39.69 7.38
 6 -3 0 42.38 6.05
 6 -3 1 24.77 4.74
 -6 -3 -1 25.28 5.76
 6 -3 2 33.31 5.47
 -6 -3 -2 31.68 6.53
 6 3 2 26.01 4.88
 -6 -3 -3 85.83 10.85
 6 -3 3 80.18 8.86
 6 3 3 95.44 9.4
 6 -3 3 93.45 9.42
 6 -3 4 -0.67 0.99
 -6 -3 -4 2.23 1.88
 6 3 4 -0.44 0.77
 6 -3 4 3.07 2.27
 6 -3 5 2.08 2
 -6 -3 -5 1.83 2.42
 6 3 5 -1.21 1.4
 6 -3 5 0.89 1.4
 6 -3 6 1.06 0.92
 -6 -3 -6 5.35 2.67
 6 3 6 6.23 2.32
 6 -3 6 3.12 2.46
 7 0 -13 36.27 5.81
 -7 0 13 34.14 7.76
 7 0 -12 0.45 0.8
 -7 0 12 4.09 2.96
 7 0 -11 56.21 6.9
 -7 0 11 59.65 9.31
 7 0 -10 -1.75 1.2
 -7 0 10 2.21 2.07
 -7 0 9 801.25 35.21
 7 0 -9 864.93 28.92
 7 0 -8 0.52 0.71
 -7 0 8 -0.09 1.55
 -7 0 7 374.51 22.14
 7 0 -7 369.61 17.12
 7 0 -6 1.25 0.84
 -7 0 6 -0.72 1.36
 7 0 -5 39.61 5.16
 7 0 -5 31.39 3.66
 -7 0 5 36.6 6.4
 7 0 -4 -0.54 0.35
 7 0 -4 0.15 0.47
 7 0 -3 34.5 3.94
 7 0 -3 38.65 4.99
 -7 0 3 24.06 5.09
 7 0 -2 -0.45 0.34
 -7 0 2 -0.5 1.47
 7 0 -2 1.1 0.78
 -7 0 1 1178.78 38.46
 7 0 -1 1210.37 29.79
 7 0 -1 1173.27 32.26
 7 0 0 0.79 0.68
 -7 0 0 0.6 1.88
 7 0 0 2.66 1.21
 7 0 1 1.56 1.02
 -7 0 -1 1.68 0.61
 7 0 1 3.52 1.58
 7 0 2 -0.31 0.62
 -7 0 -2 1.14 1.27
 7 0 3 7.88 2.18
 -7 0 -3 6.63 2.58
 7 0 4 1.03 0.63
 -7 0 -4 -0.21 0.5
 -7 0 -5 202.45 14.62
 7 0 5 226.49 12.34
 7 0 6 -0.76 0.73
 -7 0 -6 0.4 0.83
 7 0 7 11.26 3.01
 -7 0 -7 13.25 3.88
 7 0 8 2.75 1.69
 -7 0 -8 0.16 0.93
 7 1 -13 26.51 4.51
 7 -1 -13 28.06 5.39
 -7 -1 13 25.74 6.94
 7 1 -12 9.74 2.7
 7 -1 -12 6.19 2.75
 -7 -1 12 6.71 3.09
 7 -1 -12 3.36 2.27
 7 1 -11 1.11 1.27
 7 -1 -11 2.54 1.8
 -7 -1 11 0.39 2.28
 7 -1 -11 0.99 1.78
 -7 -1 10 141.71 15.01
 7 1 -10 140.27 9.85
 7 -1 -10 156.97 12.33
 7 -1 -10 112.62 10.88
 7 1 -9 57.24 6.17
 7 -1 -9 71.58 8.16
 -7 -1 9 58.79 9.61
 -7 -1 8 221.9 18.22
 7 1 -8 218.77 11.94
 7 -1 -8 228.01 14.57
 7 1 -7 10.02 2.47
 -7 -1 7 13.05 5.02
 7 -1 -7 19.18 4.07
 7 1 -6 16.71 3.04
 -7 -1 6 25.88 5.84
 7 -1 -6 17.65 3.82
 -7 -1 5 103.64 11.52
 7 1 -5 99.23 7.3
 7 -1 -5 88.25 8.59
 -7 -1 4 72.14 9.37
 7 1 -4 62.59 5.67
 7 -1 -4 67.88 7.36
 7 1 -4 70.53 6.65
 -7 -1 3 842.08 33.8
 7 1 -3 841.89 24.47
 7 -1 -3 863.96 28.62
 7 1 -3 863.22 26.46
 -7 -1 2 84.76 9.98
 7 -1 -2 101.59 6.37
 7 1 -2 84.75 6.61
 7 -1 -2 82.65 7.9
 7 1 -2 89.27 7.48
 -7 -1 1 234.49 16.67
 7 -1 -1 251.05 10.92
 7 1 -1 233.97 11.37
 7 -1 -1 220.47 13.1
 7 1 -1 245.52 12.62
 -7 -1 0 146.08 13.07
 7 -1 0 138.89 8.25
 7 1 0 140.78 8.62
 7 1 0 131.45 8.95
 7 -1 0 126.29 9.73
 7 -1 1 6.09 1.78
 7 1 1 4.04 1.58
 -7 -1 -1 2.19 1.92
 7 -1 1 4.49 1.83
 7 -1 2 44.97 5.04
 7 1 2 42.54 4.98
 -7 -1 -2 41.33 7.05
 7 -1 2 40.44 5.68
 7 -1 3 39.05 4.87
 7 1 3 39.26 4.89
 -7 -1 -3 45.42 7.4
 7 -1 3 39.15 5.67
 -7 -1 -4 166.04 14.54
 7 -1 4 158.63 10.56
 7 1 4 151.6 9.89
 7 -1 5 38.62 5.31
 7 1 5 37.86 4.92
 -7 -1 -5 44.05 7.43
 7 -1 6 37.92 5.59
 7 1 6 28.84 4.39
 -7 -1 -6 21.27 5.25
 7 -1 7 4.3 1.97
 7 1 7 0.18 0.75
 -7 -1 -7 4.61 2.92
 7 -1 8 2.98 1.76
 7 1 8 2.17 1.38
 -7 -1 -8 5.85 2.83
 7 2 -11 7.56 2.45
 7 -2 -11 3.46 1.98
 -7 -2 11 6.17 3.48
 7 -2 -11 5.45 3.05
 -7 -2 10 17.48 5.63
 7 -2 -10 35.08 6.11
 7 -2 -10 20.67 5.29
 -7 -2 9 65.9 11.02
 7 -2 -9 47.58 6.96
 7 -2 -9 47.52 7.85
 -7 -2 8 39.76 8.21
 7 -2 -8 35.56 6.01
 7 -2 -8 37.14 6.79
 7 2 -7 71.09 6.72
 7 -2 -7 68.84 8.32
 -7 -2 7 69.86 10.75
 -7 -2 6 160.53 15.94
 7 2 -6 175.31 10.42
 7 -2 -6 197.39 13.99
 7 2 -5 21.08 3.49
 -7 -2 5 19.06 5.23
 7 -2 -5 17.84 4.07
 -7 -2 4 0.17 0.88
 7 2 -4 -0.12 0.67
 7 -2 -4 1.81 1.44
 7 2 -3 65.7 5.62
 7 -2 -3 63.99 7.74
 -7 -2 3 63.5 9.19
 -7 -2 2 1.56 2.1
 7 2 -2 0.66 0.61
 7 -2 -2 0.43 1.01
 -7 -2 1 33.7 6.63
 7 2 -1 42.57 5.83
 7 -2 -1 44.2 6.34
 -7 -2 0 74.11 9.68
 7 -2 0 75.92 8.41
 7 2 0 83.88 8.28
 7 -2 1 38.08 4.99
 -7 -2 -1 46.91 7.83
 7 2 1 50.11 6.3
 7 -2 1 41.3 6.21
 -7 -2 -2 194.66 16.09
 7 -2 2 157.71 10.87
 7 2 2 176.26 11.87
 7 -2 2 174.03 11.71
 -7 -2 -3 80.73 10.4
 7 -2 3 67.75 7.29
 7 2 3 74.62 7.58
 7 -2 3 79.41 7.8
 -7 -2 -4 66.25 9.45
 7 -2 4 63.5 7.26
 7 2 4 53.5 6.4
 7 -2 4 67.23 7.23
 -7 -2 -5 142.32 14.11
 7 -2 5 130.32 11.07
 7 2 5 134 10.21
 -7 -2 -6 109.29 12.58
 7 -2 6 88.55 9.51
 7 2 6 101.13 8.84
 -7 -3 8 4.14 1.93
 7 -3 -8 0.77 1.53
 -7 -3 7 25.57 6.86
 7 -3 -7 30.09 6.08
 -7 -3 6 18.08 5.87
 7 -3 -6 20.11 5.02
 -7 -3 5 42.27 8.54
 7 -3 -5 46.11 7.32
 -7 -3 4 21.77 6.05
 7 -3 -4 23.76 5.39
 -7 -3 3 191.07 17.6
 7 -3 -3 176.97 14.42
 -7 -3 2 -1.63 2.28
 7 -3 -2 -0.7 1.2
 -7 -3 1 80.18 11.04
 7 -3 -1 94.34 9.39
 -7 -3 0 7.3 3.15
 7 3 0 5.98 2.5
 7 -3 0 4.42 2.11
 -7 -3 -1 94.38 11.99
 7 3 1 78.25 8.86
 7 -3 1 82.59 8.99
 -7 -3 -2 140.44 14.66
 7 3 2 139.3 11.89
 7 -3 2 143.58 12.01
 -7 -3 -3 87.17 11.55
 7 3 3 78.23 8.67
 7 -3 3 83.41 9.31
 -8 0 12 151.62 16.49
 8 0 -12 161.73 13.23
 8 0 -11 -0.31 1.02
 -8 0 11 1.29 2.45
 -8 0 10 256.33 20.47
 8 0 -10 276.48 16.99
 8 0 -9 1.96 1.5
 -8 0 9 2.13 1.53
 8 0 -8 24.06 4.72
 -8 0 8 28.38 6.38
 -8 0 7 2.21 1.93
 8 0 -7 0.24 1.17
 -8 0 6 68.63 9.48
 8 0 -6 69.02 7.61
 -8 0 5 -0.31 2
 8 0 -5 2.44 1.7
 -8 0 4 976.15 37.55
 8 0 -4 1041.78 32.37
 8 0 -3 0.96 0.56
 -8 0 3 0.93 2
 8 0 -3 1.38 1.27
 -8 0 2 172.07 14.1
 8 0 -2 160.89 9.4
 8 0 -2 156.8 11
 -8 0 1 -0.85 1.48
 8 0 -1 -1.94 1.18
 -8 0 0 120.79 11.78
 8 0 0 125.58 8.37
 8 0 0 104.69 8.74
 8 0 1 -0.84 0.38
 -8 0 -1 1.01 1.53
 -8 0 -2 135.15 12.48
 8 0 2 118.31 8.64
 8 0 3 1.81 1.33
 -8 0 -3 -0.66 0.95
 -8 0 -4 147.84 13.15
 8 0 4 115.27 9.08
 8 0 5 -0.74 0.8
 -8 0 -5 0.14 0.91
 8 0 6 1.42 1.02
 -8 0 -6 0.11 1.26
 -8 -1 11 143.76 16.51
 8 1 -11 131.71 10.7
 8 -1 -11 130.05 12.37
 -8 -1 10 195.13 18.84
 8 1 -10 186.25 12.59
 8 -1 -10 202.68 15.29
 8 1 -9 1.98 1.43
 -8 -1 9 2.15 1.99
 8 -1 -9 1.37 1.72
 -8 -1 8 184.84 17.72
 8 1 -8 160.27 11.21
 8 -1 -8 173.87 13.6
 8 1 -7 0.45 0.79
 -8 -1 7 2.92 3.1
 8 -1 -7 1.07 1.02
 8 1 -6 2.84 1.77
 -8 -1 6 -0.42 2.16
 8 1 -6 1.12 1.07
 8 -1 -6 0.71 0.49
 8 1 -5 10.21 2.74
 -8 -1 5 8.07 3.55
 8 1 -5 10.01 2.7
 8 -1 -5 8.82 2.87
 -8 -1 4 105.45 12.21
 8 1 -4 105.33 8.33
 8 -1 -4 104.2 9.73
 8 1 -4 95.19 8.05
 -8 -1 3 171.36 15.43
 8 1 -3 185.81 11.15
 8 -1 -3 172.02 12.49
 8 1 -3 165.95 10.73
 -8 -1 2 151.25 14.25
 8 1 -2 145.84 9.92
 8 -1 -2 133.96 10.93
 8 1 -2 129.59 9.4
 8 1 -1 1.09 1
 -8 -1 1 0.03 1.23
 8 -1 -1 0.1 0.87
 8 -1 0 1.16 1.57
 8 1 0 0.37 0.97
 -8 -1 0 3.37 2.71
 8 -1 0 0.68 0.76
 8 -1 1 0.35 0.51
 8 1 1 1.86 1.1
 -8 -1 -1 0.78 1.94
 8 -1 1 0.55 0.75
 8 -1 2 12.59 3.12
 8 1 2 13.69 2.99
 -8 -1 -2 9.29 3.54
 -8 -1 -3 269.14 19.63
 8 -1 3 275.23 14.65
 8 1 3 256.2 13.72
 8 -1 4 5.17 1.77
 8 1 4 3.83 1.7
 -8 -1 -4 3.23 1.91
 8 -1 5 2.32 1.53
 8 1 5 1.7 1.12
 -8 -1 -5 2.14 2.57
 8 2 -9 31.39 4.86
 -8 -2 9 22.31 6.64
 8 -2 -9 30.62 6.06
 8 2 -8 4.47 1.87
 -8 -2 8 7.38 4.03
 8 -2 -8 5.93 2.61
 8 2 -7 17.77 3.52
 -8 -2 7 18.59 5.75
 8 -2 -7 14.2 3.97
 -8 -2 6 172.34 17.19
 8 2 -6 156.88 10.28
 8 -2 -6 178.87 14.36
 -8 -2 5 22.77 6.12
 8 2 -5 19.17 3.46
 8 -2 -5 18.31 4.68
 -8 -2 4 120.7 13.78
 8 2 -4 120.14 8.53
 8 -2 -4 126.68 11.79
 8 2 -4 133.48 11.34
 8 2 -3 37.86 4.64
 -8 -2 3 37.37 7.52
 8 2 -3 27.4 5.07
 8 -2 -3 34.37 6.07
 -8 -2 2 4.77 3.33
 8 2 -2 0.37 0.74
 8 -2 -2 2.79 1.83
 -8 -2 1 20.57 5.47
 8 2 -1 22.3 4.47
 8 -2 -1 30.77 5.57
 -8 -2 0 15.92 4.77
 8 2 0 12.87 3.27
 8 -2 0 10.7 3.48
 -8 -2 -1 8.75 3.61
 8 2 1 8.54 2.73
 8 -2 1 7.03 2.73
 -8 -2 -2 104.78 12.54
 8 2 2 90.46 8.72
 8 -2 3 2.09 1.57
 8 2 3 0.79 1.11
 -8 -2 -3 1.63 1.82
 -9 0 9 36.17 7.75
 9 0 -9 32.77 5.96
 -9 0 8 -0.39 1.09
 9 0 -8 0.36 0.62
 -9 0 7 4.37 2.37
 9 0 -7 10.24 3.13
 -9 0 6 -0.08 1.64
 9 0 -6 0.75 0.67
 -9 0 5 7.32 3.55
 9 0 -5 7.16 2.84
 -9 0 4 -1.1 1.28
 9 0 -4 1.58 1.66
 -9 0 3 17.29 4.69
 9 0 -3 17.88 4.03
 9 0 -2 0.21 0.71
 -9 0 2 1.67 2.14
 9 0 -2 -0.7 0.6
 9 0 -1 2.69 1.53
 -9 0 1 0.53 1.12
 9 0 0 -0.86 0.62
 -9 0 0 2.65 2.5
 -9 0 -1 353.82 21.87
 9 0 1 318.49 15.41
 9 0 2 2.66 1.47
 -9 0 -2 2.03 1.43
 -9 -1 8 2.31 1.7
 9 1 -8 0.16 0.42
 9 -1 -8 2.51 2.52
 -9 -1 7 182.74 18.16
 9 1 -7 166.71 12.3
 9 -1 -7 150.25 13.29
 -9 -1 6 48.74 9.1
 9 1 -6 33.4 5.39
 9 -1 -6 39.73 6.51
 -9 -1 5 195.33 18.1
 9 1 -5 206.94 13.42
 9 -1 -5 227.43 15.78
 9 1 -4 3.51 1.8
 -9 -1 4 0.66 1.76
 9 1 -4 1.2 1.37
 9 -1 -4 0.72 0.9
 9 1 -3 7.84 2.26
 -9 -1 3 15.7 4.82
 9 1 -3 11.98 3.14
 9 -1 -3 14.6 3.79
 9 1 -2 43.69 5.57
 -9 -1 2 51.16 8.96
 9 -1 -2 38.39 6.13
 9 1 -1 2.42 1.45
 -9 -1 1 5.89 3.13
 9 -1 -1 1.43 1.71
 9 1 0 86.43 7.92
 -9 -1 0 70.25 10.28
 9 -1 0 77.39 8.84
 9 -1 1 27.43 4.51
 9 1 1 24.62 4.17
 -9 -1 -1 23 6.09

_iucr_refine_instructions_details
;
TITL z-p-bdc17b_a.res in P2(1)/n
 z-p-bdc17b.res created by SHELXL-2016/4 at 13:02:54 on 07-Jun-2017
REM Old TITL Z-P-BD C1 7 b in P2(1)/n
REM SHELXT solution in P2(1)/n
REM R1 0.107, Rweak 0.596, Alpha 0.019, Orientation as input
REM Formula found by SHELXT: C4 N O2
CELL 0.71073 7.7824 4.0652 13.2109 90 102.334 90
ZERR 2 0.0003 0.0001 0.0005 0 0.004 0
LATT 1
SYMM 0.5-X,0.5+Y,0.5-Z
SFAC C H N O
UNIT 16 16 4 8
EQIV $1 -0.5+X,0.5-Y,-0.5+Z

L.S. 4
PLAN  4
HTAB O2 N1_$1
BOND $H
LIST 6
fmap 2
MORE -1
ACTA 52
CONF
REM <olex2.extras>
REM <HklSrc "%.\\Z-P-BD%20C1%207%20b.hkl">
REM </olex2.extras>

WGHT    0.040000    0.183000
EXTI    0.040589
FVAR       1.55971
C1    1    0.642165    0.345577    0.398444    11.00000    0.01994    0.01978 =
         0.01655   -0.00317    0.00042    0.00288
C2    1    0.789176    0.502335    0.388096    11.00000    0.01941    0.02379 =
         0.01741   -0.00047    0.00088    0.00066
AFIX  43
H2    2    0.808128    0.621413    0.331370    11.00000   -1.20000
AFIX   0
C3    1    0.908691    0.444921    0.483247    11.00000    0.01726    0.02094 =
         0.01739   -0.00289    0.00190    0.00210
C4    1    0.466507    0.300187    0.328300    11.00000    0.01897    0.02492 =
         0.02261   -0.00544   -0.00093   -0.00054
AFIX  23
H4A   2    0.453788    0.076229    0.302446    11.00000   -1.20000
H4B   2    0.373826    0.343734    0.365286    11.00000   -1.20000
AFIX   0
N1    3    0.838720    0.266467    0.546455    11.00000    0.01734    0.03153 =
         0.01980   -0.00017   -0.00187   -0.00289
O1    4    0.666362    0.200997    0.492850    11.00000    0.01801    0.03186 =
         0.01988    0.00034   -0.00076   -0.00521
O2    4    0.455771    0.524083    0.245256    11.00000    0.03416    0.02748 =
         0.02298   -0.00245   -0.00873   -0.00114
AFIX 147
H2A   2    0.412548    0.431590    0.190584    11.00000   -1.50000
AFIX   0
HKLF 4


REM  z-p-bdc17b_a.res in P2(1)/n
REM R1 =  0.0333 for     754 Fo > 4sig(Fo)  and  0.0363 for all     823 data
REM     66 parameters refined using      0 restraints

END  
     
WGHT      0.0402      0.1834 

REM Highest difference peak  0.275,  deepest hole -0.150,  1-sigma level  0.042
Q1    1   1.0000  0.5000  0.5000  10.50000  0.05    0.27
Q2    1   0.8627  0.5213  0.4370  11.00000  0.05    0.23
Q3    1   0.5663  0.2996  0.3627  11.00000  0.05    0.22
Q4    1   0.7352  0.3218  0.3757  11.00000  0.05    0.21

  REM The information below was added by Olex2.
  REM
  REM R1 = 0.0333 for 754 Fo > 4sig(Fo) and 0.0363 for all 3780 data
  REM n/a parameters refined using n/a restraints
  REM Highest difference peak 0.27, deepest hole -0.15
  REM Mean Shift 0, Max Shift 0.000.
  
  REM +++ Tabular Listing of Refinement Information +++
  REM R1_all = 0.0363
  REM R1_gt = 0.0333
  REM wR_ref = 0.0856
  REM GOOF = 1.035
  REM Shift_max = 0.000
  REM Shift_mean = 0
  REM Reflections_all = 3780
  REM Reflections_gt = 754
  REM Parameters = n/a
  REM Hole = -0.15
  REM Peak = 0.27
  REM Flack = n/a
  
  
;
_olex2_date_sample_data_collection 2017-06-05
_olex2_submission_special_instructions 'No special instructions were received'
_oxdiff_exptl_absorpt_empirical_details
;
Empirical correction (ABSPACK) includes:
- Absorption correction using spherical harmonics
- Frame scaling
;
_oxdiff_exptl_absorpt_empirical_full_max 1.585
_oxdiff_exptl_absorpt_empirical_full_min 0.176


data_2
_publcif_datablock.id '{fead5a71-4af1-45ce-910e-d336321123d5}'

_audit_creation_method            'SHELXL-2014 & ZCIF'
#_______________________________________________________________________________
_chemical_name_systematic         'bis-oxazolediol'
_chemical_formula_moiety          'C10 H12 N2 O6'
_chemical_formula_sum             'C10 H12 N2 O6'
_chemical_formula_weight          256.22
loop_
  _atom_type_symbol
  _atom_type_description
  _atom_type_scat_dispersion_real
  _atom_type_scat_dispersion_imag
  _atom_type_scat_source
 'C' 'C' 0.0033 0.0016 'International Tables Vol C Tables 4.2.6.8 and 6.1.1.4'
 'H' 'H' 0.0000 0.0000 'International Tables Vol C Tables 4.2.6.8 and 6.1.1.4'
 'N' 'N' 0.0061 0.0033 'International Tables Vol C Tables 4.2.6.8 and 6.1.1.4'
 'O' 'O' 0.0106 0.0060 'International Tables Vol C Tables 4.2.6.8 and 6.1.1.4'

_shelx_space_group_comment
;
The symmetry employed for this shelxl refinement is uniquely defined
by the following loop, which should always be used as a source of
symmetry information in preference to the above space-group names.
They are only intended as comments.
;
_space_group_crystal_system       monoclinic
_space_group_IT_number            14
_space_group_name_H-M_alt         'P 21/c'
_space_group_name_Hall            '-P 2ybc'
loop_
  _space_group_symop_operation_xyz
 'x, y, z'
 '-x, y+1/2, -z+1/2'
 '-x, -y, -z'
 'x, -y-1/2, z-1/2'

_symmetry_cell_setting            monoclinic
_symmetry_space_group_name_H-M    P21/c
_cell_length_a                    4.5379(4)
_cell_length_b                    9.9195(8)
_cell_length_c                    12.0177(9)
_cell_angle_alpha                 90
_cell_angle_beta                  99.9312(11)
_cell_angle_gamma                 90
_cell_volume                      532.86(8)
_cell_formula_units_Z             2
_cell_measurement_reflns_used     3988
_cell_measurement_temperature     150(2)
_cell_measurement_theta_max       32.1
_cell_measurement_theta_min       2.7
_shelx_estimated_absorpt_T_max    0.985
_shelx_estimated_absorpt_T_min    0.937
_exptl_absorpt_coefficient_mu     0.134
_exptl_absorpt_correction_T_max   0.985
_exptl_absorpt_correction_T_min   0.904
_exptl_absorpt_correction_type    multi-scan
_exptl_absorpt_process_details    'SADABS (Sheldrick, 2008)'
_exptl_absorpt_special_details    ?
_exptl_crystal_colour             colourless
_exptl_crystal_density_diffrn     1.597
_exptl_crystal_density_meas       ?
_exptl_crystal_density_method     'not measured'
_exptl_crystal_description        needle
_exptl_crystal_F_000              268
_exptl_crystal_id                 'LW1073'
_exptl_crystal_size_max           0.49
_exptl_crystal_size_mid           0.20
_exptl_crystal_size_min           0.11
_exptl_transmission_factor_max    ?
_exptl_transmission_factor_min    ?
_diffrn_reflns_av_R_equivalents   0.0187
_diffrn_reflns_av_unetI/netI      0.0161
_diffrn_reflns_Laue_measured_fraction_full 1.000
_diffrn_reflns_Laue_measured_fraction_max 0.999
_diffrn_reflns_limit_h_max        6
_diffrn_reflns_limit_h_min        -6
_diffrn_reflns_limit_k_max        14
_diffrn_reflns_limit_k_min        -14
_diffrn_reflns_limit_l_max        17
_diffrn_reflns_limit_l_min        -17
_diffrn_reflns_number             7638
_diffrn_reflns_point_group_measured_fraction_full 1.000
_diffrn_reflns_point_group_measured_fraction_max 0.999
_diffrn_reflns_theta_full         26.500
_diffrn_reflns_theta_max          31.249
_diffrn_reflns_theta_min          2.679
_diffrn_ambient_temperature       150(2)
_diffrn_detector                  'CCD area detector'
_diffrn_detector_area_resol_mean  8.333
_diffrn_measured_fraction_theta_full 1.000
_diffrn_measured_fraction_theta_max 0.999
_diffrn_measurement_device_type   'Bruker Smart Apex II CCD'
_diffrn_measurement_method        '\f and \w scans'
_diffrn_measurement_specimen_support 'MiTeGen loop'
_diffrn_orient_matrix_type        standard
_diffrn_orient_matrix_UB_11       0.0164386
_diffrn_orient_matrix_UB_12       -0.0648638
_diffrn_orient_matrix_UB_13       -0.0623468
_diffrn_orient_matrix_UB_21       -0.0248635
_diffrn_orient_matrix_UB_22       0.0760008
_diffrn_orient_matrix_UB_23       -0.0554682
_diffrn_orient_matrix_UB_31       0.2217107
_diffrn_orient_matrix_UB_32       0.0133586
_diffrn_orient_matrix_UB_33       0.0131005
_diffrn_radiation_monochromator   graphite
_diffrn_radiation_type            MoK\a
_diffrn_radiation_wavelength      0.71073
_diffrn_source                    'sealed tube'
_reflns_Friedel_coverage          0.000
_reflns_Friedel_fraction_full     .
_reflns_Friedel_fraction_max      .
_reflns_number_gt                 1570
_reflns_number_total              1737
_reflns_special_details
;
 Reflections were merged by SHELXL according to the crystal
 class for the calculation of statistics and refinement.

 _reflns_Friedel_fraction is defined as the number of unique
 Friedel pairs measured divided by the number that would be
 possible theoretically, ignoring centric projections and
 systematic absences.
;
_reflns_threshold_expression      'I > 2\s(I)'
_computing_cell_refinement        Apex2
_computing_data_collection        'Apex2 (Bruker, 2010)'
_computing_data_reduction         'Apex2, Saint'
_computing_molecular_graphics     'XSHEL (Bruker, 2004)'
_computing_publication_material   'Apex2, SHELXL-2014, Platon (Spek, 1990)'
_computing_structure_refinement   'ShelXL-2014 (Sheldrick, 2014)'
_computing_structure_solution     'ShelXS-97 (Sheldrick, 2008)'
_refine_diff_density_max          0.441
_refine_diff_density_min          -0.217
_refine_diff_density_rms          0.049
_refine_ls_extinction_coef        .
_refine_ls_extinction_method      none
_refine_ls_goodness_of_fit_ref    1.000
_refine_ls_hydrogen_treatment     refall
_refine_ls_matrix_type            full
_refine_ls_number_parameters      106
_refine_ls_number_reflns          1737
_refine_ls_number_restraints      0
_refine_ls_R_factor_all           0.0377
_refine_ls_R_factor_gt            0.0342
_refine_ls_restrained_S_all       1.000
_refine_ls_shift/su_max           0.000
_refine_ls_shift/su_mean          0.000
_refine_ls_structure_factor_coef  Fsqd
_refine_ls_weighting_details
'w=1/[\s^2^(Fo^2^)+(0.0100P)^2^+0.3955P] where P=(Fo^2^+2Fc^2^)/3'
_refine_ls_weighting_scheme       calc
_refine_ls_wR_factor_gt           0.0702
_refine_ls_wR_factor_ref          0.0722
_refine_special_details           ?
_atom_sites_solution_hydrogens    difmap
_atom_sites_solution_primary      direct
_atom_sites_solution_secondary    difmap
loop_
  _atom_site_label
  _atom_site_type_symbol
  _atom_site_fract_x
  _atom_site_fract_y
  _atom_site_fract_z
  _atom_site_U_iso_or_equiv
  _atom_site_adp_type
  _atom_site_occupancy
  _atom_site_site_symmetry_order
  _atom_site_calc_flag
  _atom_site_refinement_flags_posn
  _atom_site_refinement_flags_adp
  _atom_site_refinement_flags_occupancy
  _atom_site_disorder_assembly
  _atom_site_disorder_group
 O1 O 0.58044(17) 0.58291(7) 0.30718(6) 0.01981(16) Uani 1 1 d . . . . .
 O2 O 0.23448(16) 0.42300(8) 0.13078(6) 0.01890(15) Uani 1 1 d . . . . .
 H2A H 0.174(4) 0.5035(18) 0.1182(14) 0.039(4) Uiso 1 1 d . . . . .
 O3 O 0.93528(19) 0.17777(8) 0.42532(7) 0.02252(17) Uani 1 1 d . . . . .
 H3A H 1.037(4) 0.1801(18) 0.4858(16) 0.045(5) Uiso 1 1 d . . . . .
 N1 N 0.7277(2) 0.60707(9) 0.41811(7) 0.02010(18) Uani 1 1 d . . . . .
 C1 C 0.6765(2) 0.46292(10) 0.27170(8) 0.01576(17) Uani 1 1 d . . . . .
 C2 C 0.8810(2) 0.40630(9) 0.35428(8) 0.01513(17) Uani 1 1 d . . . . .
 C3 C 0.9048(2) 0.50244(10) 0.44419(8) 0.01585(18) Uani 1 1 d . . . . .
 C4 C 0.5528(2) 0.42337(10) 0.15275(8) 0.01753(18) Uani 1 1 d . . . . .
 H4A H 0.631(3) 0.4856(14) 0.1016(12) 0.022(3) Uiso 1 1 d . . . . .
 H4B H 0.622(3) 0.3337(14) 0.1391(11) 0.021(3) Uiso 1 1 d . . . . .
 C5 C 1.0376(2) 0.27405(10) 0.35134(9) 0.01875(19) Uani 1 1 d . . . . .
 H5A H 1.255(3) 0.2866(14) 0.3717(12) 0.024(3) Uiso 1 1 d . . . . .
 H5B H 0.992(3) 0.2362(14) 0.2760(11) 0.021(3) Uiso 1 1 d . . . . .

loop_
  _atom_site_aniso_label
  _atom_site_aniso_U_11
  _atom_site_aniso_U_22
  _atom_site_aniso_U_33
  _atom_site_aniso_U_23
  _atom_site_aniso_U_13
  _atom_site_aniso_U_12
 O1 0.0240(4) 0.0166(3) 0.0163(3) -0.0010(3) -0.0036(3) 0.0036(3)
 O2 0.0163(3) 0.0169(3) 0.0216(3) -0.0014(3) -0.0019(3) -0.0003(3)
 O3 0.0302(4) 0.0154(3) 0.0187(4) 0.0026(3) -0.0050(3) -0.0019(3)
 N1 0.0253(4) 0.0171(4) 0.0153(4) -0.0019(3) -0.0038(3) 0.0022(3)
 C1 0.0171(4) 0.0143(4) 0.0154(4) -0.0003(3) 0.0015(3) -0.0012(3)
 C2 0.0167(4) 0.0136(4) 0.0148(4) 0.0001(3) 0.0017(3) -0.0008(3)
 C3 0.0183(4) 0.0139(4) 0.0145(4) 0.0001(3) 0.0003(3) -0.0012(3)
 C4 0.0171(4) 0.0199(4) 0.0147(4) -0.0006(3) 0.0001(3) -0.0007(3)
 C5 0.0219(4) 0.0161(4) 0.0176(4) -0.0006(3) 0.0015(3) 0.0030(3)

_geom_special_details
;
 All esds (except the esd in the dihedral angle between two l.s. planes)
 are estimated using the full covariance matrix.  The cell esds are taken
 into account individually in the estimation of esds in distances, angles
 and torsion angles; correlations between esds in cell parameters are only
 used when they are defined by crystal symmetry.  An approximate (isotropic)
 treatment of cell esds is used for estimating esds involving l.s. planes.
;
loop_
  _geom_bond_atom_site_label_1
  _geom_bond_atom_site_label_2
  _geom_bond_distance
  _geom_bond_site_symmetry_2
  _geom_bond_publ_flag
 O1 N1 1.4050(11) . ?
 O2 H2A 0.849(18) . ?
 O2 C4 1.4229(12) . ?
 O3 H3A 0.792(19) . ?
 N1 C3 1.3171(12) . ?
 C1 O1 1.3612(12) . ?
 C1 C2 1.3577(13) . ?
 C2 C5 1.4953(13) . ?
 C3 C2 1.4312(13) . ?
 C3 C3 1.4657(18) 3_766 ?
 C4 C1 1.4952(13) . ?
 C4 H4A 0.980(14) . ?
 C4 H4B 0.966(14) . ?
 C5 O3 1.4354(13) . ?
 C5 H5A 0.982(14) . ?
 C5 H5B 0.969(14) . ?

loop_
  _geom_angle_atom_site_label_1
  _geom_angle_atom_site_label_2
  _geom_angle_atom_site_label_3
  _geom_angle
  _geom_angle_site_symmetry_1
  _geom_angle_site_symmetry_3
  _geom_angle_publ_flag
 C1 O1 N1 108.71(7) . . ?
 C4 O2 H2A 108.4(11) . . ?
 C5 O3 H3A 110.4(13) . . ?
 C3 N1 O1 105.20(8) . . ?
 O1 C1 C4 116.17(8) . . ?
 C2 C1 O1 110.38(8) . . ?
 C2 C1 C4 133.38(9) . . ?
 C1 C2 C3 103.26(8) . . ?
 C1 C2 C5 127.83(9) . . ?
 C3 C2 C5 128.91(9) . . ?
 N1 C3 C2 112.45(8) . . ?
 N1 C3 C3 118.88(11) . 3_766 ?
 C2 C3 C3 128.67(11) . 3_766 ?
 O2 C4 C1 112.33(8) . . ?
 O2 C4 H4A 110.6(8) . . ?
 O2 C4 H4B 108.3(8) . . ?
 C1 C4 H4A 108.5(8) . . ?
 C1 C4 H4B 108.9(8) . . ?
 H4A C4 H4B 108.1(11) . . ?
 O3 C5 C2 111.30(8) . . ?
 O3 C5 H5A 110.3(8) . . ?
 O3 C5 H5B 106.3(8) . . ?
 C2 C5 H5A 110.1(8) . . ?
 C2 C5 H5B 109.7(8) . . ?
 H5A C5 H5B 109.0(11) . . ?

loop_
  _geom_hbond_atom_site_label_D
  _geom_hbond_atom_site_label_H
  _geom_hbond_atom_site_label_A
  _geom_hbond_distance_DH
  _geom_hbond_distance_HA
  _geom_hbond_distance_DA
  _geom_hbond_angle_DHA
  _geom_hbond_site_symmetry_A
 O2 H2A O3 0.849(18) 1.849(18) 2.6936(11) 172.8(16) 2_655
 O3 H3A O2 0.792(19) 2.085(19) 2.7898(11) 148.3(18) 4_666
 O3 H3A N1 0.792(19) 2.550(19) 3.0728(12) 125.0(16) 3_766

loop_
  _geom_torsion_atom_site_label_1
  _geom_torsion_atom_site_label_2
  _geom_torsion_atom_site_label_3
  _geom_torsion_atom_site_label_4
  _geom_torsion
  _geom_torsion_site_symmetry_1
  _geom_torsion_site_symmetry_2
  _geom_torsion_site_symmetry_3
  _geom_torsion_site_symmetry_4
  _geom_torsion_publ_flag
 O1 N1 C3 C2 -0.53(11) . . . . ?
 O1 N1 C3 C3 179.26(10) . . . 3_766 ?
 O1 C1 C2 C3 -0.35(10) . . . . ?
 O1 C1 C2 C5 178.72(9) . . . . ?
 O2 C4 C1 O1 -54.93(11) . . . . ?
 O2 C4 C1 C2 128.39(11) . . . . ?
 N1 C3 C2 C1 0.56(11) . . . . ?
 N1 C3 C2 C5 -178.49(10) . . . . ?
 C1 O1 N1 C3 0.30(10) . . . . ?
 C1 C2 C5 O3 -110.02(11) . . . . ?
 C2 C1 O1 N1 0.05(11) . . . . ?
 C3 C2 C5 O3 68.82(13) . . . . ?
 C3 C3 C2 C1 -179.21(12) 3_766 . . . ?
 C3 C3 C2 C5 1.74(19) 3_766 . . . ?
 C4 C1 O1 N1 -177.38(8) . . . . ?
 C4 C1 C2 C3 176.48(10) . . . . ?
 C4 C1 C2 C5 -4.46(18) . . . . ?

_shelx_res_file
;
    as.res created by SHELXL-2014/7


TITL as in P2(1)/c
CELL 0.71073   4.5379   9.9195  12.0177  90.000  99.9312  90.000
ZERR    2.00   0.0004   0.0008   0.0009   0.000   0.0011   0.000
LATT 1
SYMM -X, 1/2+Y, 1/2-Z
SFAC C  H  N  O
UNIT 20 24 4 12
OMIT  -2.00  62.50
L.S. 10
ACTA 53
BOND $H
CONF
HTAB
EQIV $1 -x+1, y+1/2, -z+1/2
HTAB O1 O9_$1
EQIV $2 x+1, -y+1/2, z+1/2
HTAB O9 O1_$2
EQIV $3 -x+2, -y+1, -z+1
HTAB O9 N5_$3
FMAP 2
PLAN 20
SIZE 0.11 0.20 0.49
TEMP -123.150
WGHT    0.010000    0.395500
FVAR       0.15974
O1    4    0.234479    0.423003    0.130779    11.00000    0.01634    0.01688 =
         0.02163   -0.00136   -0.00194   -0.00026
H1    2    0.174295    0.503528    0.118199    11.00000    0.03877
C2    1    0.552786    0.423374    0.152754    11.00000    0.01706    0.01989 =
         0.01471   -0.00062    0.00010   -0.00066
H2A   2    0.631063    0.485608    0.101558    11.00000    0.02236
H2B   2    0.621807    0.333697    0.139113    11.00000    0.02077
C3    1    0.676527    0.462917    0.271702    11.00000    0.01710    0.01431 =
         0.01541   -0.00028    0.00148   -0.00116
O4    4    0.580440    0.582910    0.307180    11.00000    0.02399    0.01664 =
         0.01630   -0.00099   -0.00357    0.00355
N5    3    0.727691    0.607072    0.418113    11.00000    0.02531    0.01708 =
         0.01529   -0.00185   -0.00383    0.00221
C6    1    0.904809    0.502435    0.444191    11.00000    0.01829    0.01389 =
         0.01445    0.00014    0.00025   -0.00125
C7    1    0.880980    0.406297    0.354277    11.00000    0.01670    0.01358 =
         0.01476    0.00013    0.00171   -0.00080
C8    1    1.037602    0.274053    0.351338    11.00000    0.02189    0.01613 =
         0.01755   -0.00064    0.00152    0.00297
H8A   2    1.254780    0.286600    0.371743    11.00000    0.02375
H8B   2    0.992032    0.236182    0.276028    11.00000    0.02071
O9    4    0.935284    0.177771    0.425316    11.00000    0.03020    0.01539 =
         0.01871    0.00260   -0.00497   -0.00186
H9    2    1.037343    0.180144    0.485762    11.00000    0.04492
HKLF 4

REM  as in P2(1)/c
REM R1 =  0.0342 for    1570 Fo > 4sig(Fo)  and  0.0377 for all    1737 data
REM    106 parameters refined using      0 restraints

END

WGHT      0.0504      0.1422

REM Instructions for potential hydrogen bonds
HTAB O1 O9_$1
HTAB O9 O1_$2
HTAB O9 N5_$3

REM Highest difference peak  0.441,  deepest hole -0.217,  1-sigma level  0.049
Q1    1   0.9042  0.4559  0.3964  11.00000  0.05    0.44
Q2    1   0.8016  0.4347  0.3086  11.00000  0.05    0.42
Q3    1   0.6079  0.4446  0.2136  11.00000  0.05    0.39
Q4    1   0.9525  0.3390  0.3516  11.00000  0.05    0.37
Q5    1   1.0000  0.5000  0.5000  10.50000  0.05    0.34
Q6    1   0.7889  0.5433  0.4381  11.00000  0.05    0.27
Q7    1   0.6278  0.5138  0.2858  11.00000  0.05    0.26
Q8    1   0.3996  0.4235  0.1478  11.00000  0.05    0.22
Q9    1   0.7138  0.6592  0.4600  11.00000  0.05    0.21
Q10   1   0.7219  0.6825  0.4426  11.00000  0.05    0.20
Q11   1   0.9859  0.2323  0.3902  11.00000  0.05    0.18
Q12   1   0.9944  0.0979  0.4264  11.00000  0.05    0.15
Q13   1   0.2161  0.3772  0.0687  11.00000  0.05    0.14
Q14   1   0.7932  0.1218  0.4132  11.00000  0.05    0.14
Q15   1   0.9579  0.1022  0.4004  11.00000  0.05    0.14
Q16   1   0.8868  0.0999  0.3983  11.00000  0.05    0.14
Q17   1   0.2161  0.4121  0.2004  11.00000  0.05    0.13
Q18   1   0.4648  0.6382  0.2786  11.00000  0.05    0.13
Q19   1   0.7762  0.2221  0.4290  11.00000  0.05    0.13
Q20   1   0.2051  0.3583  0.1696  11.00000  0.05    0.13
;
_shelx_res_checksum               17518
_shelx_hkl_file
;
   1   0   0   16.77    0.28
   1   0   0   16.53    0.30
   1   0   0   17.07    0.29
   2   0   0    1.25    0.04
   2   0   0    1.29    0.04
   2   0   0    1.25    0.04
   3   0   0    1.86    0.06
   3   0   0    1.80    0.05
   3   0   0    1.78    0.05
   4   0   0    0.12    0.02
   4   0   0    0.07    0.02
   4   0   0    0.10    0.02
   5   0   0    0.79    0.05
   5   0   0    0.81    0.04
  -6   0   0    3.29    0.11
   6   0   0    3.39    0.11
   0  -1   0   -0.07    0.00
   0  -1   0   -0.07    0.00
   0   1   0   -0.06    0.00
   1  -1   0    6.30    0.11
   1  -1   0    6.47    0.12
   1   1   0    6.21    0.12
   1   1   0    6.25    0.11
  -1   1   0    6.43    0.11
   1   1   0    6.29    0.12
   2  -1   0    5.15    0.11
   2  -1   0    5.28    0.11
   2   1   0    5.27    0.11
  -2   1   0    5.20    0.10
   2   1   0    5.28    0.11
   2   1   0    5.18    0.10
   3  -1   0    7.53    0.15
   3  -1   0    7.45    0.16
   3   1   0    7.52    0.16
   3   1   0    7.68    0.15
   3   1   0    7.38    0.16
  -3   1   0    7.37    0.15
   4  -1   0    0.31    0.03
   4  -1   0    0.38    0.03
  -4   1   0    0.29    0.02
   4   1   0    0.36    0.03
   4   1   0    0.39    0.03
   4   1   0    0.35    0.03
   5  -1   0    0.80    0.05
   5   1   0    0.87    0.05
   5   1   0    0.81    0.04
   5   1   0    0.77    0.05
   6  -1   0    0.44    0.04
  -6   1   0    0.44    0.04
   0  -2   0   65.32    1.12
   0  -2   0   71.14    1.21
   0   2   0   67.67    1.16
   1  -2   0   41.92    0.68
  -1  -2   0   41.28    0.72
   1  -2   0   40.77    0.72
   1   2   0   41.05    0.68
   1   2   0   41.80    0.73
   1   2   0   39.67    0.72
   1   2   0   40.91    0.70
  -1   2   0   41.43    0.70
   2  -2   0   14.10    0.26
   2  -2   0   13.66    0.25
   2   2   0   13.90    0.24
   2   2   0   13.75    0.24
  -2   2   0   13.83    0.25
   2   2   0   13.83    0.26
   2   2   0   13.82    0.24
   3  -2   0    2.17    0.06
   3  -2   0    2.34    0.07
   3   2   0    2.21    0.07
   3   2   0    2.38    0.06
  -3   2   0    2.25    0.06
   3   2   0    2.35    0.07
   4  -2   0    1.19    0.05
   4  -2   0    1.15    0.05
   4   2   0    1.17    0.05
  -4   2   0    1.13    0.04
   4   2   0    1.15    0.05
   4   2   0    1.19    0.05
  -5  -2   0    0.71    0.04
   5  -2   0    0.72    0.04
   5   2   0    0.62    0.04
   5   2   0    0.73    0.04
   5   2   0    0.73    0.04
   6  -2   0    0.46    0.05
  -6   2   0    0.41    0.04
   0  -3   0   -0.02    0.01
   0   3   0   -0.03    0.00
   0   3   0   -0.03    0.00
   1  -3   0   13.46    0.24
  -1  -3   0   13.55    0.26
   1  -3   0   13.91    0.25
   1   3   0   13.57    0.22
  -1   3   0   13.62    0.24
  -2  -3   0    4.32    0.10
   2  -3   0    4.34    0.10
   2  -3   0    4.29    0.09
   2   3   0    4.24    0.08
   2   3   0    4.26    0.08
  -2   3   0    4.16    0.09
   2   3   0    4.23    0.08
   2   3   0    4.25    0.10
  -3  -3   0    8.62    0.18
   3  -3   0    8.50    0.18
   3  -3   0    8.93    0.18
   3   3   0    8.12    0.16
   3   3   0    8.43    0.18
  -3   3   0    8.85    0.17
   3   3   0    8.86    0.16
   3   3   0    8.87    0.16
  -4  -3   0    1.30    0.05
   4  -3   0    1.37    0.05
   4  -3   0    1.14    0.05
   4   3   0    1.28    0.05
   4   3   0    1.29    0.03
  -4   3   0    1.29    0.05
   4   3   0    1.31    0.05
  -5  -3   0    1.44    0.06
   5  -3   0    1.23    0.06
   5   3   0    1.39    0.06
   6  -3   0    0.49    0.05
  -6   3   0    0.48    0.05
   0  -4   0    6.00    0.12
   0   4   0    5.63    0.10
   0   4   0    5.51    0.11
   1  -4   0   10.67    0.19
   1  -4   0   10.76    0.21
  -1  -4   0   10.84    0.21
  -1   4   0   10.67    0.20
   2  -4   0    3.77    0.09
   2  -4   0    4.05    0.09
  -2  -4   0    3.78    0.09
   2   4   0    3.81    0.07
   2   4   0    3.88    0.09
  -2   4   0    3.97    0.08
  -3  -4   0    1.65    0.06
   3  -4   0    1.58    0.05
   3  -4   0    1.61    0.06
   3   4   0    1.62    0.06
  -3   4   0    1.63    0.05
   3   4   0    1.55    0.04
   4  -4   0    0.33    0.03
   4  -4   0    0.34    0.03
  -4  -4   0    0.35    0.03
   4   4   0    0.31    0.03
  -5  -4   0    0.11    0.02
   5  -4   0    0.11    0.02
   5   4   0    0.12    0.02
   6  -4   0    0.57    0.05
  -6   4   0    0.70    0.05
   6   4   0    0.69    0.05
   0  -5   0   -0.01    0.01
   0   5   0   -0.02    0.00
   0   5   0   -0.01    0.00
   1  -5   0    0.86    0.03
   1  -5   0    0.94    0.04
  -1  -5   0    0.95    0.04
  -1   5   0    0.93    0.03
   1   5   0    0.88    0.04
   2  -5   0    3.54    0.09
   2  -5   0    3.44    0.09
  -2  -5   0    3.44    0.09
  -2   5   0    3.60    0.08
   2   5   0    3.55    0.09
   3  -5   0    0.50    0.03
   3  -5   0    0.49    0.03
  -3  -5   0    0.51    0.03
  -3   5   0    0.48    0.03
   3   5   0    0.48    0.03
  -4  -5   0   -0.01    0.01
   4  -5   0    0.01    0.01
   4  -5   0    0.00    0.01
   4   5   0   -0.01    0.01
   5  -5   0    1.79    0.08
  -5  -5   0    1.64    0.07
   5   5   0    1.66    0.08
   6   5   0    1.49    0.08
  -6   5   0    1.28    0.07
   0  -6   0   23.29    0.46
   0   6   0   25.59    0.44
   0   6   0   25.43    0.41
   1  -6   0   15.16    0.27
   1  -6   0   15.14    0.29
  -1  -6   0   15.07    0.30
   1   6   0   15.06    0.29
  -1   6   0   14.98    0.28
   2  -6   0    1.97    0.06
   2  -6   0    2.01    0.06
  -2  -6   0    1.92    0.07
  -2   6   0    2.01    0.06
   2   6   0    2.05    0.07
  -3  -6   0    1.06    0.05
   3  -6   0    1.21    0.05
   3  -6   0    1.21    0.05
   3   6   0    1.14    0.05
  -3   6   0    1.13    0.04
  -4  -6   0    1.47    0.06
   4  -6   0    1.57    0.07
   4  -6   0    1.55    0.06
   4   6   0    1.37    0.07
   5  -6   0    1.19    0.06
  -5  -6   0    1.24    0.06
   5   6   0    1.30    0.07
   6   6   0    0.44    0.05
   0  -7   0    0.00    0.01
   0   7   0    0.00    0.00
   0   7   0    0.02    0.01
   1  -7   0   11.28    0.23
  -1  -7   0   10.81    0.23
  -1   7   0   10.94    0.21
  -1   7   0   10.93    0.20
   1   7   0   10.99    0.22
   2  -7   0    1.63    0.06
   2  -7   0    1.71    0.06
  -2  -7   0    1.75    0.07
  -2   7   0    1.69    0.05
   2   7   0    1.78    0.06
  -3  -7   0    0.03    0.01
   3  -7   0    0.02    0.01
   3  -7   0    0.03    0.01
   3   7   0    0.05    0.02
   4  -7   0    2.42    0.09
  -4  -7   0    2.46    0.09
   4  -7   0    2.46    0.08
   4   7   0    2.41    0.09
  -5  -7   0    0.94    0.06
   5   7   0    0.93    0.06
  -5   7   0    1.00    0.06
   0  -8   0    4.61    0.12
   0   8   0    4.75    0.11
  -1  -8   0    1.61    0.06
   1  -8   0    1.60    0.06
   1   8   0    1.60    0.06
  -1   8   0    1.56    0.05
  -1   8   0    1.66    0.05
   2  -8   0    0.18    0.02
  -2  -8   0    0.16    0.02
   2  -8   0    0.18    0.02
   2   8   0    0.13    0.02
  -2   8   0    0.22    0.02
  -2   8   0    0.19    0.02
   3  -8   0    0.17    0.02
   3  -8   0    0.17    0.02
  -3  -8   0    0.17    0.03
  -3   8   0    0.12    0.02
   3   8   0    0.15    0.03
  -4  -8   0    0.21    0.03
   4  -8   0    0.14    0.03
  -4   8   0    0.16    0.03
   4   8   0    0.13    0.03
  -5  -8   0    0.38    0.04
   5   8   0    0.36    0.05
  -5   8   0    0.47    0.05
   0  -9   0    0.01    0.01
   0   9   0    0.00    0.01
   1  -9   0    2.12    0.08
  -1  -9   0    2.25    0.08
   1   9   0    2.25    0.08
  -1   9   0    2.18    0.07
  -1   9   0    2.17    0.06
   2  -9   0    4.86    0.13
  -2  -9   0    4.79    0.14
  -2   9   0    4.78    0.12
   2   9   0    4.77    0.13
  -2   9   0    5.01    0.12
  -3  -9   0    2.97    0.10
   3  -9   0    3.00    0.10
  -3   9   0    2.90    0.09
   3   9   0    2.66    0.10
  -4  -9   0    0.12    0.03
  -4   9   0    0.03    0.02
   4   9   0    0.08    0.02
  -5  -9   0    0.02    0.02
  -5   9   0    0.00    0.02
   5   9   0    0.00    0.02
   0 -10   0    6.71    0.17
   0  10   0    6.64    0.16
  -1 -10   0    0.77    0.05
   1 -10   0    0.67    0.04
   1  10   0    0.79    0.05
  -1  10   0    0.90    0.04
   2 -10   0    0.00    0.01
  -2 -10   0    0.03    0.02
  -2  10   0    0.03    0.01
   2  10   0    0.01    0.01
   3 -10   0    0.49    0.04
  -3 -10   0    0.52    0.04
  -3  10   0    0.56    0.04
   3  10   0    0.54    0.05
  -4 -10   0    0.39    0.05
   4  10   0    0.38    0.05
  -4  10   0    0.44    0.04
   0 -11   0    0.01    0.01
   0  11   0    0.00    0.01
   1 -11   0    0.06    0.02
  -1 -11   0    0.11    0.02
  -1  11   0    0.11    0.02
   1  11   0    0.08    0.02
   2 -11   0    0.04    0.02
  -2 -11   0    0.07    0.02
   2  11   0    0.02    0.02
  -3 -11   0    0.09    0.03
   3 -11   0    0.13    0.03
  -3  11   0    0.10    0.02
   3  11   0    0.10    0.03
  -4 -11   0    0.08    0.03
  -4  11   0    0.06    0.02
   4  11   0    0.03    0.02
   0 -12   0    7.66    0.20
   0  12   0    7.45    0.18
  -1 -12   0    0.20    0.03
   1 -12   0    0.23    0.03
   1  12   0    0.23    0.03
  -1  12   0    0.23    0.03
  -2 -12   0    1.25    0.07
   2 -12   0    1.19    0.07
   2  12   0    1.24    0.07
  -3 -12   0    1.16    0.07
   3 -12   0    1.24    0.07
   3  12   0    1.08    0.07
   0 -13   0    0.00    0.02
   0  13   0    0.02    0.02
   1 -13   0    0.06    0.02
  -1 -13   0    0.03    0.02
   1  13   0    0.02    0.02
  -2 -13   0    1.81    0.09
   2 -13   0    1.81    0.08
   2  13   0    1.76    0.09
   0 -14   0   -0.01    0.02
   0  14   0    0.00    0.02
   1 -14   0    0.13    0.03
  -1 -14   0    0.08    0.03
   1  14   0    0.05    0.02
   2 -14   0    0.62    0.05
  -6   0   1    0.02    0.02
   6   0  -1    0.00    0.01
   5   0  -1    0.00    0.01
   5   0  -1    0.00    0.01
   4   0  -1    0.00    0.01
   4   0  -1    0.00    0.01
   4   0  -1    0.01    0.01
   3   0  -1    0.00    0.01
   3   0  -1    0.00    0.01
   3   0  -1    0.00    0.01
   2   0  -1    0.00    0.00
   2   0  -1   -0.01    0.00
   2   0  -1    0.00    0.01
   1   0  -1    0.00    0.00
   1   0  -1   -0.01    0.00
   1   0  -1   -0.02    0.00
   0   0  -1   -0.01    0.00
   1   0   1   -0.02    0.00
   1   0   1   -0.01    0.00
   1   0   1   -0.01    0.00
   2   0   1    0.00    0.00
   2   0   1    0.01    0.01
   2   0   1   -0.01    0.01
   3   0   1    0.00    0.01
   3   0   1   -0.01    0.01
   3   0   1    0.00    0.01
  -4   0  -1    0.01    0.01
   4   0   1    0.00    0.01
   4   0   1    0.00    0.01
   5   0   1   -0.02    0.01
  -5   0  -1   -0.01    0.01
   6   0   1    0.00    0.02
   6  -1  -1    2.62    0.06
  -6   1   1    2.74    0.10
  -5  -1   1    2.61    0.08
   5  -1  -1    2.70    0.09
   5  -1  -1    2.64    0.09
   5   1  -1    2.69    0.08
   5   1  -1    2.69    0.09
   5   1  -1    2.51    0.08
   4  -1  -1    2.15    0.07
   4  -1  -1    2.22    0.07
   4   1  -1    2.16    0.07
   4   1  -1    2.10    0.07
   4   1  -1    1.99    0.07
  -4   1   1    2.15    0.06
   3  -1  -1   15.44    0.31
   3  -1  -1   15.83    0.29
   3   1  -1   15.71    0.31
  -3   1   1   16.36    0.29
   3   1  -1   16.08    0.28
   3   1  -1   16.07    0.29
   2  -1  -1   17.39    0.30
   2  -1  -1   17.67    0.32
   2  -1  -1   17.29    0.30
   2   1  -1   17.61    0.30
   2   1  -1   16.82    0.31
   1  -1  -1   44.27    0.76
  -1  -1   1   43.33    0.72
   1  -1  -1   44.27    0.71
   1   1  -1   43.98    0.76
   1   1  -1   40.29    0.76
  -1   1   1   43.79    0.73
   0  -1  -1    5.98    0.11
   0  -1   1    5.92    0.11
   0  -1  -1    6.03    0.11
   0  -1   1    6.06    0.10
   0   1  -1    5.92    0.11
   0   1   1    5.93    0.10
   0   1   1    5.94    0.10
   0   1  -1    5.90    0.11
   1  -1   1   11.03    0.20
  -1  -1  -1   10.80    0.20
   1   1   1   10.75    0.20
  -1   1  -1   10.97    0.19
   1   1   1   11.33    0.19
   1   1   1   10.94    0.19
   2  -1   1   15.61    0.29
   2  -1   1   15.54    0.28
  -2   1  -1   15.72    0.28
   2   1   1   15.74    0.29
   2   1   1   15.65    0.27
   2   1   1   15.33    0.28
   3  -1   1   10.12    0.20
   3  -1   1   10.19    0.20
   3   1   1   10.14    0.20
  -3   1  -1    9.99    0.20
   3   1   1    9.78    0.19
   3   1   1   10.08    0.20
   4  -1   1    1.66    0.06
   4  -1   1    1.63    0.06
   4   1   1    1.51    0.06
  -4   1  -1    1.60    0.06
   4   1   1    1.52    0.06
   4   1   1    1.54    0.06
  -5  -1  -1    0.83    0.05
   5  -1   1    0.89    0.05
   5   1   1    0.82    0.04
   6  -1   1    1.41    0.07
   6  -2  -1    0.03    0.01
  -6   2   1    0.01    0.02
   5  -2  -1    0.41    0.04
   5  -2  -1    0.43    0.03
  -5  -2   1    0.50    0.03
   5   2  -1    0.39    0.04
   5   2  -1    0.37    0.04
   4  -2  -1    0.74    0.04
   4  -2  -1    0.76    0.04
  -4   2   1    0.66    0.03
   4   2  -1    0.79    0.04
   4   2  -1    0.74    0.04
   4   2  -1    0.69    0.03
   3  -2  -1    0.54    0.03
   3  -2  -1    0.56    0.03
  -3   2   1    0.55    0.02
   3   2  -1    0.56    0.03
   3   2  -1    0.57    0.03
   3   2  -1    0.52    0.03
   2  -2  -1   12.82    0.23
   2  -2  -1   13.10    0.24
   2   2  -1   13.03    0.25
   2   2  -1   12.73    0.22
   2   2  -1   12.63    0.23
   2   2  -1   12.62    0.24
  -2   2   1   12.77    0.22
   1  -2  -1   11.10    0.20
  -1  -2   1   10.96    0.21
   1  -2  -1   11.34    0.21
  -1  -2   1   11.30    0.19
   1   2  -1   11.40    0.21
   1   2  -1   11.39    0.20
   1   2  -1   11.21    0.20
  -1   2   1   11.22    0.19
   0  -2   1    6.79    0.13
   0  -2  -1    6.56    0.13
   0  -2  -1    7.00    0.13
   0  -2   1    6.79    0.12
   0   2   1    6.61    0.12
   0   2   1    6.93    0.12
   0   2  -1    6.82    0.12
   1  -2   1    0.14    0.01
   1  -2   1    0.17    0.01
  -1  -2  -1    0.15    0.01
   1   2   1    0.16    0.01
  -1   2  -1    0.14    0.01
   1   2   1    0.15    0.01
   1   2   1    0.16    0.01
  -2  -2  -1    0.00    0.00
   2  -2   1    0.01    0.00
   2  -2   1    0.00    0.01
  -2   2  -1    0.01    0.01
   2   2   1    0.00    0.00
   2   2   1    0.01    0.00
   2   2   1    0.03    0.01
  -3  -2  -1    6.32    0.14
   3  -2   1    6.30    0.14
   3  -2   1    6.22    0.13
  -3   2  -1    6.34    0.13
   3   2   1    6.26    0.14
   3   2   1    6.31    0.13
   3   2   1    6.35    0.14
  -4  -2  -1    0.19    0.02
   4  -2   1    0.16    0.02
   4  -2   1    0.14    0.02
  -4   2  -1    0.18    0.02
   4   2   1    0.20    0.03
   4   2   1    0.17    0.02
   5  -2   1    2.47    0.09
   5   2   1    2.36    0.08
   5   2   1    2.35    0.08
   6  -2   1    0.22    0.03
   6  -3  -1    0.11    0.02
  -6   3   1    0.12    0.03
   5  -3  -1    0.30    0.03
   5  -3  -1    0.40    0.04
  -5  -3   1    0.36    0.04
   5   3  -1    0.37    0.01
   5   3  -1    0.38    0.04
   4  -3  -1    0.08    0.02
   4  -3  -1    0.07    0.02
   4   3  -1    0.10    0.02
   4   3  -1    0.08    0.01
   4   3  -1    0.11    0.02
   4   3  -1    0.11    0.02
   3  -3  -1    2.88    0.08
   3  -3  -1    2.87    0.08
   3   3  -1    2.98    0.08
  -3   3   1    2.91    0.07
   3   3  -1    2.74    0.06
   3   3  -1    2.91    0.08
   3   3  -1    2.89    0.07
   2  -3  -1    9.69    0.19
   2  -3  -1    9.54    0.18
  -2  -3   1    9.39    0.19
   2   3  -1    9.93    0.19
   2   3  -1    9.79    0.17
   2   3  -1    9.62    0.18
  -2   3   1    9.50    0.17
   1  -3  -1   35.53    0.59
   1  -3  -1   36.31    0.64
  -1  -3   1   35.80    0.64
   1   3  -1   35.03    0.61
  -1   3   1   36.02    0.60
   1   3  -1   35.39    0.63
   0  -3  -1   10.93    0.22
   0  -3   1   11.45    0.19
   0  -3   1   12.36    0.22
   0  -3  -1   11.38    0.21
   0   3  -1   11.49    0.21
   0   3   1   11.41    0.20
   0   3   1   11.46    0.19
   1  -3   1    6.34    0.12
  -1  -3  -1    6.59    0.13
   1  -3   1    6.25    0.13
   1   3   1    6.36    0.13
   1   3   1    6.70    0.11
  -1   3  -1    6.54    0.12
   1   3   1    6.51    0.12
  -2  -3  -1    6.31    0.13
   2  -3   1    6.17    0.13
   2  -3   1    6.31    0.13
   2   3   1    6.21    0.12
   2   3   1    6.24    0.13
  -2   3  -1    6.12    0.12
   2   3   1    6.32    0.12
   3  -3   1    1.43    0.05
   3  -3   1    1.47    0.05
  -3  -3  -1    1.52    0.05
   3   3   1    1.45    0.04
   3   3   1    1.43    0.04
  -3   3  -1    1.45    0.05
   3   3   1    1.44    0.05
   4  -3   1    4.96    0.12
   4  -3   1    5.26    0.13
  -4  -3  -1    5.06    0.13
  -4   3  -1    5.01    0.12
   4   3   1    4.88    0.13
   4   3   1    5.10    0.12
   4   3   1    5.06    0.10
   5  -3   1    0.75    0.05
   5   3   1    0.71    0.05
   6  -3   1    0.26    0.04
   6  -4  -1    0.35    0.03
  -6   4   1    0.48    0.05
   5  -4  -1    1.23    0.06
   5  -4  -1    1.36    0.06
  -5  -4   1    1.23    0.06
  -5   4   1    1.33    0.06
   5   4  -1    1.24    0.06
   4  -4  -1    1.13    0.05
   4  -4  -1    1.11    0.05
  -4  -4   1    1.10    0.05
   4   4  -1    1.11    0.03
   4   4  -1    1.06    0.05
  -3  -4   1    0.27    0.03
  -3  -4   1    0.25    0.02
   3  -4  -1    0.24    0.02
   3  -4  -1    0.20    0.02
  -3   4   1    0.25    0.02
   3   4  -1    0.25    0.02
   3   4  -1    0.28    0.03
  -2  -4   1   27.23    0.51
  -2  -4   1   27.82    0.45
   2  -4  -1   27.35    0.50
  -2   4   1   27.42    0.47
   2   4  -1   27.28    0.49
   2   4  -1   27.32    0.49
  -1  -4   1    0.40    0.02
   1  -4  -1    0.39    0.02
  -1   4   1    0.43    0.02
  -1   4   1    0.45    0.02
   1   4  -1    0.41    0.02
   0  -4  -1   15.00    0.28
   0  -4   1   14.86    0.28
   0  -4   1   15.08    0.25
   0  -4  -1   14.94    0.28
   0   4   1   15.12    0.27
   0   4   1   15.35    0.25
   0   4  -1   15.13    0.27
   1  -4   1   16.04    0.29
   1  -4   1   16.68    0.31
  -1  -4  -1   16.34    0.31
   1   4   1   16.49    0.30
   1   4   1   16.58    0.27
  -1   4  -1   16.72    0.29
  -2  -4  -1    2.69    0.07
   2  -4   1    2.60    0.07
   2  -4   1    2.64    0.07
   2   4   1    2.70    0.06
  -2   4  -1    2.63    0.07
   2   4   1    2.58    0.06
   2   4   1    2.57    0.07
   3  -4   1    0.17    0.02
  -3  -4  -1    0.16    0.02
   3  -4   1    0.14    0.02
   3   4   1    0.13    0.01
  -3   4  -1    0.11    0.02
   3   4   1    0.12    0.01
   3   4   1    0.13    0.02
   4  -4   1    2.21    0.08
   4  -4   1    2.25    0.07
  -4  -4  -1    2.27    0.08
   4   4   1    2.31    0.08
  -4   4  -1    2.31    0.07
  -5  -4  -1    0.35    0.04
   5  -4   1    0.37    0.04
   5   4   1    0.32    0.04
   6  -4   1    0.74    0.05
   6   4   1    0.66    0.05
   6  -5  -1    0.20    0.03
  -6   5   1    0.17    0.03
  -5  -5   1    0.21    0.03
  -5   5   1    0.17    0.03
   5   5  -1    0.21    0.03
   4  -5  -1    0.67    0.04
   4  -5  -1    0.69    0.04
  -4  -5   1    0.71    0.04
   4   5  -1    0.60    0.04
   3  -5  -1   11.57    0.24
   3  -5  -1   11.59    0.23
  -3  -5   1   11.51    0.25
   3   5  -1   11.92    0.24
  -3   5   1   11.85    0.22
  -2  -5   1    0.18    0.02
   2  -5  -1    0.15    0.02
   2  -5  -1    0.21    0.02
   2   5  -1    0.13    0.02
  -2   5   1    0.13    0.01
  -1  -5   1    2.59    0.07
   1  -5  -1    2.56    0.07
  -1   5   1    2.56    0.06
   1   5  -1    2.51    0.07
  -1   5   1    2.62    0.06
   0  -5  -1    2.14    0.06
   0  -5   1    2.09    0.06
   0  -5   1    2.10    0.05
   0  -5  -1    2.16    0.06
   0   5  -1    2.12    0.06
   0   5   1    2.34    0.06
   0   5   1    2.15    0.05
   1  -5   1    2.15    0.06
   1  -5   1    2.16    0.05
  -1  -5  -1    2.12    0.06
   1   5   1    2.16    0.04
  -1   5  -1    2.15    0.06
   1   5   1    2.06    0.06
   2  -5   1    0.00    0.01
   2  -5   1    0.01    0.01
  -2  -5  -1    0.01    0.01
  -2   5  -1    0.06    0.01
   2   5   1    0.02    0.00
   2   5   1    0.03    0.01
  -3  -5  -1    4.57    0.12
   3  -5   1    4.48    0.11
   3  -5   1    4.61    0.11
  -3   5  -1    4.63    0.11
   3   5   1    4.70    0.12
   4  -5   1    0.02    0.01
  -4  -5  -1    0.01    0.01
   4   5   1    0.02    0.01
  -5  -5  -1    1.24    0.06
   5  -5   1    1.17    0.06
   5   5   1    1.08    0.06
   6  -5   1    0.40    0.05
   6   5   1    0.44    0.05
   6   6  -1    0.27    0.04
  -5  -6   1    0.01    0.02
   5   6  -1   -0.01    0.02
  -5   6   1   -0.02    0.01
  -4  -6   1    0.67    0.04
   4  -6  -1    0.78    0.04
   4  -6  -1    0.67    0.04
   4   6  -1    0.70    0.04
   3  -6  -1    9.77    0.21
   3  -6  -1    9.63    0.20
  -3  -6   1    9.63    0.22
   3   6  -1    9.68    0.21
  -2  -6   1    0.00    0.01
   2  -6  -1    0.03    0.01
   2  -6  -1    0.00    0.01
   2   6  -1    0.01    0.01
  -2   6   1    0.01    0.01
  -2   6   1    0.01    0.01
   1  -6  -1    2.16    0.07
  -1  -6   1    2.13    0.07
   1   6  -1    2.19    0.06
  -1   6   1    2.15    0.06
  -1   6   1    2.09    0.06
   0  -6   1    8.24    0.15
   0  -6  -1    8.63    0.17
   0  -6  -1    8.15    0.18
   0  -6   1    8.18    0.18
   0   6   1    8.30    0.15
   0   6  -1    8.55    0.17
   0   6   1    8.24    0.17
   1  -6   1    0.06    0.01
   1  -6   1    0.04    0.01
  -1  -6  -1    0.03    0.01
  -1   6  -1    0.03    0.01
   1   6   1    0.04    0.00
   1   6   1    0.04    0.01
   2  -6   1    4.91    0.11
  -2  -6  -1    4.87    0.12
   2  -6   1    4.91    0.12
   2   6   1    4.82    0.12
  -2   6  -1    4.71    0.11
  -3  -6  -1    0.18    0.02
   3  -6   1    0.18    0.02
   3  -6   1    0.18    0.02
   3   6   1    0.22    0.03
  -3   6  -1    0.18    0.02
   4  -6   1    0.17    0.03
  -4  -6  -1    0.20    0.03
   4   6   1    0.21    0.03
  -5  -6  -1    0.04    0.02
   5  -6   1    0.06    0.02
   5   6   1    0.03    0.02
   6   6   1    0.02    0.02
  -5  -7   1    0.00    0.01
   5   7  -1   -0.01    0.02
  -5   7   1    0.02    0.02
   4  -7  -1    2.45    0.09
  -4  -7   1    2.50    0.09
   4   7  -1    2.44    0.09
  -4   7   1    2.57    0.09
  -3  -7   1    5.98    0.16
   3  -7  -1    6.11    0.15
  -3   7   1    6.12    0.14
   3   7  -1    6.12    0.15
   2  -7  -1    0.93    0.04
  -2  -7   1    0.97    0.05
  -2   7   1    0.97    0.04
   2   7  -1    1.01    0.05
  -2   7   1    0.93    0.04
  -1  -7   1    0.19    0.02
   1  -7  -1    0.17    0.02
  -1   7   1    0.16    0.02
   1   7  -1    0.17    0.02
  -1   7   1    0.16    0.02
   0  -7   1    0.98    0.04
   0  -7  -1    1.12    0.05
   0  -7  -1    1.17    0.04
   0   7  -1    1.22    0.05
   0   7   1    1.17    0.04
   0   7  -1    1.13    0.03
   0   7   1    1.18    0.03
   1  -7   1    0.03    0.01
   1  -7   1    0.04    0.01
  -1  -7  -1    0.02    0.01
  -1   7  -1    0.04    0.01
   1   7   1    0.03    0.01
   2  -7   1    5.87    0.14
   2  -7   1    5.98    0.13
  -2  -7  -1    5.87    0.15
   2   7   1    5.82    0.14
  -2   7  -1    5.81    0.13
   3  -7   1    1.01    0.05
  -3  -7  -1    0.99    0.05
   3  -7   1    1.02    0.05
  -3   7  -1    1.12    0.05
   3   7   1    1.01    0.05
   4  -7   1    0.82    0.05
  -4  -7  -1    0.86    0.05
   4   7   1    0.91    0.05
  -5  -7  -1    0.33    0.04
   5  -7   1    0.32    0.04
   5   7   1    0.25    0.04
  -5  -8   1    0.17    0.03
  -5   8   1    0.18    0.03
   5   8  -1    0.17    0.03
   4  -8  -1    0.15    0.03
  -4  -8   1    0.15    0.03
  -4   8   1    0.12    0.02
   4   8  -1    0.11    0.03
  -3  -8   1    1.40    0.06
   3  -8  -1    1.34    0.06
  -3   8   1    1.46    0.06
   3   8  -1    1.49    0.07
   2  -8  -1    0.52    0.03
  -2  -8   1    0.54    0.04
  -2   8   1    0.55    0.03
  -2   8   1    0.56    0.03
   2   8  -1    0.47    0.04
   1  -8  -1    6.76    0.16
  -1  -8   1    6.85    0.16
   1  -8  -1    6.73    0.16
  -1   8   1    6.69    0.14
  -1   8   1    6.64    0.14
   1   8  -1    6.73    0.16
   0  -8   1    0.15    0.02
   0  -8  -1    0.17    0.02
   0   8   1    0.15    0.02
   0   8   1    0.18    0.01
   0   8  -1    0.18    0.02
   1  -8   1    6.99    0.14
   1  -8   1    6.75    0.16
  -1   8  -1    6.93    0.15
   1   8   1    6.95    0.16
   2  -8   1    5.37    0.13
   2  -8   1    5.44    0.13
  -2  -8  -1    5.38    0.14
   2   8   1    5.20    0.14
  -2   8  -1    5.32    0.13
   3  -8   1    1.13    0.05
  -3  -8  -1    1.01    0.05
   3  -8   1    0.98    0.05
   3   8   1    1.13    0.06
  -4  -8  -1    0.26    0.04
   4  -8   1    0.23    0.03
   4   8   1    0.19    0.03
   5  -8   1    0.19    0.03
  -5  -8  -1    0.22    0.03
  -5   8  -1    0.20    0.03
   5   8   1    0.15    0.03
  -5  -9   1    0.54    0.05
   5  -9  -1    0.54    0.04
   5   9  -1    0.54    0.05
  -5   9   1    0.68    0.05
   4  -9  -1    0.03    0.02
  -4  -9   1    0.06    0.02
   4   9  -1    0.05    0.02
  -4   9   1    0.04    0.02
   3  -9  -1    0.00    0.01
  -3  -9   1    0.02    0.02
  -3   9   1    0.02    0.01
   3   9  -1    0.02    0.02
  -2  -9   1    1.70    0.07
   2  -9  -1    1.75    0.07
  -2   9   1    1.80    0.06
   2   9  -1    1.73    0.07
   1  -9  -1    6.17    0.16
   1  -9  -1    6.55    0.15
   1   9  -1    6.29    0.15
  -1   9   1    6.35    0.13
  -1   9   1    6.31    0.14
   0  -9  -1   14.42    0.30
   0  -9   1   14.67    0.30
   0   9   1   14.19    0.28
   0   9  -1   14.28    0.29
   1  -9   1    1.75    0.07
  -1   9  -1    1.65    0.05
   1   9   1    1.64    0.06
  -1   9  -1    1.65    0.06
   2  -9   1    0.19    0.02
  -2  -9  -1    0.21    0.03
   2  -9   1    0.23    0.03
  -2   9  -1    0.19    0.02
   2   9   1    0.19    0.03
   3  -9   1    0.32    0.03
   3  -9   1    0.34    0.03
  -3  -9  -1    0.29    0.04
   3   9   1    0.26    0.03
  -4  -9  -1   -0.01    0.01
   4  -9   1    0.03    0.02
   4   9   1    0.00    0.02
  -4   9  -1    0.02    0.02
  -5  -9  -1    0.46    0.05
   5   9   1    0.61    0.06
  -5   9  -1    0.60    0.06
  -4 -10   1    0.19    0.03
   4 -10  -1    0.18    0.03
   4 -10  -1    0.16    0.03
  -4  10   1    0.14    0.03
   4  10  -1    0.13    0.03
  -3 -10   1    0.01    0.01
   3 -10  -1   -0.02    0.01
   3 -10  -1    0.01    0.01
   3  10  -1    0.01    0.02
  -3  10   1    0.01    0.01
  -2 -10   1    2.65    0.10
   2 -10  -1    2.67    0.09
   2 -10  -1    2.73    0.09
  -2  10   1    2.63    0.08
   2  10  -1    2.72    0.10
  -1 -10   1    0.86    0.05
   1 -10  -1    0.92    0.05
   1  10  -1    0.88    0.05
  -1  10   1    0.88    0.04
   0 -10   1    0.43    0.04
   0 -10  -1    0.50    0.04
   0  10   1    0.45    0.03
   0  10  -1    0.49    0.03
   1 -10   1    0.12    0.02
  -1 -10  -1    0.13    0.03
   1  10   1    0.11    0.02
  -1  10  -1    0.13    0.02
  -2 -10  -1    0.42    0.04
   2 -10   1    0.49    0.04
  -2  10  -1    0.44    0.03
  -2  10  -1    0.48    0.03
   2  10   1    0.50    0.04
   3 -10   1    7.38    0.18
  -3 -10  -1    7.00    0.19
   3  10   1    7.20    0.19
  -3  10  -1    7.08    0.17
  -4 -10  -1    0.47    0.05
  -4  10  -1    0.46    0.05
   4  10   1    0.43    0.05
   4 -11  -1    2.32    0.09
  -4 -11   1    2.00    0.10
  -4  11   1    2.15    0.09
   4  11  -1    2.11    0.10
   3 -11  -1    1.00    0.06
   3 -11  -1    1.03    0.06
  -3 -11   1    1.08    0.07
   3  11  -1    0.97    0.06
  -3  11   1    1.10    0.06
  -2 -11   1    0.02    0.02
   2 -11  -1    0.00    0.01
   2  11  -1    0.00    0.01
  -1 -11   1    0.01    0.02
   1 -11  -1    0.02    0.02
  -1  11   1    0.02    0.01
   1  11  -1    0.02    0.02
   0 -11   1    0.03    0.02
   0 -11  -1    0.05    0.02
   0  11  -1    0.01    0.01
   0  11   1    0.06    0.02
  -1 -11  -1    0.30    0.04
   1 -11   1    0.28    0.03
  -1  11  -1    0.29    0.03
   1  11   1    0.30    0.03
   2 -11   1    0.56    0.04
  -2 -11  -1    0.53    0.04
   2  11   1    0.53    0.04
  -3 -11  -1    3.92    0.14
  -3  11  -1    4.24    0.12
   3  11   1    4.27    0.14
  -4 -11  -1    0.12    0.03
   4  11   1    0.16    0.03
  -4  11  -1    0.19    0.03
  -4  12   1    0.16    0.03
   3 -12  -1    0.83    0.06
  -3 -12   1    1.03    0.07
   3  12  -1    0.91    0.06
   2 -12  -1    0.07    0.02
  -2 -12   1    0.07    0.02
   2  12  -1    0.05    0.02
  -1 -12   1    0.17    0.03
   1 -12  -1    0.13    0.03
   1  12  -1    0.20    0.03
   0 -12   1    1.02    0.06
   0  12  -1    1.05    0.06
   0  12   1    1.09    0.06
  -1 -12  -1    1.17    0.07
   1 -12   1    1.17    0.06
   1  12   1    1.08    0.06
  -1  12  -1    1.09    0.06
  -2 -12  -1    0.02    0.02
   2 -12   1    0.07    0.02
   2  12   1    0.06    0.02
  -3 -12  -1    0.06    0.02
   3  12   1    0.05    0.02
   3 -13  -1    2.44    0.10
  -2 -13   1    1.59    0.08
   2 -13  -1    1.42    0.08
   2  13  -1    1.55    0.08
  -1 -13   1    0.15    0.03
   1 -13  -1    0.18    0.03
   1  13  -1    0.22    0.03
   0 -13   1    0.01    0.02
   0 -13  -1    0.03    0.02
   0  13   1    0.01    0.02
   0  13  -1    0.05    0.02
   1 -13   1    3.48    0.12
  -1 -13  -1    3.34    0.12
   1  13   1    3.10    0.11
  -2 -13  -1    1.89    0.09
   2 -13   1    1.73    0.08
   2  13   1    1.85    0.09
   2 -14  -1    0.06    0.03
  -1 -14   1    0.64    0.05
   1 -14  -1    0.51    0.06
   1  14  -1    0.51    0.05
   0 -14   1    0.19    0.04
   0 -14  -1    0.24    0.04
   0  14  -1    0.21    0.03
   1 -14   1    0.96    0.06
   1  14   1    0.95    0.06
   2 -14   1    0.14    0.03
  -6   0   2    1.06    0.06
   6   0  -2    1.16    0.03
  -5   0   2    0.26    0.03
   5   0  -2    0.28    0.01
   5   0  -2    0.27    0.03
   4   0  -2    2.02    0.06
   4   0  -2    1.97    0.06
   4   0  -2    2.03    0.07
  -4   0   2    1.83    0.06
   3   0  -2    1.24    0.04
  -3   0   2    1.33    0.04
   3   0  -2    1.37    0.05
   3   0  -2    1.35    0.04
  -2   0   2   12.35    0.22
   2   0  -2   12.68    0.22
   2   0  -2   12.83    0.22
   1   0  -2  347.00   10.77
   1   0  -2  348.33   10.39
   0   0  -2    6.53    0.12
   0   0  -2    6.54    0.12
   0   0   2    6.73    0.12
   0   0  -2    6.60    0.12
  -1   0  -2   15.29    0.27
   1   0   2   15.60    0.26
   1   0   2   15.25    0.27
   1   0   2   15.36    0.27
   1   0   2   15.86    0.27
   2   0   2   16.51    0.30
   2   0   2   15.93    0.29
   2   0   2   16.23    0.29
   3   0   2    0.02    0.01
   3   0   2    0.01    0.01
   3   0   2    0.01    0.00
   3   0   2    0.00    0.01
  -3   0  -2    0.00    0.01
   4   0   2    0.29    0.01
   4   0   2    0.27    0.02
  -4   0  -2    0.26    0.03
   4   0   2    0.27    0.03
  -5   0  -2    1.48    0.06
   5   0   2    1.51    0.06
   6   0   2    0.04    0.02
   6  -1  -2    0.00    0.01
   6   1  -2   -0.01    0.01
  -6   1   2    0.00    0.02
   5  -1  -2    1.14    0.06
  -5  -1   2    1.02    0.05
   5  -1  -2    1.11    0.03
   5   1  -2    1.14    0.06
  -5   1   2    1.14    0.05
   5   1  -2    1.08    0.03
   4  -1  -2    0.69    0.04
   4  -1  -2    0.72    0.04
  -4  -1   2    0.67    0.03
  -4   1   2    0.75    0.03
   4   1  -2    0.68    0.02
   4   1  -2    0.67    0.04
   4   1  -2    0.64    0.03
  -4   1   2    0.65    0.04
   3  -1  -2    0.26    0.02
   3  -1  -2    0.27    0.02
  -3  -1   2    0.24    0.02
   3  -1  -2    0.29    0.02
   3   1  -2    0.29    0.02
   3   1  -2    0.26    0.01
   3   1  -2    0.28    0.02
   2  -1  -2   12.21    0.21
   2  -1  -2   12.21    0.23
  -2  -1   2   12.24    0.21
  -2   1   2   12.00    0.22
   2   1  -2   12.13    0.24
   2   1  -2   12.36    0.21
   2   1  -2   12.06    0.22
  -1  -1   2   92.02    1.47
   1  -1  -2   88.77    1.56
   1  -1  -2   89.44    1.58
   1   1  -2   85.94    1.57
  -1   1   2   88.49    1.43
   1   1  -2   87.98    1.51
   1   1  -2   86.89    1.55
   0  -1  -2    1.98    0.04
   0  -1  -2    2.07    0.04
   0  -1   2    2.06    0.04
   0   1  -2    1.97    0.04
   0   1   2    2.01    0.04
   0   1  -2    2.11    0.04
   0   1  -2    2.08    0.04
   0   1   2    2.08    0.04
   1  -1   2   65.49    1.21
   1  -1   2   72.27    1.22
  -1  -1  -2   69.43    1.22
   1   1   2   70.38    1.17
  -1   1  -2   70.01    1.19
   1   1   2   69.06    1.13
   1   1   2   69.29    1.21
  -2  -1  -2   22.41    0.40
   2  -1   2   22.12    0.39
   2  -1   2   22.54    0.40
   2   1   2   22.60    0.38
   2   1   2   22.53    0.40
   2   1   2   22.35    0.39
  -2   1  -2   22.24    0.39
   3  -1   2    7.67    0.15
   3  -1   2    7.58    0.16
   3   1   2    7.40    0.14
   3   1   2    7.62    0.15
  -3   1  -2    7.43    0.16
   3   1   2    7.62    0.16
   3   1   2    7.57    0.16
   4  -1   2    0.44    0.03
   4   1   2    0.48    0.03
   4   1   2    0.44    0.02
   4   1   2    0.47    0.03
   4   1   2    0.44    0.03
  -4   1  -2    0.45    0.03
   5  -1   2   -0.01    0.01
  -5  -1  -2   -0.01    0.01
  -5   1  -2    0.00    0.01
   5   1   2    0.00    0.01
   6  -1   2    1.07    0.06
   6  -2  -2    0.02    0.01
  -6   2   2    0.00    0.02
   6   2  -2    0.03    0.02
   5  -2  -2    0.05    0.01
   5  -2  -2    0.05    0.02
  -5  -2   2    0.06    0.02
   5   2  -2    0.05    0.02
  -5   2   2    0.03    0.02
   5   2  -2    0.06    0.02
   5   2  -2    0.04    0.01
   4  -2  -2    0.60    0.04
   4  -2  -2    0.61    0.04
  -4  -2   2    0.65    0.03
   4   2  -2    0.54    0.04
  -4   2   2    0.58    0.04
   4   2  -2    0.58    0.02
   4   2  -2    0.54    0.03
  -3  -2   2    1.43    0.04
   3  -2  -2    1.35    0.05
   3  -2  -2    1.47    0.05
   3   2  -2    1.38    0.05
  -3   2   2    1.42    0.04
   3   2  -2    1.35    0.05
   3   2  -2    1.34    0.03
  -2  -2   2    3.21    0.07
   2  -2  -2    3.39    0.08
   2   2  -2    3.28    0.07
  -2   2   2    3.32    0.06
  -2   2   2    3.26    0.08
   2   2  -2    3.37    0.08
   2   2  -2    3.19    0.08
   1  -2  -2   79.89    1.37
   1  -2  -2   77.09    1.39
  -1  -2   2   80.08    1.29
   1   2  -2   77.17    1.33
   1   2  -2   80.76    1.41
  -1   2   2   77.56    1.30
   1   2  -2   76.05    1.39
  -1   2   2   79.81    1.31
   0  -2  -2    8.45    0.16
   0  -2   2    8.31    0.15
   0  -2   2    8.54    0.14
   0  -2  -2    8.24    0.16
   0   2  -2    8.47    0.16
   0   2  -2    8.25    0.15
   0   2   2    8.27    0.14
   0   2   2    8.33    0.15
   1  -2   2    3.01    0.06
  -1  -2  -2    3.15    0.07
   1  -2   2    3.13    0.07
  -1   2  -2    3.06    0.07
   1   2   2    3.11    0.06
   1   2   2    3.05    0.06
   1   2   2    2.95    0.07
   2  -2   2    1.04    0.03
  -2  -2  -2    1.06    0.03
   2  -2   2    1.01    0.04
   2   2   2    1.06    0.03
   2   2   2    1.03    0.03
  -2   2  -2    1.03    0.04
   3  -2   2    0.09    0.01
   3  -2   2    0.08    0.02
  -3  -2  -2    0.08    0.01
  -3   2  -2    0.09    0.01
   3   2   2    0.07    0.01
   3   2   2    0.05    0.01
   3   2   2    0.06    0.01
  -4  -2  -2    0.09    0.02
   4  -2   2    0.11    0.02
   4   2   2    0.12    0.01
   4   2   2    0.14    0.02
   4   2   2    0.12    0.02
  -4   2  -2    0.12    0.02
   5  -2   2    0.27    0.03
   5   2   2    0.19    0.03
   5   2   2    0.18    0.03
   6  -2   2    0.38    0.04
   6  -3  -2    0.60    0.03
  -6  -3   2    0.70    0.05
  -6   3   2    0.60    0.05
   5  -3  -2    1.90    0.08
   5   3  -2    1.87    0.04
  -5   3   2    1.85    0.07
   5   3  -2    1.85    0.08
   5   3  -2    1.81    0.07
  -4  -3   2    1.56    0.05
   4  -3  -2    1.60    0.06
   4  -3  -2    1.64    0.06
   4   3  -2    1.50    0.04
   4   3  -2    1.46    0.06
   4   3  -2    1.56    0.06
  -4   3   2    1.49    0.06
   3  -3  -2    2.19    0.07
   3  -3  -2    2.32    0.07
  -3  -3   2    2.33    0.06
   3   3  -2    2.28    0.07
   3   3  -2    2.30    0.05
  -3   3   2    2.41    0.07
   3   3  -2    2.28    0.07
  -3   3   2    2.27    0.05
  -2  -3   2    2.28    0.05
   2  -3  -2    2.29    0.06
   2   3  -2    2.36    0.05
  -2   3   2    2.25    0.05
   2   3  -2    2.43    0.06
   2   3  -2    2.30    0.07
  -2   3   2    2.38    0.06
  -1  -3   2   23.96    0.39
  -1  -3   2   23.99    0.44
   1  -3  -2   24.43    0.44
   1  -3  -2   23.92    0.43
   1   3  -2   24.31    0.42
  -1   3   2   23.86    0.40
   1   3  -2   23.14    0.43
  -1   3   2   24.37    0.41
   0  -3   2  118.51    1.96
   0  -3  -2  122.37    2.09
   0  -3   2  119.96    2.12
   0  -3  -2  123.26    2.12
   0   3   2  118.73    1.97
   0   3  -2  122.00    2.05
   0   3   2  112.49    2.02
   0   3  -2  115.37    2.08
   1  -3   2    0.69    0.02
  -1  -3  -2    0.65    0.03
   1  -3   2    0.68    0.03
   1   3   2    0.73    0.02
   1   3   2    0.67    0.03
  -1   3  -2    0.69    0.03
   2  -3   2    0.24    0.02
   2  -3   2    0.19    0.01
  -2  -3  -2    0.26    0.02
   2   3   2    0.23    0.02
   2   3   2    0.21    0.01
  -2   3  -2    0.22    0.02
   2   3   2    0.22    0.01
   3  -3   2    0.03    0.01
   3  -3   2    0.04    0.01
  -3  -3  -2    0.07    0.01
   3   3   2    0.04    0.01
   3   3   2    0.05    0.01
   3   3   2    0.05    0.01
  -3   3  -2    0.06    0.01
   4  -3   2   15.68    0.31
  -4  -3  -2   16.05    0.32
   4   3   2   16.60    0.30
  -4   3  -2   16.03    0.31
   4   3   2   15.64    0.32
   5  -3   2    1.38    0.07
   5   3   2    1.36    0.07
  -6  -3  -2    2.43    0.10
   6  -3   2    2.48    0.10
  -6  -4   2    0.82    0.06
   6  -4  -2    0.83    0.04
  -6   4   2    0.79    0.05
  -5  -4   2    0.59    0.04
   5  -4  -2    0.55    0.04
   5   4  -2    0.54    0.04
  -5   4   2    0.51    0.04
   5   4  -2    0.48    0.02
   4  -4  -2    2.25    0.08
  -4  -4   2    2.29    0.08
   4   4  -2    2.08    0.05
  -4   4   2    2.22    0.08
   4   4  -2    2.34    0.08
  -3  -4   2    0.88    0.03
   3  -4  -2    0.90    0.04
  -3  -4   2    0.90    0.04
   3   4  -2    0.93    0.03
  -3   4   2    0.92    0.04
   3   4  -2    0.93    0.04
  -2  -4   2    1.20    0.03
   2  -4  -2    1.16    0.04
  -2   4   2    1.18    0.04
  -2   4   2    1.26    0.03
   2   4  -2    1.23    0.04
   2   4  -2    1.26    0.04
   1  -4  -2   15.14    0.28
  -1  -4   2   15.29    0.29
  -1  -4   2   15.11    0.25
   1  -4  -2   15.33    0.29
  -1   4   2   15.21    0.26
  -1   4   2   15.12    0.26
   1   4  -2   14.70    0.28
   1   4  -2   14.91    0.28
   0  -4   2    0.01    0.01
   0  -4  -2    0.00    0.01
   0  -4   2    0.01    0.00
   0  -4  -2    0.00    0.00
   0   4  -2   -0.01    0.00
   0   4   2    0.00    0.00
   0   4   2    0.00    0.00
  -1  -4  -2   11.11    0.22
   1  -4   2   10.26    0.21
   1  -4   2   11.06    0.20
   1   4   2   11.08    0.21
   1   4   2   11.02    0.19
  -1   4  -2   11.23    0.21
   2  -4   2    2.93    0.08
   2  -4   2    2.94    0.07
  -2  -4  -2    3.06    0.08
   2   4   2    2.92    0.06
  -2   4  -2    2.96    0.07
   2   4   2    2.89    0.08
   2   4   2    3.16    0.07
   3  -4   2    3.69    0.10
   3  -4   2    3.87    0.09
  -3  -4  -2    3.64    0.10
  -3   4  -2    3.75    0.09
   3   4   2    3.83    0.08
   3   4   2    3.84    0.10
  -4  -4  -2    0.28    0.03
   4  -4   2    0.32    0.03
  -4   4  -2    0.31    0.03
   4   4   2    0.40    0.04
   5  -4   2    0.75    0.05
   5   4   2    0.67    0.05
   6  -4   2    0.22    0.04
   6   4   2    0.21    0.04
   6  -5  -2    0.33    0.03
  -6  -5   2    0.32    0.04
  -6   5   2    0.37    0.04
   5  -5  -2    0.59    0.04
   5  -5  -2    0.62    0.04
  -5  -5   2    0.62    0.04
  -5   5   2    0.61    0.04
   5   5  -2    0.54    0.04
  -4  -5   2    0.45    0.03
   4  -5  -2    0.42    0.03
   4   5  -2    0.37    0.02
   4   5  -2    0.38    0.04
  -4   5   2    0.41    0.04
  -3  -5   2    1.18    0.05
   3  -5  -2    1.12    0.05
   3   5  -2    1.18    0.04
   3   5  -2    1.27    0.05
  -3   5   2    1.25    0.05
  -2  -5   2    0.00    0.01
   2  -5  -2    0.03    0.01
   2   5  -2    0.00    0.01
  -2   5   2    0.01    0.01
  -2   5   2    0.02    0.01
   2   5  -2    0.01    0.01
   1  -5  -2    5.13    0.12
   1  -5  -2    5.17    0.12
  -1   5   2    5.22    0.11
  -1   5   2    5.35    0.10
   1   5  -2    5.21    0.12
   0  -5  -2    6.44    0.14
   0  -5   2    6.71    0.12
   0  -5   2    6.43    0.14
   0   5   2    6.89    0.13
   0   5  -2    6.85    0.14
   0   5   2    6.66    0.12
  -1  -5  -2    0.12    0.02
   1  -5   2    0.11    0.01
   1  -5   2    0.13    0.01
   1   5   2    0.15    0.01
   1   5   2    0.12    0.02
  -1   5  -2    0.18    0.02
  -2  -5  -2    0.06    0.01
   2  -5   2    0.09    0.01
   2  -5   2    0.09    0.01
   2   5   2    0.09    0.01
   2   5   2    0.08    0.02
  -2   5  -2    0.05    0.01
   3  -5   2    1.03    0.05
  -3  -5  -2    1.05    0.05
   3  -5   2    1.00    0.04
   3   5   2    1.00    0.05
  -3   5  -2    1.00    0.04
  -4  -5  -2    1.61    0.06
   4  -5   2    1.55    0.07
  -4   5  -2    1.60    0.06
   4   5   2    1.68    0.07
   5  -5   2    0.00    0.01
   5   5   2    0.01    0.02
   6   5   2    1.10    0.07
  -6  -6   2    0.43    0.05
  -6   6   2    0.37    0.05
   5  -6  -2    0.23    0.03
  -5  -6   2    0.19    0.03
   5  -6  -2    0.24    0.03
  -5   6   2    0.22    0.03
   5   6  -2    0.22    0.03
   4  -6  -2    0.13    0.02
  -4  -6   2    0.08    0.02
  -4   6   2    0.15    0.02
   4   6  -2    0.14    0.02
  -3  -6   2    4.25    0.12
   3  -6  -2    4.20    0.11
   3   6  -2    4.13    0.11
  -3   6   2    4.18    0.11
  -2  -6   2   13.67    0.28
   2  -6  -2   14.10    0.28
  -2   6   2   13.36    0.26
   2   6  -2   13.60    0.27
  -2   6   2   13.77    0.25
  -1  -6   2    3.03    0.09
   1  -6  -2    3.19    0.08
   1  -6  -2    3.00    0.08
  -1   6   2    3.11    0.07
   1   6  -2    3.02    0.08
  -1   6   2    3.15    0.07
   0  -6   2   21.31    0.36
   0  -6  -2   21.32    0.40
   0  -6   2   21.69    0.40
   0  -6  -2   21.66    0.40
   0   6   2   20.99    0.36
   0   6   2   21.34    0.38
   0   6  -2   21.09    0.39
   1  -6   2   12.37    0.25
   1  -6   2   13.03    0.23
  -1  -6  -2   13.16    0.26
   1   6   2   12.77    0.25
  -1   6  -2   12.88    0.25
   1   6   2   12.49    0.22
   2  -6   2    1.52    0.05
   2  -6   2    1.53    0.05
  -2  -6  -2    1.51    0.06
   2   6   2    1.51    0.06
  -2   6  -2    1.55    0.05
  -3  -6  -2    7.03    0.17
   3  -6   2    6.99    0.16
   3  -6   2    7.34    0.16
  -3   6  -2    7.47    0.16
   3   6   2    7.39    0.17
   4  -6   2    3.36    0.11
  -4  -6  -2    3.05    0.10
   4   6   2    3.23    0.11
   5  -6   2    0.18    0.03
   5   6   2    0.16    0.03
  -6  -7   2    0.18    0.03
   6   7  -2    0.15    0.03
   5  -7  -2    0.34    0.04
   5  -7  -2    0.41    0.04
  -5  -7   2    0.41    0.04
  -5   7   2    0.34    0.04
   5   7  -2    0.47    0.05
   4  -7  -2    0.56    0.04
  -4  -7   2    0.53    0.04
   4   7  -2    0.63    0.04
  -4   7   2    0.51    0.04
   3  -7  -2    0.59    0.04
  -3  -7   2    0.58    0.04
   3   7  -2    0.56    0.04
  -3   7   2    0.53    0.04
  -2  -7   2    5.48    0.14
   2  -7  -2    5.44    0.13
   2  -7  -2    5.54    0.14
  -2   7   2    5.48    0.12
  -2   7   2    5.52    0.12
   2   7  -2    5.44    0.13
   1  -7  -2    0.25    0.03
   1  -7  -2    0.27    0.02
  -1  -7   2    0.28    0.03
   1   7  -2    0.24    0.02
  -1   7   2    0.29    0.02
  -1   7   2    0.29    0.02
   0  -7   2    5.90    0.14
   0  -7   2    6.22    0.12
   0   7   2    6.25    0.14
   0   7  -2    6.41    0.14
   0   7   2    6.36    0.12
   1  -7   2    0.80    0.03
   1  -7   2    0.90    0.04
  -1  -7  -2    0.88    0.04
   1   7   2    0.95    0.04
  -1   7  -2    0.89    0.04
   2  -7   2    0.74    0.04
  -2  -7  -2    0.67    0.04
   2  -7   2    0.71    0.04
  -2   7  -2    0.68    0.04
   2   7   2    0.68    0.04
   3  -7   2    0.52    0.03
   3  -7   2    0.57    0.04
  -3  -7  -2    0.54    0.04
   3   7   2    0.52    0.04
  -3   7  -2    0.57    0.04
  -4  -7  -2    0.84    0.05
   4  -7   2    0.84    0.05
   4   7   2    0.82    0.05
   5  -7   2    0.26    0.04
   5   7   2    0.29    0.04
   5  -8  -2    0.43    0.04
  -5  -8   2    0.35    0.04
  -5   8   2    0.36    0.04
   5   8  -2    0.43    0.05
   4  -8  -2    0.19    0.03
  -4  -8   2    0.17    0.03
   4  -8  -2    0.19    0.03
  -4   8   2    0.18    0.03
   4   8  -2    0.14    0.03
   3  -8  -2   -0.01    0.01
  -3  -8   2    0.00    0.01
   3  -8  -2    0.00    0.01
  -3   8   2    0.02    0.01
   3   8  -2    0.01    0.01
   2  -8  -2    0.67    0.04
  -2  -8   2    0.70    0.04
   2  -8  -2    0.78    0.04
   2   8  -2    0.68    0.04
  -2   8   2    0.71    0.04
  -1  -8   2    3.05    0.09
   1  -8  -2    3.16    0.09
   1  -8  -2    3.14    0.09
  -1   8   2    3.21    0.08
   1   8  -2    3.06    0.09
  -1   8   2    3.21    0.08
   0  -8  -2    1.73    0.07
   0  -8   2    1.87    0.07
   0   8  -2    1.77    0.06
   0   8   2    1.80    0.05
   0   8   2    1.74    0.06
   1  -8   2    0.24    0.02
  -1  -8  -2    0.26    0.03
   1  -8   2    0.23    0.03
  -1   8  -2    0.28    0.03
   1   8   2    0.24    0.03
   2  -8   2    0.01    0.01
   2  -8   2    0.01    0.01
  -2  -8  -2    0.01    0.01
   2   8   2    0.01    0.01
  -2   8  -2    0.00    0.01
   3  -8   2    0.14    0.02
  -3  -8  -2    0.16    0.03
  -3   8  -2    0.14    0.02
   3   8   2    0.15    0.03
   4  -8   2    0.00    0.01
  -4  -8  -2    0.00    0.02
   4   8   2    0.00    0.01
   5  -8   2   -0.02    0.02
   5   8   2    0.00    0.02
  -5  -9   2    0.67    0.06
   5  -9  -2    0.82    0.05
   5   9  -2    0.83    0.06
  -5   9   2    0.75    0.05
   4  -9  -2    2.24    0.09
   4  -9  -2    2.18    0.09
  -4  -9   2    2.31    0.10
   4   9  -2    2.40    0.10
  -4   9   2    2.42    0.09
   3  -9  -2    0.32    0.03
   3  -9  -2    0.44    0.04
  -3  -9   2    0.32    0.04
   3   9  -2    0.34    0.04
  -3   9   2    0.39    0.04
   2  -9  -2    1.68    0.07
   2  -9  -2    1.71    0.07
  -2  -9   2    1.76    0.07
  -2   9   2    1.72    0.06
   2   9  -2    1.62    0.07
   1  -9  -2    1.31    0.06
  -1  -9   2    1.44    0.06
  -1   9   2    1.39    0.05
   1   9  -2    1.25    0.06
  -1   9   2    1.35    0.05
   0  -9   2    3.53    0.10
   0  -9  -2    3.25    0.10
   0   9  -2    3.31    0.10
   0   9   2    3.25    0.09
   1  -9   2   10.48    0.23
   1  -9   2   10.27    0.20
  -1  -9  -2   10.47    0.24
   1   9   2   10.18    0.22
  -1   9  -2    9.85    0.22
   2  -9   2    0.09    0.02
   2  -9   2    0.06    0.02
  -2  -9  -2    0.10    0.02
   2   9   2    0.08    0.02
  -2   9  -2    0.10    0.02
  -3  -9  -2    0.16    0.03
   3  -9   2    0.19    0.03
   3   9   2    0.18    0.03
  -4  -9  -2    0.77    0.05
   4  -9   2    0.81    0.05
   4   9   2    0.65    0.05
   4 -10  -2    0.18    0.03
   4 -10  -2    0.18    0.03
  -4 -10   2    0.22    0.04
   4  10  -2    0.22    0.04
  -4  10   2    0.20    0.03
   3 -10  -2    1.38    0.07
   3 -10  -2    1.45    0.07
  -3 -10   2    1.46    0.07
  -3  10   2    1.44    0.06
   3  10  -2    1.36    0.07
   2 -10  -2    0.19    0.03
   2 -10  -2    0.20    0.03
  -2 -10   2    0.12    0.03
  -2  10   2    0.14    0.02
   2  10  -2    0.17    0.03
   1 -10  -2    4.34    0.13
  -1 -10   2    4.16    0.13
  -1  10   2    4.62    0.11
   1  10  -2    4.42    0.12
   0 -10  -2    1.27    0.06
   0 -10   2    1.28    0.06
   0  10  -2    1.22    0.06
   0  10   2    1.31    0.06
   1 -10   2    1.11    0.05
  -1 -10  -2    0.96    0.06
   1  10   2    0.98    0.05
  -1  10  -2    1.04    0.05
   2 -10   2    1.73    0.06
  -2 -10  -2    1.78    0.08
   2 -10   2    1.74    0.07
  -2  10  -2    1.72    0.07
   2  10   2    1.60    0.07
  -3 -10  -2   -0.02    0.01
   3 -10   2    0.00    0.02
   3  10   2   -0.01    0.01
  -4 -10  -2    0.10    0.03
   4 -10   2    0.13    0.03
  -4  10  -2    0.11    0.03
   4  10   2    0.13    0.03
  -4 -11   2    0.17    0.03
   4 -11  -2    0.19    0.03
   4 -11  -2    0.16    0.03
   4  11  -2    0.17    0.03
  -4  11   2    0.18    0.03
   3 -11  -2    0.45    0.05
  -3  11   2    0.52    0.04
   3  11  -2    0.49    0.05
   2 -11  -2    0.01    0.02
  -2 -11   2    0.02    0.02
   2  11  -2    0.01    0.01
   1 -11  -2    0.03    0.02
  -1 -11   2    0.01    0.02
   1  11  -2    0.03    0.02
   0 -11   2    1.00    0.06
   0 -11  -2    0.91    0.06
   0  11   2    0.92    0.05
   0  11  -2    0.86    0.05
   1 -11   2    2.66    0.09
  -1 -11  -2    2.53    0.10
  -1  11  -2    2.71    0.09
   1  11   2    2.71    0.09
   2 -11   2    0.26    0.03
  -2 -11  -2    0.27    0.04
   2  11   2    0.31    0.04
  -2  11  -2    0.34    0.04
  -3 -11  -2    0.35    0.04
  -3  11  -2    0.37    0.04
   3  11   2    0.29    0.04
  -4 -11  -2    0.09    0.03
  -4  11  -2    0.10    0.03
  -4  12   2    0.00    0.02
  -3 -12   2    1.89    0.09
   3 -12  -2    1.75    0.08
   3  12  -2    1.78    0.09
   2 -12  -2    1.03    0.06
  -2 -12   2    1.15    0.07
   2  12  -2    1.02    0.06
   1 -12  -2    5.19    0.15
  -1 -12   2    5.00    0.15
   1  12  -2    4.79    0.14
   0 -12  -2    0.20    0.03
   0 -12   2    0.18    0.03
   0  12  -2    0.19    0.03
   0  12   2    0.21    0.03
  -1 -12  -2    0.06    0.02
   1 -12   2    0.04    0.02
  -1  12  -2    0.04    0.02
   1  12   2    0.04    0.02
  -2 -12  -2    1.97    0.09
   2 -12   2    1.91    0.08
   2  12   2    1.94    0.09
  -3 -12  -2   -0.01    0.02
   3  12   2    0.01    0.02
   3 -13  -2    0.68    0.05
  -2 -13   2    0.26    0.04
   2 -13  -2    0.32    0.04
   2  13  -2    0.22    0.04
  -1 -13   2    1.02    0.07
   1 -13  -2    0.99    0.06
   1  13  -2    0.98    0.06
   0 -13   2    0.06    0.02
   0 -13  -2    0.10    0.03
   0  13  -2    0.06    0.02
   0  13   2    0.08    0.02
   1 -13   2    0.48    0.05
   1  13   2    0.50    0.05
  -1  13  -2    0.62    0.05
  -2 -13  -2    0.08    0.03
   2  13   2    0.08    0.03
   1 -14  -2    0.01    0.02
  -1 -14   2    0.01    0.02
   1  14  -2    0.03    0.02
   0 -14   2    0.04    0.02
   0 -14  -2    0.04    0.02
   0  14  -2    0.03    0.02
   1 -14   2    0.16    0.03
  -1 -14  -2    0.22    0.04
   1  14   2    0.21    0.04
  -6   0   3   -0.02    0.01
   6   0  -3    0.00    0.01
   6   0  -3    0.01    0.02
  -5   0   3    0.01    0.01
   5   0  -3    0.00    0.01
   5   0  -3    0.00    0.01
   4   0  -3   -0.02    0.01
  -4   0   3   -0.01    0.01
   4   0  -3    0.00    0.00
   4   0  -3    0.00    0.01
   3   0  -3    0.00    0.00
   3   0  -3    0.00    0.01
   3   0  -3    0.00    0.01
  -3   0   3    0.01    0.01
   1   0  -3    0.00    0.00
  -1   0   3   -0.01    0.00
   1   0  -3    0.00    0.00
   1   0  -3    0.01    0.00
   0   0  -3    0.00    0.00
   0   0   3    0.00    0.00
   0   0  -3    0.00    0.00
   0   0  -3    0.00    0.00
  -1   0  -3   -0.02    0.01
   1   0   3   -0.02    0.01
   1   0   3   -0.03    0.00
  -1   0  -3   -0.02    0.00
   2   0   3    0.01    0.01
  -2   0  -3   -0.01    0.01
   2   0   3    0.00    0.00
   2   0   3    0.01    0.00
   3   0   3    0.00    0.00
   3   0   3    0.00    0.01
   3   0   3    0.02    0.01
  -3   0  -3   -0.02    0.01
  -4   0  -3    0.02    0.01
   4   0   3    0.01    0.01
   5   0   3    0.01    0.01
  -5   0  -3   -0.02    0.01
   6   0   3   -0.02    0.01
   6  -1  -3    1.73    0.05
   6  -1  -3    1.78    0.08
  -6   1   3    1.77    0.08
   6   1  -3    1.71    0.05
   6   1  -3    1.64    0.08
   5  -1  -3    0.05    0.01
   5  -1  -3    0.04    0.02
  -5  -1   3    0.07    0.02
  -5   1   3    0.09    0.02
   5   1  -3    0.06    0.01
   5   1  -3    0.07    0.02
   4  -1  -3    3.61    0.10
   4  -1  -3    3.61    0.08
  -4  -1   3    3.66    0.09
  -4   1   3    3.66    0.10
   4   1  -3    3.56    0.10
   4   1  -3    3.65    0.09
   4   1  -3    3.56    0.07
   3  -1  -3    0.16    0.02
   3  -1  -3    0.20    0.01
   3  -1  -3    0.22    0.01
  -3  -1   3    0.24    0.02
  -3   1   3    0.18    0.02
   3   1  -3    0.18    0.01
   3   1  -3    0.21    0.02
   3   1  -3    0.19    0.02
   2  -1  -3    0.10    0.01
  -2  -1   3    0.11    0.01
   2  -1  -3    0.11    0.01
   2  -1  -3    0.11    0.01
   2   1  -3    0.09    0.01
   2   1  -3    0.09    0.01
   2   1  -3    0.12    0.01
  -2   1   3    0.12    0.01
  -1  -1   3    1.36    0.03
   1  -1  -3    1.35    0.03
   1  -1  -3    1.37    0.04
  -1   1   3    1.38    0.04
   1   1  -3    1.46    0.04
   1   1  -3    1.36    0.03
   1   1  -3    1.36    0.03
   0  -1   3    0.01    0.00
   0  -1  -3    0.01    0.00
   0  -1  -3    0.00    0.00
   0  -1  -3    0.00    0.00
   0   1  -3    0.00    0.00
   0   1  -3    0.03    0.01
   0   1   3    0.00    0.00
   0   1   3    0.00    0.00
   0   1  -3    0.00    0.00
   1  -1   3    1.11    0.03
  -1  -1  -3    1.04    0.03
   1   1   3    1.06    0.03
   1   1   3    1.12    0.03
  -1   1  -3    1.00    0.03
   2  -1   3   11.54    0.21
  -2  -1  -3   11.25    0.21
   2  -1   3   11.56    0.21
   2  -1   3   11.37    0.21
   2   1   3   11.37    0.21
   2   1   3   11.47    0.21
   2   1   3   11.27    0.22
  -2   1  -3   11.05    0.21
   3  -1   3    1.70    0.06
   3  -1   3    1.67    0.05
   3  -1   3    1.57    0.04
  -3  -1  -3    1.60    0.05
   3   1   3    1.61    0.04
  -3   1  -3    1.53    0.05
   3   1   3    1.58    0.05
   3   1   3    1.60    0.06
   4  -1   3    1.79    0.07
  -4  -1  -3    1.65    0.06
   4   1   3    1.62    0.06
  -4   1  -3    1.60    0.06
   5  -1   3    0.03    0.02
  -5  -1  -3    0.03    0.02
  -5   1  -3    0.04    0.02
   5   1   3    0.06    0.02
   6  -1   3    0.19    0.03
   6  -2  -3    0.04    0.01
   6  -2  -3    0.04    0.02
   6   2  -3    0.05    0.01
   6   2  -3    0.03    0.02
  -6   2   3    0.07    0.02
   5  -2  -3    0.06    0.01
   5  -2  -3    0.08    0.02
  -5   2   3    0.07    0.02
   5   2  -3    0.05    0.02
   5   2  -3    0.06    0.01
  -4  -2   3    0.70    0.03
   4  -2  -3    0.69    0.03
   4  -2  -3    0.73    0.04
   4   2  -3    0.72    0.02
   4   2  -3    0.69    0.04
  -4   2   3    0.64    0.04
   4   2  -3    0.77    0.04
  -3  -2   3   20.52    0.36
   3  -2  -3   20.91    0.39
   3  -2  -3   20.03    0.37
  -3   2   3   20.65    0.35
   3   2  -3   20.85    0.37
   3   2  -3   20.62    0.37
   3   2  -3   20.21    0.39
  -3   2   3   20.50    0.37
   2  -2  -3   22.88    0.42
   2  -2  -3   22.13    0.41
  -2  -2   3   22.95    0.38
   2   2  -3   22.71    0.40
  -2   2   3   22.52    0.39
  -2   2   3   22.71    0.38
   2   2  -3   22.69    0.42
   2   2  -3   23.20    0.40
   1  -2  -3    0.46    0.02
  -1  -2   3    0.46    0.02
   1  -2  -3    0.46    0.01
   1  -2  -3    0.48    0.02
   1   2  -3    0.46    0.02
   1   2  -3    0.46    0.02
  -1   2   3    0.44    0.02
   1   2  -3    0.47    0.02
   0  -2  -3    3.01    0.06
   0  -2   3    2.90    0.06
   0  -2   3    2.94    0.06
   0  -2  -3    2.82    0.06
   0   2   3    2.86    0.06
   0   2  -3    2.77    0.06
   0   2   3    2.85    0.06
   0   2  -3    2.88    0.06
  -1  -2  -3   18.49    0.34
   1  -2   3   19.04    0.33
   1  -2   3   18.96    0.33
   1   2   3   18.58    0.33
   1   2   3   18.87    0.32
   1   2   3   18.88    0.34
  -1   2  -3   19.05    0.33
   2  -2   3   10.92    0.20
   2  -2   3   10.81    0.20
   2  -2   3   10.51    0.20
  -2  -2  -3   11.01    0.21
   2   2   3   10.96    0.20
  -2   2  -3   10.75    0.21
   2   2   3   10.80    0.20
   2   2   3   10.68    0.21
  -3  -2  -3    0.35    0.02
   3  -2   3    0.29    0.03
   3  -2   3    0.31    0.02
   3   2   3    0.30    0.03
   3   2   3    0.29    0.02
  -3   2  -3    0.29    0.02
   3   2   3    0.30    0.02
   4  -2   3    2.79    0.09
   4   2   3    2.86    0.09
   4   2   3    2.93    0.08
  -4   2  -3    2.83    0.08
   5  -2   3    3.16    0.11
  -5  -2  -3    3.28    0.11
  -5   2  -3    3.47    0.10
   5   2   3    3.46    0.10
  -6  -2  -3    0.07    0.03
   6  -2   3    0.14    0.03
   6  -3  -3    0.01    0.01
   6  -3  -3    0.00    0.02
  -6  -3   3    0.01    0.02
   6   3  -3    0.00    0.01
   6   3  -3    0.01    0.02
  -6   3   3    0.00    0.02
   5  -3  -3    0.37    0.04
   5  -3  -3    0.34    0.02
   5   3  -3    0.43    0.03
   5   3  -3    0.32    0.04
  -5   3   3    0.40    0.04
   5   3  -3    0.33    0.02
  -4  -3   3    0.55    0.03
   4  -3  -3    0.49    0.03
   4  -3  -3    0.51    0.03
   4   3  -3    0.50    0.04
   4   3  -3    0.52    0.02
  -4   3   3    0.60    0.04
   4   3  -3    0.45    0.03
   3  -3  -3    7.62    0.17
  -3  -3   3    7.94    0.15
   3  -3  -3    7.69    0.16
   3   3  -3    7.72    0.16
   3   3  -3    7.64    0.15
   2  -3  -3   23.80    0.43
  -2  -3   3   23.77    0.40
   2  -3  -3   23.81    0.44
   2   3  -3   24.13    0.42
   2   3  -3   24.53    0.43
  -2   3   3   24.47    0.40
  -2   3   3   23.49    0.41
   2   3  -3   23.68    0.45
   1  -3  -3    6.49    0.13
  -1  -3   3    6.48    0.11
   1  -3  -3    6.38    0.13
  -1  -3   3    6.55    0.13
   1   3  -3    6.24    0.13
  -1   3   3    6.29    0.11
  -1   3   3    6.48    0.12
   1   3  -3    6.56    0.13
   0  -3  -3   10.48    0.20
   0  -3   3   10.43    0.20
   0  -3  -3   10.34    0.20
   0  -3   3   10.36    0.18
   0   3   3   10.22    0.19
   0   3  -3   10.49    0.20
   0   3   3   10.25    0.18
   0   3  -3   10.47    0.19
   1  -3   3    9.25    0.17
  -1  -3  -3    8.90    0.18
   1  -3   3    9.05    0.17
   1   3   3    9.14    0.18
   1   3   3    9.14    0.16
  -1   3  -3    9.48    0.18
   2  -3   3    5.21    0.11
   2  -3   3    4.84    0.11
  -2  -3  -3    5.08    0.11
   2  -3   3    5.18    0.10
   2   3   3    4.78    0.12
   2   3   3    5.16    0.10
   2   3   3    5.01    0.10
  -2   3  -3    5.05    0.11
   3  -3   3    9.66    0.19
  -3  -3  -3    9.31    0.19
   3  -3   3    9.51    0.20
   3   3   3    9.27    0.18
  -3   3  -3    9.61    0.19
   3   3   3    9.28    0.20
   4  -3   3    0.62    0.04
  -4   3  -3    0.58    0.04
   4   3   3    0.74    0.04
   4   3   3    0.58    0.04
   5  -3   3    0.86    0.05
   5   3   3    0.90    0.05
   6  -3   3    0.69    0.05
  -6  -3  -3    0.70    0.05
  -6  -4   3    0.23    0.04
   6  -4  -3    0.25    0.03
  -6   4   3    0.27    0.04
  -5  -4   3   -0.01    0.01
   5  -4  -3    0.01    0.01
   5  -4  -3    0.02    0.01
   5   4  -3    0.00    0.01
  -5   4   3    0.01    0.02
   5   4  -3    0.00    0.01
   4  -4  -3    2.48    0.07
   4  -4  -3    2.66    0.09
  -4  -4   3    2.55    0.09
   4   4  -3    2.55    0.08
  -4   4   3    2.39    0.08
   4   4  -3    2.53    0.09
   4   4  -3    2.54    0.06
   3  -4  -3   12.29    0.26
  -3  -4   3   12.30    0.26
  -3  -4   3   12.26    0.22
   3  -4  -3   12.67    0.24
   3   4  -3   12.53    0.26
   3   4  -3   12.55    0.25
  -3   4   3   12.42    0.24
   3   4  -3   12.45    0.24
   2  -4  -3   24.79    0.46
   2  -4  -3   24.46    0.45
  -2  -4   3   24.70    0.46
  -2  -4   3   24.83    0.41
   2   4  -3   25.11    0.44
  -2   4   3   25.43    0.42
  -2   4   3   24.61    0.43
   2   4  -3   23.86    0.45
   1  -4  -3   16.62    0.32
  -1  -4   3   17.28    0.28
   1  -4  -3   16.99    0.32
  -1  -4   3   17.06    0.32
  -1   4   3   17.51    0.30
  -1   4   3   17.16    0.29
   1   4  -3   16.69    0.32
   1   4  -3   17.10    0.31
   0  -4   3   13.43    0.23
   0  -4  -3   13.23    0.25
   0  -4   3   13.35    0.25
   0   4   3   13.18    0.23
   0   4   3   13.28    0.24
   0   4  -3   13.28    0.25
   1  -4   3    0.09    0.01
  -1  -4  -3    0.10    0.01
   1  -4   3    0.12    0.01
   1   4   3    0.10    0.01
   1   4   3    0.07    0.01
  -1   4  -3    0.09    0.01
   2  -4   3    0.95    0.04
   2  -4   3    1.01    0.03
  -2  -4  -3    1.01    0.04
   2   4   3    1.01    0.03
  -2   4  -3    0.94    0.04
   2   4   3    0.99    0.04
   2   4   3    0.97    0.03
  -3  -4  -3    1.23    0.05
   3  -4   3    1.12    0.05
   3   4   3    1.17    0.04
  -3   4  -3    1.12    0.05
   3   4   3    1.18    0.05
   4  -4   3    2.08    0.08
  -4  -4  -3    2.12    0.07
   4   4   3    2.18    0.08
  -4   4  -3    2.16    0.07
   5  -4   3    1.11    0.06
   5   4   3    0.91    0.06
  -6  -4  -3    2.35    0.10
  -6  -5   3    0.04    0.02
   6  -5  -3    0.00    0.01
  -6   5   3   -0.02    0.01
  -5  -5   3    0.51    0.04
   5  -5  -3    0.51    0.03
   5  -5  -3    0.46    0.04
  -5   5   3    0.35    0.04
   5   5  -3    0.45    0.03
   5   5  -3    0.49    0.04
  -4  -5   3   11.35    0.26
   4  -5  -3   11.72    0.24
   4  -5  -3   11.65    0.25
   4   5  -3   11.87    0.25
  -4   5   3   11.71    0.24
   4   5  -3   11.64    0.23
   3  -5  -3    0.14    0.02
   3  -5  -3    0.17    0.02
  -3  -5   3    0.13    0.02
   3   5  -3    0.15    0.02
  -3   5   3    0.15    0.02
   3   5  -3    0.13    0.02
  -2  -5   3    0.12    0.02
   2  -5  -3    0.10    0.02
   2  -5  -3    0.13    0.02
  -2   5   3    0.13    0.01
  -2   5   3    0.11    0.02
   2   5  -3    0.13    0.02
   2   5  -3    0.13    0.02
   1  -5  -3    2.48    0.07
   1  -5  -3    2.43    0.07
  -1  -5   3    2.47    0.05
  -1  -5   3    2.53    0.07
  -1   5   3    2.50    0.06
   1   5  -3    2.51    0.07
  -1   5   3    2.53    0.06
   1   5  -3    2.45    0.07
   0  -5  -3    0.00    0.01
   0  -5   3    0.00    0.01
   0  -5  -3    0.00    0.01
   0  -5   3    0.00    0.00
   0   5  -3    0.00    0.01
   0   5   3    0.00    0.00
   0   5   3    0.00    0.01
   1  -5   3    0.78    0.03
   1  -5   3    0.84    0.03
  -1  -5  -3    0.83    0.04
  -1   5  -3    0.81    0.04
   1   5   3    0.82    0.04
   1   5   3    0.84    0.03
   2  -5   3    1.06    0.04
   2  -5   3    1.00    0.04
  -2  -5  -3    1.03    0.04
  -2   5  -3    1.02    0.04
   2   5   3    1.10    0.03
   2   5   3    0.98    0.04
   3  -5   3    0.99    0.05
  -3  -5  -3    0.99    0.05
  -3   5  -3    1.01    0.04
   3   5   3    1.00    0.05
  -4  -5  -3    0.53    0.04
   4  -5   3    0.53    0.04
  -4   5  -3    0.59    0.04
   4   5   3    0.47    0.04
   5  -5   3    0.12    0.03
   5   5   3    0.10    0.03
  -6  -6   3    0.18    0.03
  -5  -6   3    0.01    0.02
   5  -6  -3   -0.01    0.01
   5  -6  -3    0.02    0.02
  -5   6   3   -0.01    0.01
   5   6  -3   -0.01    0.01
   4  -6  -3    1.05    0.05
  -4  -6   3    1.01    0.06
   4  -6  -3    1.11    0.05
   4   6  -3    1.14    0.06
   4   6  -3    1.07    0.04
  -4   6   3    1.03    0.05
   3  -6  -3    1.89    0.07
  -3  -6   3    2.08    0.07
   3  -6  -3    2.00    0.07
   3   6  -3    2.06    0.07
  -3   6   3    2.03    0.07
   3   6  -3    1.82    0.06
  -2  -6   3    1.89    0.07
   2  -6  -3    1.90    0.06
   2  -6  -3    1.85    0.07
   2   6  -3    1.80    0.06
   2   6  -3    1.85    0.06
  -2   6   3    1.83    0.06
   1  -6  -3    0.00    0.01
  -1  -6   3    0.02    0.00
  -1  -6   3    0.01    0.01
   1  -6  -3    0.01    0.01
  -1   6   3    0.02    0.01
  -1   6   3    0.02    0.01
   1   6  -3    0.01    0.01
   0  -6  -3    0.03    0.01
   0  -6  -3    0.01    0.01
   0  -6   3    0.03    0.01
   0   6   3    0.02    0.01
   0   6   3    0.04    0.01
   0   6  -3    0.04    0.01
   1  -6   3    0.21    0.02
   1  -6   3    0.20    0.02
  -1  -6  -3    0.22    0.02
  -1   6  -3    0.20    0.02
   1   6   3    0.22    0.01
   1   6   3    0.18    0.02
   2  -6   3    0.01    0.01
   2  -6   3    0.00    0.01
  -2  -6  -3    0.00    0.01
  -2   6  -3    0.01    0.01
   2   6   3    0.01    0.01
   3  -6   3    0.29    0.03
  -3  -6  -3    0.25    0.03
  -3   6  -3    0.27    0.03
   3   6   3    0.29    0.03
   4  -6   3    1.03    0.06
  -4  -6  -3    1.07    0.05
   4   6   3    1.14    0.06
   5  -6   3    0.70    0.05
   5   6   3    0.64    0.05
   5  -7  -3    0.17    0.03
   5  -7  -3    0.06    0.02
  -5  -7   3    0.06    0.02
   5   7  -3    0.09    0.03
  -5   7   3    0.11    0.03
   4  -7  -3    1.06    0.06
  -4  -7   3    1.10    0.06
   4  -7  -3    1.15    0.05
  -4   7   3    1.17    0.06
   4   7  -3    1.06    0.06
   3  -7  -3    0.72    0.04
   3  -7  -3    0.89    0.05
  -3  -7   3    0.84    0.05
  -3   7   3    0.85    0.04
   3   7  -3    0.78    0.04
  -2  -7   3    3.82    0.11
   2  -7  -3    3.86    0.11
   2  -7  -3    3.80    0.10
  -2   7   3    3.77    0.10
   2   7  -3    3.72    0.10
  -1  -7   3    9.53    0.21
   1  -7  -3    9.75    0.21
  -1   7   3    9.92    0.19
   1   7  -3    9.68    0.21
  -1   7   3    9.92    0.19
   0  -7  -3    1.76    0.06
   0  -7   3    1.79    0.05
   0  -7   3    1.82    0.06
   0   7  -3    1.87    0.06
   0   7   3    1.94    0.06
   0   7   3    1.86    0.05
  -1  -7  -3    0.14    0.02
   1  -7   3    0.14    0.02
   1  -7   3    0.13    0.02
  -1   7  -3    0.13    0.02
   1   7   3    0.14    0.02
   2  -7   3    1.55    0.06
   2  -7   3    1.52    0.05
  -2  -7  -3    1.51    0.06
   2   7   3    1.37    0.06
  -2   7  -3    1.57    0.06
   3  -7   3    0.14    0.02
  -3  -7  -3    0.13    0.02
  -3   7  -3    0.16    0.02
   3   7   3    0.17    0.03
   4  -7   3    1.90    0.08
  -4  -7  -3    1.90    0.08
   4   7   3    1.89    0.08
   5   7   3    0.86    0.06
   5  -8  -3    0.69    0.05
  -5  -8   3    0.62    0.05
   5  -8  -3    0.58    0.04
  -5   8   3    0.66    0.05
   5   8  -3    0.62    0.05
  -4  -8   3    0.18    0.03
   4  -8  -3    0.16    0.03
   4  -8  -3    0.22    0.03
   4   8  -3    0.24    0.03
  -4   8   3    0.17    0.03
   3  -8  -3    1.27    0.06
   3  -8  -3    1.20    0.06
  -3  -8   3    1.17    0.06
  -3   8   3    1.18    0.05
   3   8  -3    1.28    0.06
   2  -8  -3    5.46    0.14
   2  -8  -3    5.62    0.14
  -2  -8   3    5.51    0.14
   2   8  -3    5.43    0.14
  -2   8   3    5.40    0.13
   1  -8  -3    0.24    0.03
  -1  -8   3    0.25    0.03
   1  -8  -3    0.28    0.03
   1   8  -3    0.22    0.03
  -1   8   3    0.31    0.02
  -1   8   3    0.22    0.02
   0  -8   3    7.18    0.17
   0  -8  -3    7.20    0.17
   0   8   3    7.15    0.16
   0   8  -3    7.44    0.17
   0   8   3    7.27    0.14
   1  -8   3    0.14    0.02
   1  -8   3    0.14    0.02
  -1  -8  -3    0.19    0.03
  -1   8  -3    0.12    0.02
   1   8   3    0.17    0.02
   2  -8   3    0.82    0.04
   2  -8   3    0.91    0.04
  -2  -8  -3    0.86    0.05
  -2   8  -3    0.85    0.04
   2   8   3    0.86    0.05
   3  -8   3    2.88    0.09
  -3  -8  -3    2.68    0.09
  -3   8  -3    2.70    0.09
   3   8   3    2.77    0.10
   4  -8   3    0.31    0.04
  -4  -8  -3    0.31    0.04
   4   8   3    0.27    0.04
   5  -8   3    0.38    0.05
   5   8   3    0.50    0.06
   5  -9  -3   -0.01    0.01
   5  -9  -3   -0.01    0.02
  -5  -9   3    0.01    0.02
   5   9  -3    0.00    0.02
  -5   9   3    0.02    0.02
   4  -9  -3    0.63    0.05
   4  -9  -3    0.63    0.05
  -4  -9   3    0.61    0.05
   4   9  -3    0.68    0.05
  -4   9   3    0.67    0.05
  -3  -9   3    0.07    0.02
   3  -9  -3    0.05    0.02
   3  -9  -3    0.06    0.02
  -3   9   3    0.03    0.02
   3   9  -3    0.06    0.02
   2  -9  -3    0.15    0.02
  -2  -9   3    0.09    0.02
   2  -9  -3    0.16    0.03
   2   9  -3    0.17    0.03
  -2   9   3    0.17    0.02
   1  -9  -3    3.52    0.11
   1   9  -3    3.43    0.10
  -1   9   3    3.49    0.09
  -1   9   3    3.69    0.09
   0  -9  -3    0.92    0.05
   0  -9   3    0.95    0.05
   0   9  -3    0.95    0.05
   0   9   3    0.93    0.04
   1  -9   3    6.28    0.15
   1  -9   3    6.39    0.13
  -1  -9  -3    6.09    0.16
  -1   9  -3    6.09    0.15
   1   9   3    6.12    0.15
  -2  -9  -3    1.11    0.06
   2  -9   3    1.15    0.05
   2  -9   3    1.17    0.05
  -2   9  -3    1.24    0.06
   2   9   3    1.19    0.06
  -3  -9  -3    0.03    0.02
   3  -9   3    0.04    0.02
   3   9   3    0.03    0.02
  -4  -9  -3    2.41    0.09
   4  -9   3    2.29    0.09
   4   9   3    2.23    0.10
   4 -10  -3    1.39    0.07
  -4 -10   3    1.23    0.07
   4 -10  -3    1.39    0.07
   4  10  -3    1.42    0.07
  -4  10   3    1.40    0.07
   3 -10  -3    1.21    0.06
  -3 -10   3    1.26    0.07
   3 -10  -3    1.39    0.07
   3  10  -3    1.28    0.07
  -3  10   3    1.20    0.06
   2 -10  -3    0.12    0.02
  -2 -10   3    0.05    0.02
   2  10  -3    0.06    0.02
  -2  10   3    0.07    0.02
  -1 -10   3    1.63    0.07
   1 -10  -3    1.62    0.07
   1  10  -3    1.61    0.07
   0 -10  -3    1.00    0.06
   0 -10   3    0.99    0.05
   0  10   3    0.95    0.05
   0  10  -3    0.93    0.05
   1 -10   3    4.32    0.12
  -1 -10  -3    4.14    0.13
  -1  10  -3    4.32    0.12
   1  10   3    4.41    0.12
  -2 -10  -3   11.14    0.26
   2 -10   3   10.99    0.24
   2 -10   3   11.04    0.23
   2  10   3   10.59    0.25
  -2  10  -3   10.68    0.24
  -3 -10  -3    0.46    0.05
   3 -10   3    0.50    0.04
   3  10   3    0.52    0.05
  -4 -10  -3    0.63    0.05
   4 -10   3    0.69    0.05
   4  10   3    0.59    0.06
   4 -11  -3    2.94    0.11
  -4 -11   3    2.75    0.11
   4 -11  -3    2.88    0.11
   4  11  -3    3.07    0.12
  -4  11   3    2.81    0.10
   3 -11  -3    0.32    0.04
  -3  11   3    0.30    0.04
   3  11  -3    0.27    0.04
   2 -11  -3   -0.01    0.01
  -2 -11   3    0.03    0.02
   2  11  -3    0.02    0.02
   1 -11  -3    1.13    0.06
  -1 -11   3    1.09    0.06
   1  11  -3    1.12    0.06
   0 -11   3    0.24    0.03
   0 -11  -3    0.16    0.03
   0  11   3    0.28    0.03
   0  11  -3    0.21    0.03
   1 -11   3    0.03    0.02
  -1 -11  -3    0.00    0.01
  -1  11  -3    0.02    0.02
   1  11   3    0.03    0.02
  -2 -11  -3    0.00    0.02
  -2  11  -3    0.00    0.01
   2  11   3    0.01    0.02
   3 -11   3    0.41    0.04
  -3 -11  -3    0.40    0.05
   3  11   3    0.36    0.04
  -4 -11  -3    0.09    0.03
   4 -11   3    0.08    0.03
  -4  11  -3    0.14    0.03
   4 -12  -3    0.09    0.03
  -4  12   3    0.05    0.02
  -3 -12   3    0.18    0.03
   3 -12  -3    0.24    0.04
   3  12  -3    0.18    0.03
   2 -12  -3    0.52    0.05
  -2 -12   3    0.61    0.05
   2  12  -3    0.54    0.05
   1 -12  -3    0.00    0.02
  -1 -12   3    0.01    0.02
   1  12  -3    0.00    0.02
   0 -12   3    3.39    0.12
   0 -12  -3    3.58    0.12
   0  12   3    3.34    0.11
   0  12  -3    3.51    0.11
   1 -12   3    0.65    0.05
  -1 -12  -3    0.62    0.05
  -1  12  -3    0.64    0.05
   1  12   3    0.59    0.04
  -2 -12  -3    0.08    0.03
   2  12   3    0.02    0.02
  -3 -12  -3    2.69    0.11
   3  12   3    2.56    0.11
   3 -13  -3    0.33    0.04
   2 -13  -3    0.18    0.03
  -2 -13   3    0.19    0.04
   2  13  -3    0.17    0.03
   1 -13  -3    0.13    0.03
  -1 -13   3    0.16    0.03
   1  13  -3    0.13    0.03
   0 -13  -3    0.19    0.03
   0 -13   3    0.17    0.03
   0  13  -3    0.24    0.03
   1 -13   3    0.04    0.02
  -1 -13  -3    0.02    0.02
  -1  13  -3    0.03    0.02
   1  13   3    0.03    0.02
  -2 -13  -3    1.13    0.07
  -1 -14   3   -0.01    0.02
   1 -14  -3    0.01    0.02
   1  14  -3    0.00    0.02
   0 -14   3    0.37    0.05
   0 -14  -3    0.42    0.05
   0  14  -3    0.42    0.05
   1 -14   3    0.05    0.02
   1  14   3    0.08    0.03
   6   0  -4    1.61    0.08
  -6   0   4    1.49    0.07
   6   0  -4    1.57    0.05
  -5   0   4    1.47    0.06
   5   0  -4    1.50    0.04
   5   0  -4    1.46    0.07
   4   0  -4    0.45    0.02
  -4   0   4    0.47    0.03
   4   0  -4    0.53    0.04
  -3   0   4    5.11    0.11
   3   0  -4    5.15    0.10
   3   0  -4    4.97    0.12
   3   0  -4    5.13    0.10
   2   0  -4   27.73    0.47
  -2   0   4   27.45    0.47
   2   0  -4   27.44    0.49
   2   0  -4   27.73    0.51
  -1   0   4    1.15    0.03
   1   0  -4    1.14    0.03
   1   0  -4    1.17    0.04
   1   0  -4    1.18    0.03
   0   0  -4  100.88    1.80
   0   0  -4  105.47    1.74
   0   0   4  100.28    1.70
  -1   0  -4   19.55    0.35
  -1   0  -4   19.88    0.34
   1   0   4   19.57    0.34
  -2   0  -4   10.92    0.22
   2   0   4   11.17    0.21
  -2   0  -4   11.12    0.20
   2   0   4   11.34    0.21
   3   0   4    0.52    0.03
  -3   0  -4    0.54    0.03
   4   0   4   12.16    0.25
  -4   0  -4   11.98    0.25
   5   0   4    3.68    0.11
  -5   0  -4    3.63    0.11
   6   0   4    1.29    0.07
   6  -1  -4    1.46    0.08
   6  -1  -4    1.42    0.05
  -6   1   4    1.40    0.07
   6   1  -4    1.43    0.08
   6   1  -4    1.45    0.04
   5  -1  -4    0.05    0.02
  -5  -1   4    0.04    0.01
   5  -1  -4    0.03    0.01
  -5   1   4    0.05    0.02
   5   1  -4    0.06    0.02
   5   1  -4    0.06    0.01
   4  -1  -4    1.33    0.06
   4  -1  -4    1.41    0.04
  -4  -1   4    1.39    0.05
   4   1  -4    1.36    0.04
   4   1  -4    1.36    0.06
  -4   1   4    1.31    0.05
   4   1  -4    1.41    0.05
   3  -1  -4    2.63    0.06
   3  -1  -4    2.73    0.06
   3  -1  -4    2.86    0.08
  -3  -1   4    2.83    0.07
   3   1  -4    2.71    0.07
  -3   1   4    2.69    0.07
   3   1  -4    2.61    0.08
   3   1  -4    2.64    0.06
  -2  -1   4    8.16    0.15
   2  -1  -4    8.32    0.17
   2  -1  -4    8.30    0.14
   2  -1  -4    8.18    0.16
   2   1  -4    8.10    0.16
   2   1  -4    8.12    0.17
  -2   1   4    8.32    0.16
   2   1  -4    8.31    0.15
   1  -1  -4    7.47    0.15
  -1  -1   4    7.64    0.14
   1  -1  -4    7.48    0.15
   1  -1  -4    7.41    0.13
   1   1  -4    7.57    0.14
   1   1  -4    7.30    0.15
   1   1  -4    7.20    0.14
  -1   1   4    7.50    0.14
   0  -1   4    3.56    0.07
   0  -1  -4    3.64    0.07
   0  -1  -4    3.54    0.08
   0  -1  -4    3.59    0.07
   0   1  -4    3.53    0.08
   0   1   4    3.51    0.07
   0   1  -4    3.63    0.07
   0   1  -4    3.64    0.08
  -1  -1  -4    0.70    0.02
   1  -1   4    0.71    0.03
  -1   1  -4    0.64    0.03
   1   1   4    0.64    0.03
   2  -1   4    4.94    0.10
  -2  -1  -4    4.74    0.10
   2  -1   4    4.81    0.11
  -2   1  -4    4.67    0.11
   2   1   4    4.82    0.11
   2   1   4    4.91    0.10
   2   1   4    4.79    0.11
   3  -1   4    5.65    0.13
  -3  -1  -4    5.54    0.12
  -3  -1  -4    5.64    0.13
   3   1   4    5.63    0.14
  -3   1  -4    5.55    0.13
   3   1   4    5.59    0.13
   4  -1   4    0.01    0.01
  -4  -1  -4    0.00    0.01
  -4   1  -4    0.00    0.01
   4   1   4    0.01    0.01
  -5  -1  -4    0.85    0.05
   5  -1   4    0.93    0.05
  -5   1  -4    0.90    0.05
   5   1   4    0.95    0.05
   6  -1   4    0.00    0.02
  -6  -1  -4    0.02    0.02
   6  -2  -4    0.01    0.01
   6  -2  -4    0.01    0.02
  -6   2   4   -0.01    0.02
   6   2  -4    0.01    0.02
   6   2  -4    0.01    0.01
   5  -2  -4    0.26    0.02
   5  -2  -4    0.20    0.03
  -5   2   4    0.23    0.03
   5   2  -4    0.24    0.02
   5   2  -4    0.22    0.03
  -4  -2   4    0.59    0.03
   4  -2  -4    0.60    0.03
   4  -2  -4    0.59    0.04
  -4   2   4    0.63    0.04
   4   2  -4    0.53    0.04
   4   2  -4    0.57    0.02
   4   2  -4    0.61    0.03
  -3  -2   4    2.36    0.06
   3  -2  -4    2.33    0.06
   3  -2  -4    2.42    0.07
   3   2  -4    2.26    0.07
  -3   2   4    2.46    0.07
   3   2  -4    2.34    0.06
   3   2  -4    2.32    0.06
   2  -2  -4    6.57    0.13
  -2  -2   4    6.53    0.12
   2  -2  -4    6.57    0.14
   2   2  -4    6.32    0.14
  -2   2   4    6.42    0.13
   2   2  -4    6.33    0.13
   2   2  -4    6.40    0.13
   1  -2  -4    0.06    0.01
   1  -2  -4    0.05    0.00
   1  -2  -4    0.04    0.01
  -1  -2   4    0.04    0.01
   1   2  -4    0.04    0.01
   1   2  -4    0.03    0.01
   1   2  -4    0.04    0.01
  -1   2   4    0.04    0.01
   0  -2   4    0.04    0.01
   0  -2   4    0.04    0.01
   0  -2  -4    0.09    0.01
   0  -2  -4    0.03    0.01
   0   2  -4    0.05    0.01
   0   2   4    0.03    0.01
   0   2   4    0.04    0.01
   0   2  -4    0.04    0.01
  -1  -2  -4    6.15    0.12
   1  -2   4    5.98    0.11
   1  -2   4    5.97    0.12
  -1   2  -4    6.07    0.13
   1   2   4    6.01    0.12
   2  -2   4    0.20    0.02
   2  -2   4    0.20    0.02
   2  -2   4    0.23    0.01
  -2  -2  -4    0.22    0.02
   2   2   4    0.23    0.02
   2   2   4    0.19    0.02
   2   2   4    0.22    0.02
  -2   2  -4    0.20    0.02
   3  -2   4    7.40    0.16
  -3  -2  -4    7.64    0.16
  -3   2  -4    7.35    0.16
   3   2   4    7.63    0.17
   3   2   4    7.42    0.16
   4  -2   4    0.02    0.01
   4   2   4    0.00    0.01
  -4   2  -4    0.02    0.01
   4   2   4    0.01    0.01
   5  -2   4    0.00    0.01
  -5  -2  -4    0.00    0.01
  -5   2  -4    0.02    0.02
   5   2   4    0.01    0.01
   6  -2   4    1.66    0.08
  -6  -2  -4    1.63    0.08
   6  -3  -4    1.01    0.06
   6  -3  -4    0.92    0.04
  -6   3   4    0.91    0.06
   6   3  -4    0.95    0.03
   6   3  -4    0.91    0.06
   5  -3  -4    2.29    0.09
   5  -3  -4    2.18    0.07
   5   3  -4    2.16    0.06
  -5   3   4    2.12    0.08
   5   3  -4    2.31    0.09
   4  -3  -4    0.07    0.01
  -4  -3   4    0.09    0.02
   4  -3  -4    0.09    0.02
   4   3  -4    0.08    0.01
   4   3  -4    0.08    0.02
  -4   3   4    0.07    0.02
   4   3  -4    0.13    0.02
   3  -3  -4   11.44    0.24
  -3  -3   4   11.71    0.21
   3  -3  -4   11.65    0.23
   3   3  -4   11.71    0.22
  -3   3   4   11.69    0.23
   3   3  -4   11.76    0.23
   3   3  -4   11.78    0.25
   2  -3  -4   22.52    0.42
  -2  -3   4   22.46    0.37
   2  -3  -4   22.26    0.41
   2   3  -4   22.93    0.42
   2   3  -4   22.32    0.40
   2   3  -4   21.64    0.40
  -2   3   4   21.86    0.39
   1  -3  -4   32.25    0.58
  -1  -3   4   32.49    0.53
   1  -3  -4   32.02    0.58
   1   3  -4   33.25    0.56
   1   3  -4   31.40    0.58
  -1   3   4   32.40    0.54
  -1   3   4   32.42    0.54
   0  -3  -4    2.28    0.06
   0  -3   4    2.22    0.05
   0  -3   4    2.29    0.05
   0  -3  -4    2.32    0.06
   0   3  -4    2.25    0.06
   0   3   4    2.28    0.05
   0   3  -4    2.25    0.06
   0   3   4    2.32    0.05
  -1  -3  -4    0.64    0.03
   1  -3   4    0.71    0.03
   1  -3   4    0.62    0.02
  -1   3  -4    0.63    0.03
   1   3   4    0.61    0.02
   1   3   4    0.62    0.03
   2  -3   4    5.16    0.12
   2  -3   4    5.37    0.10
  -2  -3  -4    5.30    0.12
  -2   3  -4    5.27    0.12
   2   3   4    5.33    0.11
   2   3   4    5.26    0.11
  -3  -3  -4   16.81    0.32
   3   3   4   16.95    0.30
  -3   3  -4   16.54    0.32
   3   3   4   16.48    0.33
   4  -3   4    0.17    0.03
   4   3   4    0.12    0.02
  -4   3  -4    0.16    0.02
   4   3   4    0.15    0.03
  -5  -3  -4    2.46    0.09
   5  -3   4    2.47    0.09
  -5   3  -4    2.41    0.09
   5   3   4    2.41    0.10
  -6  -3  -4   -0.03    0.02
  -6  -4   4    0.02    0.02
   6  -4  -4    0.01    0.01
   6  -4  -4    0.00    0.02
  -6   4   4   -0.03    0.01
   6   4  -4    0.03    0.01
   5  -4  -4    0.73    0.04
  -5  -4   4    0.82    0.05
   5  -4  -4    0.75    0.05
  -5   4   4    0.75    0.05
   5   4  -4    0.75    0.05
   5   4  -4    0.72    0.05
   5   4  -4    0.72    0.03
   4  -4  -4    0.18    0.03
   4  -4  -4    0.15    0.02
  -4   4   4    0.17    0.03
   4   4  -4    0.13    0.02
   4   4  -4    0.20    0.03
   4   4  -4    0.25    0.03
   3  -4  -4    4.20    0.10
  -3  -4   4    4.38    0.09
   3  -4  -4    4.32    0.11
   3   4  -4    4.44    0.12
   3   4  -4    4.40    0.11
   3   4  -4    4.20    0.10
  -3   4   4    4.28    0.11
   2  -4  -4    0.01    0.01
  -2  -4   4    0.00    0.00
  -2  -4   4    0.00    0.01
   2  -4  -4    0.02    0.01
  -2   4   4    0.00    0.01
   2   4  -4    0.01    0.01
   2   4  -4    0.01    0.01
   2   4  -4    0.00    0.01
  -1  -4   4    0.19    0.02
  -1  -4   4    0.22    0.01
   1  -4  -4    0.22    0.02
   1  -4  -4    0.22    0.02
   1   4  -4    0.20    0.02
  -1   4   4    0.23    0.02
   1   4  -4    0.21    0.02
  -1   4   4    0.20    0.01
   0  -4  -4   10.72    0.21
   0  -4   4   10.82    0.20
   0  -4  -4   10.39    0.21
   0  -4   4   10.65    0.19
   0   4  -4   10.34    0.21
   0   4   4   10.58    0.20
   0   4   4   10.49    0.19
   0   4  -4   10.22    0.20
   1  -4   4    0.01    0.01
   1  -4   4    0.03    0.01
  -1  -4  -4    0.02    0.01
   1   4   4    0.01    0.01
   1   4   4    0.02    0.01
  -1   4  -4    0.02    0.01
   2  -4   4    9.92    0.20
  -2  -4  -4    9.91    0.20
   2  -4   4    9.98    0.19
  -2   4  -4    9.99    0.20
   2   4   4   10.06    0.19
   2   4   4    9.61    0.20
   3  -4   4    6.21    0.15
  -3  -4  -4    6.52    0.15
   3   4   4    6.24    0.15
  -3   4  -4    6.40    0.15
   3   4   4    6.50    0.14
   4  -4   4   -0.01    0.01
  -4   4  -4    0.02    0.01
   4   4   4    0.01    0.02
   5  -4   4    0.50    0.05
   5   4   4    0.62    0.05
  -6  -5   4    1.30    0.07
   6  -5  -4    1.32    0.06
   6  -5  -4    1.31    0.07
  -6   5   4    1.33    0.07
  -5  -5   4    0.11    0.02
   5  -5  -4    0.10    0.02
   5  -5  -4    0.11    0.02
  -5   5   4    0.09    0.02
   5   5  -4    0.12    0.02
   5   5  -4    0.14    0.03
   4  -5  -4    0.93    0.04
  -4  -5   4    0.94    0.05
   4  -5  -4    0.98    0.05
   4   5  -4    0.98    0.04
   4   5  -4    1.03    0.05
   3  -5  -4    0.13    0.02
   3  -5  -4    0.13    0.02
  -3  -5   4    0.12    0.02
   3   5  -4    0.13    0.02
   3   5  -4    0.12    0.02
  -3   5   4    0.12    0.02
   2  -5  -4    0.25    0.03
  -2  -5   4    0.21    0.02
   2  -5  -4    0.27    0.02
   2   5  -4    0.27    0.02
  -2   5   4    0.25    0.02
   2   5  -4    0.28    0.02
   1  -5  -4   29.70    0.55
   1  -5  -4   29.87    0.56
  -1  -5   4   29.56    0.55
  -1  -5   4   30.67    0.50
  -1   5   4   30.26    0.51
   1   5  -4   29.89    0.53
  -1   5   4   29.90    0.51
   1   5  -4   30.44    0.55
   0  -5   4    0.61    0.02
   0  -5   4    0.59    0.03
   0  -5  -4    0.63    0.03
   0  -5  -4    0.62    0.03
   0   5   4    0.63    0.03
   0   5   4    0.65    0.03
   0   5  -4    0.52    0.03
   1  -5   4    0.97    0.03
   1  -5   4    0.93    0.04
  -1  -5  -4    0.91    0.04
   1   5   4    1.01    0.04
   1   5   4    0.99    0.03
  -1   5  -4    0.98    0.04
  -2  -5  -4    0.00    0.01
   2  -5   4    0.01    0.01
   2  -5   4    0.00    0.01
  -2   5  -4    0.01    0.01
   2   5   4    0.01    0.01
   2   5   4    0.00    0.01
  -3  -5  -4    3.41    0.10
   3  -5   4    3.60    0.10
  -3   5  -4    3.59    0.10
   3   5   4    3.36    0.10
   4  -5   4    1.68    0.07
  -4   5  -4    1.50    0.06
   4   5   4    1.37    0.07
   5  -5   4    0.47    0.05
   5   5   4    0.42    0.05
  -6  -6   4    0.18    0.04
  -5  -6   4    0.00    0.01
   5  -6  -4    0.00    0.01
   5  -6  -4    0.00    0.01
   5   6  -4    0.02    0.01
  -5   6   4    0.02    0.02
   5   6  -4    0.00    0.01
   4  -6  -4    0.92    0.05
   4  -6  -4    0.95    0.05
  -4  -6   4    0.93    0.05
   4   6  -4    0.89    0.05
  -4   6   4    0.90    0.05
   4   6  -4    0.86    0.04
   3  -6  -4    4.00    0.10
   3  -6  -4    3.75    0.11
  -3  -6   4    3.77    0.11
  -3   6   4    3.94    0.10
   3   6  -4    3.89    0.10
   3   6  -4    3.83    0.11
  -2  -6   4    0.28    0.03
   2  -6  -4    0.24    0.02
   2  -6  -4    0.27    0.03
   2   6  -4    0.26    0.03
  -2   6   4    0.24    0.02
   2   6  -4    0.30    0.02
   1  -6  -4    4.33    0.11
  -1  -6   4    4.44    0.08
  -1  -6   4    4.23    0.11
   1  -6  -4    4.21    0.11
  -1   6   4    4.46    0.10
  -1   6   4    4.45    0.09
   1   6  -4    4.31    0.11
   1   6  -4    4.27    0.11
   0  -6   4   16.02    0.32
   0  -6   4   16.08    0.29
   0  -6  -4   16.58    0.32
   0  -6  -4   16.67    0.32
   0   6   4   16.62    0.29
   0   6  -4   16.57    0.31
   0   6   4   16.70    0.30
   1  -6   4    1.21    0.04
   1  -6   4    1.23    0.04
  -1  -6  -4    1.09    0.05
  -1   6  -4    1.15    0.05
   1   6   4    1.19    0.05
   1   6   4    1.25    0.04
   2  -6   4    6.23    0.14
  -2  -6  -4    6.13    0.15
   2  -6   4    6.11    0.13
   2   6   4    6.35    0.15
  -2   6  -4    5.91    0.14
   3  -6   4   10.06    0.22
  -3  -6  -4   10.40    0.22
   3   6   4   10.13    0.23
  -3   6  -4    9.92    0.22
   4  -6   4    0.11    0.02
  -4   6  -4    0.13    0.02
   4   6   4    0.09    0.02
   5  -6   4    0.10    0.03
   5   6   4    0.06    0.02
   5  -7  -4    0.16    0.03
  -5  -7   4    0.19    0.03
   5  -7  -4    0.17    0.03
   5   7  -4    0.19    0.03
  -5   7   4    0.15    0.03
   4  -7  -4    0.33    0.03
  -4  -7   4    0.31    0.04
   4  -7  -4    0.30    0.04
   4   7  -4    0.34    0.04
  -4   7   4    0.34    0.04
   3  -7  -4    0.05    0.02
   3  -7  -4    0.10    0.02
  -3  -7   4    0.08    0.02
  -3   7   4    0.09    0.02
   3   7  -4    0.08    0.02
   3   7  -4    0.08    0.02
   2  -7  -4    0.47    0.03
   2  -7  -4    0.48    0.03
  -2  -7   4    0.48    0.03
  -2   7   4    0.48    0.03
   2   7  -4    0.45    0.03
   1  -7  -4    6.67    0.16
  -1  -7   4    6.91    0.16
   1  -7  -4    6.65    0.16
   1   7  -4    7.03    0.16
  -1   7   4    6.99    0.14
  -1   7   4    6.92    0.14
   0  -7  -4    3.32    0.10
   0  -7   4    3.37    0.07
   0  -7   4    3.29    0.09
   0   7   4    3.35    0.08
   0   7  -4    3.33    0.09
   0   7   4    3.22    0.08
  -1  -7  -4    7.52    0.17
   1  -7   4    7.55    0.16
   1  -7   4    7.23    0.15
   1   7   4    7.21    0.14
  -1   7  -4    7.50    0.17
   1   7   4    7.68    0.17
   2  -7   4    0.05    0.01
  -2  -7  -4    0.07    0.02
   2  -7   4    0.07    0.01
  -2   7  -4    0.06    0.02
   2   7   4    0.06    0.02
   3  -7   4    0.69    0.04
  -3  -7  -4    0.77    0.04
  -3   7  -4    0.75    0.04
   3   7   4    0.72    0.05
   4  -7   4    0.27    0.03
   4   7   4    0.30    0.04
   5  -7   4    2.58    0.11
   5   7   4    2.80    0.11
  -5  -8   4    0.03    0.02
   5  -8  -4    0.01    0.02
   5  -8  -4    0.02    0.02
   5   8  -4    0.02    0.02
  -5   8   4   -0.01    0.01
   4  -8  -4    0.21    0.03
   4  -8  -4    0.13    0.03
  -4  -8   4    0.17    0.03
  -4   8   4    0.13    0.02
   4   8  -4    0.15    0.03
  -3  -8   4    0.93    0.05
   3  -8  -4    1.05    0.06
   3  -8  -4    0.97    0.05
  -3   8   4    1.02    0.05
   3   8  -4    0.95    0.05
   2  -8  -4    0.11    0.02
  -2  -8   4    0.06    0.02
   2  -8  -4    0.08    0.02
   2   8  -4    0.06    0.02
  -2   8   4    0.10    0.02
   1  -8  -4    1.09    0.05
   1  -8  -4    0.97    0.05
  -1  -8   4    1.08    0.05
   1   8  -4    1.03    0.05
  -1   8   4    1.05    0.04
  -1   8   4    1.03    0.04
   0  -8   4    1.19    0.05
   0  -8  -4    1.15    0.05
   0   8   4    1.16    0.05
   0   8   4    1.15    0.04
   0   8  -4    1.05    0.05
   1  -8   4    1.18    0.05
   1  -8   4    1.12    0.04
  -1  -8  -4    1.10    0.05
  -1   8  -4    1.08    0.05
   1   8   4    1.07    0.05
  -2  -8  -4    0.03    0.02
   2  -8   4    0.06    0.02
  -2   8  -4    0.05    0.02
   2   8   4    0.04    0.02
  -3  -8  -4    0.26    0.03
   3  -8   4    0.30    0.03
  -3   8  -4    0.19    0.03
   3   8   4    0.28    0.04
   4  -8   4    0.05    0.02
   4   8   4    0.03    0.02
  -5  -9   4   -0.02    0.02
   5  -9  -4    0.00    0.02
   5  -9  -4    0.00    0.02
   5   9  -4    0.00    0.02
  -5   9   4   -0.03    0.01
  -4  -9   4    0.12    0.03
   4  -9  -4    0.11    0.03
   4  -9  -4    0.07    0.02
  -4   9   4    0.11    0.03
   4   9  -4    0.09    0.02
   3  -9  -4    3.76    0.12
  -3  -9   4    3.88    0.12
   3  -9  -4    3.81    0.12
   3   9  -4    3.41    0.11
  -3   9   4    3.61    0.11
  -2  -9   4    0.76    0.05
   2  -9  -4    0.79    0.05
  -2   9   4    0.78    0.04
   2   9  -4    0.78    0.05
  -1  -9   4    0.68    0.04
   1  -9  -4    0.66    0.04
   1   9  -4    0.65    0.04
  -1   9   4    0.70    0.03
   0  -9  -4    6.15    0.16
   0  -9   4    5.96    0.15
   0   9   4    6.12    0.14
   0   9  -4    6.18    0.15
  -1  -9  -4    1.20    0.06
   1  -9   4    1.09    0.05
  -1   9  -4    1.15    0.05
   1   9   4    1.03    0.05
  -2  -9  -4    1.81    0.08
   2  -9   4    1.93    0.07
   2   9   4    1.74    0.07
  -2   9  -4    1.85    0.07
  -3  -9  -4    1.89    0.08
   3  -9   4    1.76    0.07
  -3   9  -4    1.81    0.07
   3   9   4    1.76    0.08
  -4  -9  -4    0.17    0.03
   4  -9   4    0.11    0.03
   4   9   4    0.14    0.03
   5 -10  -4    0.80    0.06
   4 -10  -4    1.53    0.08
   4 -10  -4    1.52    0.07
  -4 -10   4    1.49    0.08
   4  10  -4    1.40    0.07
  -4  10   4    1.69    0.07
  -3 -10   4    0.12    0.03
   3 -10  -4    0.12    0.03
   3 -10  -4    0.11    0.02
  -3  10   4    0.08    0.02
   3  10  -4    0.09    0.02
   2 -10  -4    1.33    0.07
  -2 -10   4    1.32    0.07
  -2  10   4    1.25    0.05
   2  10  -4    1.22    0.06
  -1 -10   4    0.57    0.04
   1 -10  -4    0.62    0.04
   1  10  -4    0.61    0.04
   0 -10   4    1.92    0.07
   0  10  -4    1.74    0.07
   0  10   4    1.84    0.07
  -1 -10  -4    0.77    0.05
   1 -10   4    0.83    0.05
  -1  10  -4    0.84    0.05
   1  10   4    0.80    0.05
  -2 -10  -4    0.09    0.02
   2 -10   4    0.07    0.02
   2  10   4    0.08    0.02
  -2  10  -4    0.10    0.02
  -3 -10  -4    0.04    0.02
   3 -10   4    0.03    0.02
   3  10   4    0.00    0.02
   4 -10   4    0.62    0.05
  -4 -10  -4    0.48    0.05
   4  10   4    0.60    0.06
   4 -11  -4    0.28    0.04
  -4 -11   4    0.23    0.04
   4 -11  -4    0.27    0.04
  -4  11   4    0.29    0.04
   4  11  -4    0.27    0.04
   3 -11  -4    0.41    0.05
  -3 -11   4    0.36    0.04
   3  11  -4    0.38    0.05
  -3  11   4    0.41    0.04
  -2 -11   4    0.39    0.04
   2 -11  -4    0.47    0.05
   2  11  -4    0.48    0.05
   1 -11  -4    0.16    0.03
  -1 -11   4    0.21    0.03
   1  11  -4    0.17    0.03
   0 -11  -4    4.12    0.13
   0 -11   4    4.09    0.13
   0  11   4    4.18    0.12
   0  11  -4    4.09    0.13
  -1 -11  -4    0.28    0.04
   1 -11   4    0.36    0.04
  -1  11  -4    0.25    0.03
   1  11   4    0.22    0.03
  -2 -11  -4    0.34    0.04
   2  11   4    0.56    0.05
  -2  11  -4    0.45    0.04
  -3 -11  -4    0.22    0.04
   3  11   4    0.21    0.04
  -4 -11  -4    0.03    0.02
   4 -11   4    0.00    0.02
  -4  12   4    0.74    0.05
  -3 -12   4    0.22    0.04
   3 -12  -4    0.20    0.04
   3  12  -4    0.18    0.04
  -2 -12   4    1.21    0.07
   2 -12  -4    1.38    0.07
   2  12  -4    1.30    0.07
   1 -12  -4    0.13    0.03
  -1 -12   4    0.08    0.03
   1  12  -4    0.09    0.02
   0 -12  -4    2.62    0.11
   0 -12   4    2.75    0.10
   0  12  -4    2.66    0.10
  -1 -12  -4    0.00    0.02
   1 -12   4    0.02    0.02
   1  12   4    0.00    0.02
  -1  12  -4    0.00    0.01
  -2 -12  -4    0.04    0.02
  -2  12  -4    0.03    0.02
   2  12   4    0.03    0.02
  -3 -12  -4    0.09    0.03
   3  12   4    0.12    0.03
  -2 -13   4    2.15    0.10
   2 -13  -4    2.24    0.10
   2  13  -4    2.18    0.10
  -1 -13   4    0.26    0.04
   1 -13  -4    0.25    0.04
   1  13  -4    0.25    0.04
   0 -13   4    0.08    0.03
   0 -13  -4    0.04    0.02
   0  13  -4    0.08    0.02
  -1 -13  -4    0.01    0.02
  -1  13  -4    0.02    0.02
   1  13   4    0.00    0.02
  -2 -13  -4    0.00    0.02
   2  13   4   -0.01    0.02
  -1 -14   4    0.18    0.04
   1  14  -4    0.10    0.03
   0 -14   4    0.49    0.05
   0  14  -4    0.48    0.05
  -1  14  -4    0.52    0.05
  -6   0   5    0.00    0.02
   6   0  -5    0.00    0.01
   6   0  -5    0.00    0.02
   5   0  -5    0.00    0.01
   5   0  -5    0.01    0.01
  -5   0   5   -0.02    0.01
  -4   0   5    0.02    0.01
   4   0  -5    0.00    0.01
   4   0  -5   -0.01    0.01
  -3   0   5    0.00    0.01
   3   0  -5    0.00    0.01
   3   0  -5    0.00    0.01
   3   0  -5    0.00    0.01
  -2   0   5   -0.01    0.01
   2   0  -5    0.01    0.00
   2   0  -5    0.00    0.01
   2   0  -5   -0.01    0.01
   1   0  -5    0.00    0.00
  -1   0   5    0.00    0.01
   1   0  -5    0.00    0.01
   1   0  -5   -0.01    0.00
   0   0   5   -0.01    0.01
   0   0  -5   -0.02    0.00
   0   0  -5    0.00    0.01
   0   0  -5   -0.01    0.00
  -1   0  -5    0.01    0.01
   1   0   5    0.03    0.01
   2   0   5   -0.01    0.00
  -2   0  -5    0.00    0.01
   2   0   5    0.00    0.01
  -2   0  -5    0.00    0.00
   3   0   5    0.00    0.01
  -3   0  -5   -0.01    0.01
   4   0   5   -0.01    0.01
  -4   0  -5    0.01    0.01
   5   0   5   -0.02    0.01
  -5   0  -5    0.00    0.02
  -6   0  -5    0.01    0.02
   6   0   5    0.00    0.02
   6  -1  -5    0.22    0.04
   6  -1  -5    0.22    0.02
   6   1  -5    0.21    0.02
  -6   1   5    0.23    0.03
   6   1  -5    0.16    0.03
  -5  -1   5    0.50    0.04
   5  -1  -5    0.58    0.03
   5  -1  -5    0.58    0.04
   5   1  -5    0.58    0.04
   5   1  -5    0.57    0.03
  -5   1   5    0.59    0.04
  -4  -1   5    1.54    0.05
   4  -1  -5    1.60    0.05
   4  -1  -5    1.60    0.07
   4   1  -5    1.52    0.06
  -4   1   5    1.57    0.06
   4   1  -5    1.67    0.05
   3  -1  -5    6.28    0.13
   3  -1  -5    6.31    0.15
  -3  -1   5    6.10    0.13
   3   1  -5    6.36    0.13
  -3   1   5    6.39    0.14
   3   1  -5    6.56    0.13
   3   1  -5    6.40    0.15
   2  -1  -5    0.69    0.02
  -2  -1   5    0.71    0.03
   2  -1  -5    0.72    0.03
   2  -1  -5    0.71    0.03
  -2   1   5    0.70    0.03
   2   1  -5    0.71    0.03
   2   1  -5    0.71    0.03
   2   1  -5    0.67    0.03
   1  -1  -5    1.80    0.05
  -1  -1   5    1.74    0.05
   1  -1  -5    1.73    0.05
   1  -1  -5    1.74    0.04
   1   1  -5    1.79    0.05
  -1   1   5    1.74    0.05
   1   1  -5    1.75    0.04
   1   1  -5    1.72    0.05
   0  -1  -5   21.19    0.38
   0  -1  -5   20.88    0.38
   0  -1   5   20.72    0.36
   0  -1  -5   20.80    0.37
   0   1  -5   21.03    0.37
   0   1   5   21.15    0.36
   0   1  -5   22.24    0.39
   0   1  -5   21.24    0.38
   1  -1   5   25.78    0.44
  -1  -1  -5   25.36    0.45
  -1  -1  -5   26.30    0.45
   1   1   5   25.87    0.44
  -1   1  -5   25.51    0.45
  -2  -1  -5    0.11    0.02
  -2  -1  -5    0.13    0.01
   2  -1   5    0.13    0.01
   2  -1   5    0.10    0.02
   2   1   5    0.10    0.01
  -2   1  -5    0.11    0.02
   2   1   5    0.09    0.01
  -3  -1  -5    8.16    0.18
   3  -1   5    8.43    0.18
  -3   1  -5    8.11    0.18
   3   1   5    8.16    0.17
  -4  -1  -5    2.98    0.10
   4  -1   5    2.86    0.09
   4   1   5    2.94    0.09
  -4   1  -5    2.95    0.09
   5  -1   5    0.49    0.05
  -5  -1  -5    0.60    0.04
   5   1   5    0.51    0.04
  -5   1  -5    0.51    0.04
   6  -1   5    0.63    0.06
  -6  -1  -5    0.61    0.06
   6  -2  -5    1.18    0.05
   6  -2  -5    1.28    0.07
  -6   2   5    1.04    0.06
   6   2  -5    1.15    0.04
   6   2  -5    1.19    0.07
   5  -2  -5    0.26    0.03
   5  -2  -5    0.25    0.02
   5   2  -5    0.24    0.02
   5   2  -5    0.32    0.04
  -5   2   5    0.24    0.03
   4  -2  -5    7.28    0.18
   4  -2  -5    7.01    0.15
  -4  -2   5    7.22    0.15
   4   2  -5    7.14    0.15
  -4   2   5    7.00    0.16
   4   2  -5    7.55    0.16
   4   2  -5    6.99    0.18
   3  -2  -5    3.35    0.08
   3  -2  -5    3.43    0.10
  -3  -2   5    3.37    0.08
  -3   2   5    3.33    0.09
   3   2  -5    3.21    0.08
   3   2  -5    3.32    0.08
   3   2  -5    3.52    0.10
  -2  -2   5    1.85    0.05
   2  -2  -5    1.86    0.06
   2  -2  -5    1.87    0.05
   2   2  -5    1.86    0.05
   2   2  -5    1.84    0.05
  -2   2   5    1.88    0.05
   2   2  -5    1.91    0.06
   1  -2  -5    9.58    0.19
   1  -2  -5    9.42    0.19
   1  -2  -5    9.68    0.17
  -1  -2   5    9.72    0.18
   1   2  -5    9.99    0.19
   1   2  -5    9.49    0.18
   1   2  -5    9.92    0.19
  -1   2   5    9.48    0.18
   0  -2  -5   67.95    1.14
   0  -2  -5   67.82    1.18
   0  -2   5   68.76    1.11
   0  -2  -5   69.71    1.20
   0   2  -5   65.67    1.18
   0   2   5   68.31    1.14
   0   2   5   68.60    1.11
   0   2  -5   65.41    1.19
   0   2  -5   67.65    1.15
  -1  -2  -5    3.67    0.08
   1  -2   5    3.40    0.08
   1   2   5    3.39    0.08
  -1   2  -5    3.60    0.09
   2  -2   5    1.91    0.06
  -2  -2  -5    1.89    0.05
   2   2   5    1.94    0.06
  -2   2  -5    1.89    0.06
   2   2   5    1.98    0.06
   3  -2   5    0.02    0.01
  -3   2  -5    0.01    0.01
   3   2   5    0.01    0.01
   3   2   5    0.00    0.01
   4  -2   5    1.65    0.07
  -4  -2  -5    1.74    0.07
   4   2   5    1.70    0.06
  -4   2  -5    1.69    0.07
   5  -2   5    0.09    0.02
  -5  -2  -5    0.05    0.02
  -5   2  -5    0.12    0.02
   5   2   5    0.11    0.02
  -6  -2  -5    0.63    0.05
   6  -3  -5    0.00    0.01
   6  -3  -5    0.00    0.02
   6   3  -5    0.02    0.01
  -6   3   5   -0.02    0.01
   6   3  -5   -0.01    0.02
   5  -3  -5    0.10    0.02
   5  -3  -5    0.07    0.02
  -5   3   5    0.10    0.02
   5   3  -5    0.09    0.01
   5   3  -5    0.07    0.02
   4  -3  -5    2.47    0.07
   4  -3  -5    2.50    0.09
  -4  -3   5    2.58    0.07
   4   3  -5    2.34    0.09
   4   3  -5    2.59    0.07
  -4   3   5    2.43    0.08
   4   3  -5    2.48    0.08
  -3  -3   5    4.08    0.09
   3  -3  -5    3.93    0.10
   3  -3  -5    3.95    0.11
   3   3  -5    3.92    0.11
   3   3  -5    3.91    0.10
   3   3  -5    3.88    0.09
   2  -3  -5    0.13    0.02
  -2  -3   5    0.13    0.01
   2  -3  -5    0.13    0.02
   2   3  -5    0.15    0.02
  -2   3   5    0.11    0.01
   2   3  -5    0.13    0.01
   2   3  -5    0.15    0.02
   1  -3  -5    0.07    0.01
  -1  -3   5    0.08    0.01
   1  -3  -5    0.09    0.01
   1  -3  -5    0.10    0.01
   1   3  -5    0.08    0.01
  -1   3   5    0.07    0.01
   1   3  -5    0.11    0.01
   1   3  -5    0.10    0.01
   0  -3  -5    0.20    0.02
   0  -3   5    0.11    0.01
   0  -3  -5    0.12    0.01
   0  -3   5    0.13    0.01
   0   3   5    0.13    0.01
   0   3  -5    0.16    0.02
   0   3  -5    0.14    0.02
   0   3   5    0.11    0.01
   1  -3   5   16.56    0.30
   1  -3   5   16.90    0.30
  -1  -3  -5   16.49    0.31
   1   3   5   16.72    0.31
  -1   3  -5   16.44    0.31
   1   3   5   16.74    0.30
  -1   3  -5   17.26    0.31
   2  -3   5   11.39    0.22
  -2  -3  -5   11.56    0.22
   2   3   5   11.26    0.21
  -2   3  -5   11.41    0.23
   2   3   5   11.30    0.23
   3  -3   5    1.59    0.06
   3   3   5    1.55    0.06
   3   3   5    1.53    0.05
  -3   3  -5    1.46    0.06
   4  -3   5    0.76    0.05
   4   3   5    0.75    0.04
  -4   3  -5    0.80    0.05
   4   3   5    0.76    0.05
   5  -3   5    0.02    0.02
  -5  -3  -5    0.05    0.02
  -5   3  -5    0.06    0.02
   6  -4  -5    1.15    0.07
   6  -4  -5    1.02    0.05
  -6  -4   5    1.03    0.07
   6   4  -5    1.09    0.04
  -6   4   5    1.05    0.06
   5  -4  -5    0.97    0.04
   5  -4  -5    1.02    0.06
   5   4  -5    1.02    0.04
   5   4  -5    0.95    0.06
  -5   4   5    0.97    0.06
   4  -4  -5    1.83    0.06
   4  -4  -5    1.73    0.07
   4   4  -5    1.70    0.07
  -4   4   5    1.73    0.07
   4   4  -5    1.73    0.05
   4   4  -5    1.82    0.06
   3  -4  -5   17.65    0.35
   3  -4  -5   17.18    0.33
  -3  -4   5   17.80    0.30
   3   4  -5   17.57    0.35
   3   4  -5   17.07    0.33
   3   4  -5   17.43    0.33
   2  -4  -5    5.78    0.13
   2  -4  -5    5.47    0.13
  -2  -4   5    5.77    0.11
   2   4  -5    5.51    0.12
  -2   4   5    5.62    0.12
   2   4  -5    5.58    0.13
   2   4  -5    5.68    0.13
   1  -4  -5   11.48    0.23
   1  -4  -5   11.08    0.23
  -1  -4   5   11.45    0.22
  -1  -4   5   11.35    0.20
   1   4  -5   11.51    0.22
   1   4  -5   11.26    0.22
  -1   4   5   11.36    0.20
  -1   4   5   11.41    0.21
   0  -4  -5    0.18    0.02
   0  -4   5    0.16    0.02
   0  -4  -5    0.16    0.02
   0  -4   5    0.16    0.02
   0   4   5    0.14    0.01
   0   4  -5    0.15    0.02
   0   4   5    0.14    0.02
   0   4  -5    0.13    0.02
  -1  -4  -5    0.03    0.01
   1  -4   5    0.02    0.01
   1  -4   5    0.02    0.01
   1   4   5    0.01    0.01
   1   4   5    0.02    0.01
  -1   4  -5    0.01    0.01
   2  -4   5    2.15    0.07
  -2  -4  -5    1.92    0.06
   2   4   5    1.97    0.06
   2   4   5    2.03    0.07
  -2   4  -5    2.09    0.07
  -3  -4  -5    0.26    0.02
   3  -4   5    0.21    0.03
   3   4   5    0.21    0.03
   3   4   5    0.26    0.02
  -3   4  -5    0.26    0.03
   4  -4   5    0.15    0.03
   4   4   5    0.15    0.03
  -4   4  -5    0.15    0.03
  -5  -4  -5    1.38    0.07
   5  -4   5    1.39    0.07
  -5   4  -5    1.45    0.07
   5   4   5    1.38    0.07
   6  -5  -5    0.22    0.04
  -6  -5   5    0.19    0.04
   6  -5  -5    0.22    0.03
  -6   5   5    0.11    0.03
   6   5  -5    0.24    0.02
   5  -5  -5    1.57    0.06
   5  -5  -5    1.68    0.08
  -5  -5   5    1.70    0.08
   5   5  -5    1.76    0.07
   5   5  -5    1.64    0.06
  -5   5   5    1.61    0.07
  -4  -5   5    0.16    0.03
   4  -5  -5    0.16    0.02
   4  -5  -5    0.17    0.03
   4   5  -5    0.18    0.03
  -4   5   5    0.18    0.03
   4   5  -5    0.19    0.02
   3  -5  -5   14.78    0.30
  -3  -5   5   15.19    0.31
   3  -5  -5   14.82    0.31
   3   5  -5   14.28    0.29
  -3   5   5   15.27    0.29
   3   5  -5   15.46    0.29
   2  -5  -5    0.03    0.01
  -2  -5   5    0.05    0.01
   2  -5  -5    0.05    0.01
  -2  -5   5    0.06    0.01
   2   5  -5    0.03    0.01
  -2   5   5    0.05    0.01
   2   5  -5    0.05    0.01
   1  -5  -5    3.67    0.10
  -1  -5   5    3.57    0.09
   1  -5  -5    3.51    0.09
  -1  -5   5    3.62    0.07
   1   5  -5    3.57    0.09
   1   5  -5    3.52    0.09
  -1   5   5    3.51    0.08
  -1   5   5    3.53    0.08
   0  -5   5    0.05    0.01
   0  -5  -5    0.03    0.01
   0  -5   5    0.05    0.01
   0  -5  -5    0.04    0.01
   0   5  -5    0.05    0.01
   0   5  -5    0.06    0.01
   0   5   5    0.05    0.01
   0   5   5    0.04    0.01
   1  -5   5    1.82    0.06
  -1  -5  -5    1.66    0.06
   1  -5   5    1.88    0.05
   1   5   5    1.80    0.05
  -1   5  -5    1.75    0.06
   1   5   5    1.82    0.06
  -2  -5  -5    1.89    0.06
   2  -5   5    1.85    0.06
   2   5   5    1.74    0.06
   2   5   5    1.82    0.05
  -2   5  -5    1.69    0.06
   3  -5   5    4.41    0.12
  -3  -5  -5    4.69    0.12
   3   5   5    4.43    0.13
  -3   5  -5    4.52    0.12
   4  -5   5    0.02    0.02
   4   5   5    0.08    0.02
  -4   5  -5    0.06    0.02
   5  -5   5    0.27    0.04
   5   5   5    0.41    0.05
  -6  -6   5    0.09    0.03
   6  -6  -5    0.09    0.03
   5  -6  -5    0.02    0.02
  -5  -6   5    0.04    0.02
   5  -6  -5    0.02    0.01
   5   6  -5    0.01    0.02
  -5   6   5    0.00    0.01
   5   6  -5    0.03    0.01
   4  -6  -5    1.10    0.05
   4  -6  -5    1.15    0.06
  -4  -6   5    1.05    0.06
   4   6  -5    1.02    0.05
   4   6  -5    1.13    0.05
  -4   6   5    1.27    0.06
  -3  -6   5    0.26    0.03
   3  -6  -5    0.28    0.03
   3  -6  -5    0.27    0.03
   3   6  -5    0.36    0.03
  -3   6   5    0.28    0.03
   3   6  -5    0.30    0.03
  -2  -6   5    2.80    0.09
   2  -6  -5    2.78    0.08
  -2   6   5    2.89    0.08
   2   6  -5    2.82    0.08
   2   6  -5    2.81    0.08
   1  -6  -5    1.62    0.06
  -1  -6   5    1.56    0.06
   1  -6  -5    1.57    0.06
  -1  -6   5    1.61    0.04
  -1   6   5    1.59    0.05
   1   6  -5    1.54    0.06
  -1   6   5    1.65    0.05
   1   6  -5    1.63    0.06
   0  -6   5    0.13    0.01
   0  -6  -5    0.15    0.02
   0  -6   5    0.13    0.02
   0  -6  -5    0.16    0.02
   0   6   5    0.13    0.02
   0   6   5    0.14    0.02
   0   6  -5    0.15    0.02
  -1  -6  -5    2.16    0.07
   1  -6   5    2.19    0.06
   1  -6   5    2.16    0.06
   1   6   5    2.09    0.07
   1   6   5    2.06    0.06
  -1   6  -5    2.12    0.07
  -2  -6  -5    2.28    0.07
   2  -6   5    2.21    0.07
  -2   6  -5    2.13    0.07
   2   6   5    2.18    0.08
   2   6   5    2.18    0.06
   3  -6   5    1.05    0.05
  -3  -6  -5    1.03    0.05
  -3   6  -5    1.00    0.05
   3   6   5    1.12    0.06
   4  -6   5    0.02    0.01
   4   6   5    0.00    0.02
  -4   6  -5    0.00    0.01
   5   6   5    1.38    0.08
   6  -7  -5    0.49    0.05
  -5  -7   5    0.60    0.05
   5  -7  -5    0.58    0.05
   5  -7  -5    0.58    0.04
   5   7  -5    0.57    0.05
  -5   7   5    0.53    0.05
  -4  -7   5    0.45    0.04
   4  -7  -5    0.39    0.03
   4  -7  -5    0.32    0.04
   4   7  -5    0.35    0.03
  -4   7   5    0.41    0.04
   4   7  -5    0.32    0.04
   3  -7  -5    5.54    0.14
  -3  -7   5    5.72    0.15
   3  -7  -5    5.61    0.15
  -3   7   5    5.47    0.14
   3   7  -5    5.78    0.14
   3   7  -5    5.53    0.14
   2  -7  -5    0.15    0.02
  -2  -7   5    0.20    0.03
   2  -7  -5    0.26    0.03
  -2   7   5    0.16    0.02
   2   7  -5    0.14    0.02
   2   7  -5    0.16    0.02
  -1  -7   5    0.76    0.04
   1  -7  -5    0.73    0.04
   1  -7  -5    0.73    0.04
   1   7  -5    0.64    0.04
  -1   7   5    0.69    0.03
  -1   7   5    0.72    0.03
   0  -7   5    3.04    0.07
   0  -7   5    3.04    0.08
   0  -7  -5    3.14    0.09
   0   7   5    3.15    0.08
   0   7   5    3.01    0.08
   0   7  -5    2.94    0.09
   1  -7   5    0.93    0.04
  -1  -7  -5    0.96    0.05
   1  -7   5    0.94    0.04
  -1   7  -5    0.98    0.05
   1   7   5    0.93    0.04
   1   7   5    0.93    0.05
   2  -7   5    0.00    0.01
  -2  -7  -5    0.00    0.01
  -2   7  -5    0.00    0.01
   2   7   5   -0.01    0.01
   3  -7   5    3.44    0.11
  -3  -7  -5    3.37    0.10
  -3   7  -5    3.22    0.10
   3   7   5    3.39    0.11
   4  -7   5    0.11    0.03
   4   7   5    0.11    0.03
  -4   7  -5    0.15    0.03
   5  -7   5    0.01    0.02
   5   7   5    0.02    0.02
  -5  -8   5    0.41    0.05
   5  -8  -5    0.32    0.04
   5  -8  -5    0.35    0.04
   5   8  -5    0.27    0.04
  -5   8   5    0.39    0.04
   4  -8  -5    0.33    0.04
   4  -8  -5    0.33    0.04
  -4  -8   5    0.29    0.04
   4   8  -5    0.34    0.04
  -4   8   5    0.29    0.03
  -3  -8   5    0.82    0.05
   3  -8  -5    0.78    0.05
   3  -8  -5    0.76    0.05
  -3   8   5    0.81    0.04
   3   8  -5    0.81    0.05
   2  -8  -5   -0.01    0.01
   2  -8  -5    0.01    0.01
  -2  -8   5    0.00    0.01
   2   8  -5   -0.01    0.01
  -2   8   5    0.01    0.01
   1  -8  -5    0.40    0.03
  -1  -8   5    0.31    0.03
   1   8  -5    0.43    0.03
  -1   8   5    0.33    0.03
   0  -8   5   10.29    0.23
   0  -8  -5   10.71    0.24
   0   8   5   10.67    0.22
   0   8   5   10.87    0.20
   0   8  -5   10.83    0.23
   1  -8   5    1.83    0.06
   1  -8   5    1.90    0.06
  -1  -8  -5    1.71    0.07
   1   8   5    1.73    0.07
  -1   8  -5    1.71    0.07
   2  -8   5    1.24    0.05
  -2  -8  -5    1.21    0.06
   2   8   5    1.28    0.06
  -2   8  -5    1.35    0.06
  -3  -8  -5    1.64    0.07
   3  -8   5    1.65    0.07
   3   8   5    1.64    0.08
  -3   8  -5    1.60    0.07
   4  -8   5    0.03    0.02
   4   8   5   -0.01    0.02
   5  -9  -5    2.43    0.10
  -5  -9   5    2.40    0.11
   5  -9  -5    2.48    0.10
   5   9  -5    2.44    0.10
  -5   9   5    2.40    0.10
   4  -9  -5    0.16    0.03
   4  -9  -5    0.13    0.03
  -4  -9   5    0.21    0.03
   4   9  -5    0.23    0.03
  -4   9   5    0.12    0.03
  -3  -9   5    0.61    0.05
   3  -9  -5    0.69    0.05
   3  -9  -5    0.71    0.05
  -3   9   5    0.70    0.04
   3   9  -5    0.76    0.05
   2  -9  -5    1.94    0.08
  -2  -9   5    1.80    0.08
   2   9  -5    1.89    0.08
  -2   9   5    1.82    0.07
   1  -9  -5    0.00    0.01
  -1  -9   5    0.01    0.01
   1   9  -5    0.00    0.01
  -1   9   5    0.00    0.01
   0  -9   5    4.04    0.11
   0  -9  -5    4.04    0.12
   0   9   5    4.06    0.11
   0   9  -5    3.97    0.12
   1  -9   5    1.06    0.05
  -1  -9  -5    1.08    0.06
   1   9   5    1.05    0.05
  -1   9  -5    1.00    0.05
   2  -9   5    0.12    0.02
  -2  -9  -5    0.10    0.02
  -2   9  -5    0.14    0.02
   2   9   5    0.14    0.03
   3  -9   5    2.85    0.10
  -3  -9  -5    2.63    0.10
   3   9   5    2.85    0.11
  -3   9  -5    2.72    0.10
   4  -9   5    1.56    0.08
   4   9   5    1.72    0.09
  -4 -10   5    0.36    0.05
   4 -10  -5    0.30    0.04
   4 -10  -5    0.31    0.04
  -4  10   5    0.32    0.04
   4  10  -5    0.27    0.04
   3 -10  -5    0.01    0.01
   3 -10  -5    0.01    0.02
  -3 -10   5    0.03    0.02
   3  10  -5    0.02    0.02
  -3  10   5    0.01    0.01
  -2 -10   5    0.32    0.04
   2 -10  -5    0.32    0.04
   2  10  -5    0.37    0.04
  -2  10   5    0.30    0.03
   1 -10  -5    3.03    0.11
  -1 -10   5    3.18    0.10
   1  10  -5    3.12    0.11
   0 -10  -5    2.56    0.09
   0 -10   5    2.55    0.09
   0  10  -5    2.38    0.09
   0  10   5    2.66    0.08
  -1 -10  -5    0.56    0.04
   1 -10   5    0.53    0.04
  -1  10  -5    0.58    0.04
   1  10   5    0.53    0.04
  -2 -10  -5    2.81    0.10
  -2  10  -5    2.74    0.10
   2  10   5    2.72    0.10
  -3 -10  -5    0.86    0.06
   3 -10   5    0.78    0.05
   3  10   5    0.91    0.06
  -3  10  -5    0.76    0.05
   4 -10   5    0.36    0.04
   4 -11  -5    0.08    0.03
  -4 -11   5    0.09    0.03
   4 -11  -5    0.18    0.03
   4  11  -5    0.21    0.04
  -4  11   5    0.09    0.03
   3 -11  -5    2.18    0.09
  -3 -11   5    2.14    0.09
  -3  11   5    1.92    0.08
   3  11  -5    2.06    0.09
   2 -11  -5    0.46    0.05
  -2 -11   5    0.48    0.05
   2  11  -5    0.49    0.05
   1 -11  -5    0.23    0.03
  -1 -11   5    0.15    0.03
   1  11  -5    0.20    0.03
   0 -11   5    0.46    0.04
   0 -11  -5    0.45    0.05
   0  11  -5    0.45    0.05
  -1 -11  -5    0.20    0.03
  -1  11  -5    0.36    0.04
   1  11   5    0.26    0.03
  -2 -11  -5    0.64    0.05
  -2  11  -5    0.65    0.05
   2  11   5    0.62    0.05
  -3 -11  -5    1.05    0.07
   3  11   5    1.14    0.07
   3 -12  -5    0.41    0.05
  -3 -12   5    0.37    0.05
   3  12  -5    0.42    0.05
   2 -12  -5    0.09    0.03
  -2 -12   5    0.07    0.02
   2  12  -5    0.09    0.03
   1 -12  -5    1.69    0.08
  -1 -12   5    1.83    0.08
   1  12  -5    1.70    0.08
   0 -12  -5   -0.02    0.01
   0 -12   5    0.00    0.01
   0  12  -5   -0.01    0.02
  -1 -12  -5    0.25    0.04
  -1  12  -5    0.16    0.03
   1  12   5    0.24    0.03
  -2 -12  -5    0.02    0.02
  -2  12  -5    0.03    0.02
   2  12   5    0.06    0.02
  -3 -12  -5    0.02    0.02
   2 -13  -5    1.33    0.08
  -2 -13   5    1.34    0.08
   2  13  -5    1.12    0.07
  -1 -13   5    0.17    0.03
   1 -13  -5    0.16    0.04
   1  13  -5    0.16    0.03
   0 -13  -5    0.37    0.05
   0 -13   5    0.42    0.05
   0  13  -5    0.38    0.04
  -1 -13  -5    0.35    0.05
  -1  13  -5    0.42    0.05
   2  13   5    3.43    0.12
  -1 -14   5    0.13    0.03
   0  14  -5    1.76    0.09
  -1  14  -5    1.23    0.07
   6   0  -6    0.09    0.03
   6   0  -6    0.16    0.02
  -6   0   6    0.09    0.02
   5   0  -6    3.38    0.09
  -5   0   6    3.32    0.10
   5   0  -6    3.30    0.11
  -4   0   6    0.51    0.03
   4   0  -6    0.50    0.03
   4   0  -6    0.46    0.04
   3   0  -6    3.68    0.10
  -3   0   6    3.56    0.09
   3   0  -6    3.61    0.09
   3   0  -6    3.57    0.08
  -2   0   6    0.06    0.01
   2   0  -6    0.05    0.01
   2   0  -6    0.09    0.01
   2   0  -6    0.06    0.01
  -1   0   6    2.67    0.07
   1   0  -6    2.69    0.07
   1   0  -6    2.85    0.07
   1   0  -6    2.67    0.06
   0   0   6    0.81    0.03
   0   0  -6    0.76    0.03
   0   0  -6    0.79    0.02
   0   0  -6    0.78    0.03
  -1   0  -6   11.24    0.22
  -1   0  -6   11.51    0.20
   1   0   6   11.18    0.21
   2   0   6   19.38    0.35
  -2   0  -6   19.30    0.36
  -3   0  -6   26.06    0.49
   3   0   6   26.65    0.47
   4   0   6    1.04    0.05
  -4   0  -6    1.07    0.06
   5   0   6    0.85    0.05
  -5   0  -6    0.80    0.05
   6  -1  -6    1.01    0.06
   6  -1  -6    0.94    0.04
   6   1  -6    0.90    0.06
   6   1  -6    0.96    0.04
  -6   1   6    0.89    0.05
  -5  -1   6    0.21    0.03
   5  -1  -6    0.20    0.03
   5  -1  -6    0.21    0.02
  -5   1   6    0.19    0.03
   5   1  -6    0.20    0.02
   5   1  -6    0.20    0.03
  -4  -1   6    2.62    0.08
   4  -1  -6    2.54    0.09
   4  -1  -6    2.59    0.07
   4   1  -6    2.60    0.07
  -4   1   6    2.57    0.08
   4   1  -6    2.64    0.09
   3  -1  -6    2.56    0.07
  -3  -1   6    2.65    0.07
   3  -1  -6    2.50    0.08
  -3   1   6    2.47    0.07
   3   1  -6    2.53    0.06
   3   1  -6    2.42    0.08
   3   1  -6    2.50    0.07
   2  -1  -6    0.00    0.01
  -2  -1   6   -0.01    0.00
   2  -1  -6    0.00    0.01
   2  -1  -6    0.01    0.00
  -2   1   6    0.01    0.01
   2   1  -6    0.00    0.00
   2   1  -6    0.00    0.01
   2   1  -6    0.01    0.01
   1  -1  -6    0.02    0.01
   1  -1  -6    0.01    0.01
  -1  -1   6    0.00    0.01
   1  -1  -6    0.00    0.01
  -1   1   6    0.01    0.01
   1   1  -6    0.01    0.01
   1   1  -6    0.00    0.01
   0  -1  -6    0.01    0.01
   0  -1  -6    0.02    0.01
   0  -1  -6    0.02    0.01
   0  -1   6    0.03    0.01
   0   1  -6    0.03    0.01
   0   1  -6    0.02    0.01
   0   1   6    0.01    0.01
   0   1  -6    0.03    0.01
   1  -1   6   -0.01    0.00
  -1  -1  -6   -0.01    0.01
  -1  -1  -6    0.00    0.00
  -1   1  -6    0.01    0.01
   1   1   6    0.00    0.01
   2  -1   6    4.97    0.12
  -2  -1  -6    5.00    0.12
  -2   1  -6    5.08    0.12
   2   1   6    4.81    0.11
   3  -1   6    2.85    0.09
  -3  -1  -6    2.76    0.09
  -3   1  -6    2.92    0.09
   3   1   6    2.88    0.08
  -4  -1  -6    0.16    0.03
   4  -1   6    0.15    0.02
   4   1   6    0.22    0.03
  -4   1  -6    0.18    0.03
   5  -1   6    0.46    0.05
  -5  -1  -6    0.41    0.04
   5   1   6    0.42    0.04
  -5   1  -6    0.42    0.04
   6  -2  -6    1.72    0.08
   6  -2  -6    1.64    0.06
  -6   2   6    1.64    0.08
   6   2  -6    1.55    0.05
   6   2  -6    1.58    0.08
   5  -2  -6    0.00    0.01
   5  -2  -6    0.03    0.02
   5   2  -6    0.01    0.01
  -5   2   6    0.01    0.01
   5   2  -6    0.00    0.02
  -4  -2   6    0.00    0.01
   4  -2  -6    0.01    0.01
   4  -2  -6   -0.01    0.01
  -4   2   6   -0.01    0.01
   4   2  -6   -0.01    0.01
   4   2  -6    0.00    0.01
  -3  -2   6    0.00    0.01
   3  -2  -6    0.01    0.01
   3  -2  -6    0.01    0.01
   3   2  -6    0.00    0.01
   3   2  -6    0.01    0.01
   3   2  -6    0.01    0.01
  -3   2   6    0.01    0.01
  -2  -2   6    0.47    0.02
   2  -2  -6    0.51    0.03
   2  -2  -6    0.45    0.03
   2   2  -6    0.49    0.02
   2   2  -6    0.50    0.03
  -2   2   6    0.45    0.03
   2   2  -6    0.51    0.03
   1  -2  -6    0.66    0.03
  -1  -2   6    0.69    0.03
   1  -2  -6    0.70    0.03
   1  -2  -6    0.61    0.02
   1   2  -6    0.73    0.03
   1   2  -6    0.59    0.03
  -1   2   6    0.64    0.03
   1   2  -6    0.72    0.03
   0  -2  -6    0.00    0.01
   0  -2   6    0.00    0.01
   0  -2  -6    0.00    0.01
   0  -2  -6   -0.01    0.00
   0   2  -6    0.01    0.01
   0   2   6   -0.01    0.00
   0   2  -6    0.02    0.01
   0   2  -6    0.00    0.00
  -1  -2  -6    0.68    0.02
  -1  -2  -6    0.60    0.03
   1  -2   6    0.68    0.03
  -1   2  -6    0.64    0.03
   1   2   6    0.62    0.03
  -2  -2  -6    6.83    0.14
   2  -2   6    6.84    0.15
  -2  -2  -6    6.82    0.15
   2   2   6    6.65    0.15
   2   2   6    6.93    0.15
  -2   2  -6    6.89    0.15
  -3  -2  -6    6.49    0.15
   3  -2   6    6.27    0.15
  -3   2  -6    6.30    0.15
   3   2   6    6.37    0.14
   4  -2   6    0.03    0.01
  -4  -2  -6    0.01    0.01
  -4   2  -6    0.01    0.01
   4   2   6    0.03    0.01
   5  -2   6    0.91    0.06
  -5  -2  -6    0.89    0.06
  -5   2  -6    0.83    0.05
   5   2   6    0.80    0.05
   6  -3  -6    0.53    0.05
   6  -3  -6    0.59    0.04
   6   3  -6    0.56    0.06
   6   3  -6    0.59    0.03
  -6   3   6    0.60    0.05
   5  -3  -6    0.38    0.03
   5  -3  -6    0.39    0.04
  -5   3   6    0.40    0.04
   5   3  -6    0.37    0.04
   5   3  -6    0.37    0.02
   4  -3  -6    1.90    0.06
   4  -3  -6    1.97    0.08
   4   3  -6    1.94    0.08
  -4   3   6    1.99    0.07
   4   3  -6    1.96    0.06
   4   3  -6    2.11    0.07
  -3  -3   6   -0.01    0.01
   3  -3  -6    0.01    0.01
   3  -3  -6    0.01    0.01
  -3   3   6    0.00    0.01
   3   3  -6    0.01    0.01
   3   3  -6    0.00    0.01
   3   3  -6    0.00    0.01
   2  -3  -6   15.19    0.29
   2  -3  -6   15.31    0.30
  -2  -3   6   15.64    0.27
   2   3  -6   15.39    0.29
   2   3  -6   14.79    0.30
   2   3  -6   15.28    0.28
  -2   3   6   15.24    0.28
  -1  -3   6    0.89    0.03
   1  -3  -6    0.87    0.03
   1  -3  -6    0.88    0.04
   1  -3  -6    0.89    0.04
   1   3  -6    0.87    0.04
  -1   3   6    0.77    0.03
   1   3  -6    0.88    0.04
   1   3  -6    0.85    0.03
   0  -3  -6    0.92    0.04
   0  -3   6    0.93    0.03
   0  -3   6    1.03    0.04
   0  -3  -6    1.03    0.04
   0   3  -6    0.97    0.04
   0   3   6    0.98    0.04
   0   3  -6    0.87    0.04
   0   3   6    1.01    0.03
  -1  -3  -6    3.85    0.09
   1  -3   6    3.72    0.09
   1  -3   6    3.60    0.07
   1   3   6    3.66    0.09
  -1   3  -6    3.71    0.09
   1   3   6    3.71    0.09
  -1   3  -6    3.87    0.09
  -2  -3  -6    0.13    0.01
   2  -3   6    0.13    0.02
   2   3   6    0.12    0.02
  -2   3  -6    0.12    0.02
   2   3   6    0.14    0.02
   3  -3   6    1.08    0.05
  -3   3  -6    0.93    0.05
   3   3   6    0.90    0.05
   3   3   6    1.06    0.05
  -4  -3  -6    5.49    0.15
   4  -3   6    5.45    0.15
  -4   3  -6    5.47    0.15
   4   3   6    5.66    0.14
  -5  -3  -6    1.21    0.07
   5  -3   6    1.24    0.07
  -5   3  -6    1.14    0.06
   6  -4  -6    0.01    0.01
  -6  -4   6    0.00    0.02
   6  -4  -6   -0.02    0.02
   6   4  -6    0.00    0.01
   6   4  -6    0.00    0.02
  -6   4   6   -0.02    0.01
   5  -4  -6    0.04    0.02
   5  -4  -6    0.05    0.02
  -5   4   6    0.08    0.02
   5   4  -6    0.08    0.02
   5   4  -6    0.07    0.02
   4  -4  -6    7.92    0.18
   4  -4  -6    7.72    0.19
  -4   4   6    7.70    0.18
   4   4  -6    7.75    0.17
   4   4  -6    7.86    0.20
   4   4  -6    8.24    0.18
   3  -4  -6    1.49    0.06
   3  -4  -6    1.46    0.05
  -3  -4   6    1.51    0.05
   3   4  -6    1.63    0.06
  -3   4   6    1.45    0.06
   3   4  -6    1.59    0.05
   3   4  -6    1.60    0.06
   2  -4  -6    2.03    0.06
   2  -4  -6    1.98    0.07
  -2  -4   6    2.03    0.05
   2   4  -6    2.10    0.07
  -2   4   6    2.04    0.06
   2   4  -6    2.02    0.06
   2   4  -6    2.02    0.06
  -1  -4   6    8.32    0.16
   1  -4  -6    8.36    0.18
  -1  -4   6    8.45    0.17
   1  -4  -6    8.42    0.18
   1   4  -6    8.11    0.18
  -1   4   6    8.34    0.17
   1   4  -6    8.40    0.17
  -1   4   6    8.38    0.15
   0  -4  -6    0.25    0.02
   0  -4   6    0.25    0.02
   0  -4  -6    0.25    0.02
   0  -4   6    0.25    0.02
   0   4  -6    0.23    0.02
   0   4  -6    0.20    0.02
   0   4   6    0.23    0.02
   0   4   6    0.20    0.02
   1  -4   6    0.49    0.03
   1  -4   6    0.55    0.02
  -1  -4  -6    0.50    0.03
   1   4   6    0.50    0.03
  -1   4  -6    0.59    0.03
   1   4   6    0.54    0.03
  -2  -4  -6    5.62    0.12
   2  -4   6    5.41    0.13
   2   4   6    5.42    0.13
   2   4   6    5.43    0.12
  -2   4  -6    5.43    0.13
   3  -4   6    0.46    0.03
  -3   4  -6    0.44    0.04
   3   4   6    0.53    0.04
   3   4   6    0.51    0.03
   4  -4   6    0.05    0.02
  -4   4  -6    0.09    0.02
   4   4   6    0.03    0.02
  -5  -4  -6    0.13    0.03
   5  -4   6    0.08    0.02
  -5   4  -6    0.13    0.03
   6  -5  -6    0.15    0.02
  -6  -5   6    0.19    0.04
   6  -5  -6    0.13    0.03
  -6   5   6    0.20    0.04
   6   5  -6    0.18    0.02
   5  -5  -6    0.13    0.02
   5  -5  -6    0.19    0.03
  -5  -5   6    0.10    0.03
  -5   5   6    0.16    0.03
   5   5  -6    0.20    0.02
   4  -5  -6    0.87    0.05
  -4  -5   6    0.99    0.05
   4  -5  -6    0.92    0.05
   4   5  -6    0.95    0.04
   4   5  -6    0.94    0.06
  -4   5   6    0.88    0.05
   4   5  -6    0.93    0.05
  -3  -5   6    0.74    0.04
   3  -5  -6    0.67    0.04
   3  -5  -6    0.70    0.04
  -3   5   6    0.70    0.04
   3   5  -6    0.68    0.04
   3   5  -6    0.72    0.04
   3   5  -6    0.71    0.04
  -2  -5   6    9.44    0.21
   2  -5  -6    9.63    0.20
   2  -5  -6    9.76    0.21
  -2  -5   6    9.62    0.17
   2   5  -6    9.58    0.20
  -2   5   6    9.37    0.19
   2   5  -6    9.25    0.20
  -1  -5   6    0.02    0.01
   1  -5  -6    0.01    0.01
  -1  -5   6    0.01    0.01
   1  -5  -6    0.01    0.01
  -1   5   6    0.01    0.01
  -1   5   6    0.02    0.01
   1   5  -6    0.01    0.01
   1   5  -6    0.01    0.01
   0  -5   6    0.14    0.02
   0  -5  -6    0.16    0.02
   0  -5   6    0.15    0.02
   0  -5  -6    0.12    0.02
   0   5   6    0.15    0.02
   0   5  -6    0.14    0.02
   0   5   6    0.16    0.02
   0   5  -6    0.13    0.02
  -1  -5  -6    2.43    0.07
   1  -5   6    2.38    0.07
   1  -5   6    2.29    0.06
  -1   5  -6    2.33    0.07
   1   5   6    2.42    0.06
   1   5   6    2.45    0.07
   2  -5   6    0.56    0.03
  -2  -5  -6    0.57    0.03
   2   5   6    0.52    0.04
  -2   5  -6    0.52    0.03
   2   5   6    0.56    0.03
   3  -5   6    0.55    0.04
  -3   5  -6    0.57    0.04
   3   5   6    0.56    0.04
   3   5   6    0.60    0.03
   4  -5   6    0.05    0.02
  -4   5  -6    0.03    0.02
   4   5   6    0.04    0.02
  -5  -5  -6    0.01    0.02
   5  -5   6    0.00    0.02
   5   5   6    0.01    0.02
   6  -6  -6    0.32    0.04
   5  -6  -6    0.02    0.02
  -5  -6   6    0.03    0.02
   5  -6  -6    0.00    0.01
   5   6  -6    0.02    0.01
  -5   6   6    0.02    0.02
   4  -6  -6    3.05    0.10
   4  -6  -6    3.08    0.11
  -4  -6   6    3.00    0.11
  -4   6   6    2.99    0.10
   4   6  -6    3.19    0.09
   4   6  -6    3.20    0.10
  -3  -6   6    0.11    0.02
   3  -6  -6    0.08    0.02
   3  -6  -6    0.09    0.02
  -3   6   6    0.09    0.02
   3   6  -6    0.15    0.02
   3   6  -6    0.12    0.02
   2  -6  -6    0.00    0.01
   2  -6  -6    0.07    0.02
  -2  -6   6    0.00    0.01
   2   6  -6    0.00    0.01
   2   6  -6    0.00    0.01
  -2   6   6    0.05    0.01
  -1  -6   6    0.66    0.04
   1  -6  -6    0.64    0.04
  -1  -6   6    0.67    0.03
   1  -6  -6    0.68    0.04
  -1   6   6    0.60    0.03
   1   6  -6    0.70    0.04
   1   6  -6    0.71    0.04
  -1   6   6    0.67    0.03
   0  -6   6   18.90    0.33
   0  -6  -6   18.56    0.37
   0  -6   6   18.37    0.35
   0   6   6   18.79    0.33
   0   6   6   18.73    0.34
   0   6  -6   18.89    0.36
   1  -6   6    6.67    0.14
  -1  -6  -6    6.83    0.16
   1  -6   6    6.77    0.15
   1   6   6    6.85    0.14
  -1   6  -6    6.59    0.16
   1   6   6    6.92    0.15
  -2  -6  -6   23.52    0.44
   2  -6   6   23.30    0.42
  -2   6  -6   23.00    0.44
   2   6   6   22.35    0.40
   2   6   6   22.12    0.43
   3  -6   6    1.38    0.06
  -3   6  -6    1.56    0.07
   3   6   6    1.33    0.07
   4  -6   6    0.09    0.02
   4   6   6    0.14    0.03
  -4   6  -6    0.12    0.03
   5  -6   6    0.08    0.03
   5   6   6    0.06    0.03
  -5  -7   6    0.06    0.02
   5  -7  -6    0.06    0.02
   5  -7  -6    0.04    0.02
  -5   7   6    0.06    0.02
   5   7  -6    0.08    0.02
   5   7  -6    0.08    0.02
   4  -7  -6    0.24    0.03
  -4  -7   6    0.34    0.04
   4  -7  -6    0.29    0.04
   4   7  -6    0.27    0.03
   4   7  -6    0.24    0.03
  -4   7   6    0.28    0.03
   3  -7  -6    0.54    0.04
  -3  -7   6    0.48    0.04
   3  -7  -6    0.59    0.04
   3   7  -6    0.53    0.04
  -3   7   6    0.50    0.04
   3   7  -6    0.56    0.04
   2  -7  -6    0.95    0.05
  -2  -7   6    0.96    0.05
   2  -7  -6    0.93    0.05
  -2   7   6    0.90    0.04
   2   7  -6    0.89    0.05
   2   7  -6    0.93    0.05
  -1  -7   6    5.55    0.14
   1  -7  -6    5.72    0.15
   1  -7  -6    5.75    0.14
  -1   7   6    5.65    0.13
   1   7  -6    5.65    0.14
   1   7  -6    5.82    0.14
   0  -7   6    4.20    0.09
   0  -7   6    4.05    0.11
   0  -7  -6    4.01    0.11
   0   7   6    4.39    0.10
   0   7   6    4.13    0.10
   0   7  -6    4.18    0.11
  -1  -7  -6    3.49    0.10
   1  -7   6    3.44    0.09
   1  -7   6    3.53    0.09
   1   7   6    3.63    0.10
   1   7   6    3.66    0.09
  -1   7  -6    3.54    0.10
   2  -7   6    0.02    0.01
  -2  -7  -6    0.00    0.01
   2   7   6    0.01    0.01
  -2   7  -6    0.00    0.01
   3  -7   6    0.23    0.03
  -3   7  -6    0.28    0.03
   3   7   6    0.26    0.04
   4  -7   6    3.33    0.12
  -4   7  -6    3.57    0.12
   4   7   6    3.47    0.12
   5  -8  -6    0.01    0.02
  -5  -8   6    0.05    0.02
   5  -8  -6    0.03    0.02
  -5   8   6    0.04    0.02
   5   8  -6    0.06    0.02
   4  -8  -6    0.05    0.02
   4  -8  -6    0.05    0.02
  -4  -8   6    0.05    0.02
   4   8  -6    0.06    0.02
   4   8  -6    0.07    0.02
  -4   8   6    0.08    0.02
  -3  -8   6    0.02    0.02
   3  -8  -6    0.01    0.01
   3  -8  -6    0.00    0.01
   3   8  -6    0.01    0.01
  -3   8   6    0.00    0.01
   3   8  -6    0.01    0.01
   2  -8  -6    2.78    0.09
  -2  -8   6    2.97    0.10
   2  -8  -6    2.68    0.09
  -2   8   6    2.85    0.08
   2   8  -6    2.61    0.09
   1  -8  -6    4.32    0.12
  -1  -8   6    4.30    0.12
  -1   8   6    4.37    0.11
   1   8  -6    4.14    0.12
   0  -8  -6    0.57    0.04
   0  -8   6    0.53    0.03
   0   8   6    0.57    0.03
   0   8   6    0.65    0.04
   0   8  -6    0.61    0.04
   1  -8   6    0.79    0.04
  -1  -8  -6    0.69    0.04
  -1   8  -6    0.72    0.04
   1   8   6    0.67    0.04
  -2  -8  -6    0.30    0.03
   2  -8   6    0.33    0.03
  -2   8  -6    0.37    0.04
   2   8   6    0.34    0.04
  -3  -8  -6    1.71    0.07
   3  -8   6    1.77    0.07
   3   8   6    1.76    0.08
  -3   8  -6    1.67    0.07
   4  -8   6    0.35    0.04
   4   8   6    0.37    0.05
   5  -9  -6    0.42    0.04
   5  -9  -6    0.42    0.05
   5   9  -6    0.37    0.05
  -4  -9   6    0.97    0.06
   4  -9  -6    1.01    0.06
   4  -9  -6    0.98    0.06
  -4   9   6    1.06    0.06
   4   9  -6    1.08    0.06
   3  -9  -6    0.06    0.02
  -3  -9   6    0.05    0.02
   3  -9  -6    0.05    0.02
  -3   9   6    0.07    0.02
   3   9  -6    0.06    0.02
   2  -9  -6    0.02    0.02
  -2  -9   6    0.02    0.01
  -2   9   6    0.02    0.01
   2   9  -6    0.00    0.01
   1  -9  -6    0.12    0.02
  -1  -9   6    0.08    0.02
   1   9  -6    0.12    0.02
  -1   9   6    0.11    0.02
   0  -9  -6    0.01    0.01
   0  -9   6    0.03    0.01
   0   9   6    0.02    0.01
   0   9  -6    0.03    0.02
  -1  -9  -6    1.30    0.06
  -1   9  -6    1.22    0.06
   1   9   6    1.25    0.06
   2  -9   6    0.50    0.04
  -2  -9  -6    0.47    0.04
   2   9   6    0.42    0.04
  -2   9  -6    0.47    0.04
   3  -9   6    0.25    0.03
  -3  -9  -6    0.28    0.04
  -3   9  -6    0.27    0.04
   3   9   6    0.22    0.04
   4  -9   6    1.76    0.08
   4   9   6    1.80    0.09
   4 -10  -6    0.40    0.05
   4 -10  -6    0.57    0.05
  -4 -10   6    0.52    0.06
  -4  10   6    0.48    0.05
   4  10  -6    0.43    0.05
   3 -10  -6    0.21    0.03
  -3 -10   6    0.18    0.03
  -3  10   6    0.22    0.03
   3  10  -6    0.25    0.04
  -2 -10   6    0.09    0.02
   2 -10  -6    0.13    0.03
  -2  10   6    0.13    0.02
   2  10  -6    0.14    0.03
  -1 -10   6    0.19    0.03
   1 -10  -6    0.17    0.03
   1  10  -6    0.22    0.03
   0 -10   6    0.00    0.01
   0 -10  -6    0.00    0.01
   0  10  -6   -0.01    0.01
  -1 -10  -6    0.10    0.02
  -1  10  -6    0.07    0.02
   1  10   6    0.06    0.02
  -2 -10  -6    0.03    0.02
   2  10   6    0.02    0.02
  -2  10  -6    0.05    0.02
  -3 -10  -6    0.80    0.05
   3 -10   6    0.77    0.05
  -3  10  -6    0.69    0.05
   3  10   6    0.71    0.05
   4 -10   6    0.18    0.04
   4 -11  -6    0.45    0.05
  -4  11   6    0.37    0.04
   4  11  -6    0.36    0.05
  -3 -11   6    0.67    0.05
   3 -11  -6    0.69    0.05
  -3  11   6    0.68    0.05
   3  11  -6    0.69    0.05
   2 -11  -6    0.01    0.02
  -2 -11   6   -0.01    0.01
   2  11  -6    0.00    0.01
  -1 -11   6    1.04    0.06
   1 -11  -6    0.95    0.06
   1  11  -6    0.94    0.06
   0 -11  -6    0.31    0.04
   0 -11   6    0.40    0.04
   0  11  -6    0.28    0.04
  -1 -11  -6    0.03    0.02
   1  11   6    0.03    0.02
  -1  11  -6    0.01    0.02
  -2 -11  -6    0.47    0.05
   2  11   6    0.43    0.05
  -2  11  -6    0.47    0.05
  -3 -11  -6    0.03    0.02
   3  11   6    0.00    0.02
   3 -12  -6    1.23    0.07
  -3 -12   6    1.11    0.07
   3  12  -6    1.25    0.07
  -2 -12   6    0.36    0.04
   2 -12  -6    0.34    0.04
   2  12  -6    0.31    0.04
  -1 -12   6    3.40    0.12
   1 -12  -6    3.16    0.12
   1  12  -6    3.28    0.12
   0 -12  -6    0.73    0.06
   0 -12   6    0.85    0.05
   0  12  -6    0.83    0.06
  -1 -12  -6    0.76    0.06
   1  12   6    0.90    0.06
  -1  12  -6    0.81    0.06
  -2 -12  -6    0.05    0.03
  -2  12  -6    0.12    0.03
   2  12   6    0.09    0.03
   2 -13  -6    0.03    0.02
  -2 -13   6    0.05    0.02
   2  13  -6   -0.02    0.02
   1 -13  -6    0.05    0.02
  -1 -13   6    0.04    0.02
   1  13  -6    0.07    0.03
   0 -13  -6    0.22    0.04
   0  13  -6    0.22    0.04
  -1 -13  -6    0.26    0.04
  -1  13  -6    0.12    0.03
   2  13   6    0.05    0.03
  -2  13  -6    0.03    0.02
   6   0  -7    0.01    0.01
   6   0  -7    0.01    0.02
   5   0  -7   -0.01    0.01
   5   0  -7   -0.01    0.01
  -5   0   7   -0.01    0.01
   4   0  -7   -0.01    0.01
  -4   0   7    0.01    0.01
   4   0  -7   -0.01    0.01
   3   0  -7    0.00    0.01
   3   0  -7    0.00    0.01
  -3   0   7    0.01    0.01
   2   0  -7    0.00    0.01
   2   0  -7    0.00    0.00
  -2   0   7   -0.01    0.01
   2   0  -7    0.00    0.01
   1   0  -7    0.00    0.00
   1   0  -7   -0.01    0.01
  -1   0   7    0.01    0.01
   1   0  -7    0.00    0.01
   0   0   7   -0.01    0.01
   0   0  -7   -0.02    0.01
   0   0  -7   -0.02    0.00
   0   0  -7   -0.01    0.01
  -1   0  -7    0.00    0.01
   1   0   7    0.00    0.01
   2   0   7    0.00    0.01
  -2   0  -7    0.00    0.01
   3   0   7    0.00    0.01
  -3   0  -7    0.00    0.01
   4   0   7    0.01    0.01
  -4   0  -7   -0.01    0.01
   5   0   7    0.00    0.02
  -5   0  -7   -0.01    0.01
   6  -1  -7    0.29    0.03
   6  -1  -7    0.30    0.04
   6   1  -7    0.25    0.04
  -6   1   7    0.30    0.04
   6   1  -7    0.31    0.03
   5  -1  -7    0.75    0.04
  -5  -1   7    0.70    0.04
   5  -1  -7    0.74    0.05
  -5   1   7    0.73    0.04
   5   1  -7    0.72    0.05
   5   1  -7    0.78    0.04
   4  -1  -7    4.97    0.12
  -4  -1   7    4.99    0.12
   4  -1  -7    4.75    0.14
   4   1  -7    4.86    0.12
   4   1  -7    4.70    0.14
  -4   1   7    4.99    0.12
  -3  -1   7    1.84    0.06
   3  -1  -7    1.81    0.06
   3  -1  -7    1.82    0.07
   3   1  -7    1.77    0.06
   3   1  -7    1.70    0.07
   3   1  -7    1.95    0.05
  -3   1   7    1.81    0.06
   2  -1  -7    7.02    0.15
  -2  -1   7    6.95    0.14
   2  -1  -7    7.06    0.13
   2  -1  -7    6.99    0.16
  -2   1   7    7.04    0.15
   2   1  -7    6.93    0.16
   2   1  -7    7.04    0.15
   2   1  -7    6.98    0.14
   1  -1  -7   23.87    0.43
   1  -1  -7   22.86    0.40
   1  -1  -7   23.81    0.43
  -1  -1   7   23.32    0.40
   1   1  -7   23.48    0.43
  -1   1   7   23.17    0.41
   1   1  -7   22.44    0.43
   1   1  -7   23.16    0.41
   0  -1   7   28.56    0.50
   0  -1  -7   29.47    0.51
   0  -1  -7   29.04    0.52
   0  -1  -7   28.33    0.53
   0   1  -7   28.62    0.51
   0   1  -7   29.74    0.51
   0   1   7   28.98    0.50
   0   1  -7   29.06    0.53
  -1  -1  -7    4.41    0.09
  -1  -1  -7    4.36    0.10
   1  -1   7    4.23    0.10
  -1   1  -7    4.42    0.11
   1   1   7    4.28    0.10
   2  -1   7    2.00    0.07
  -2  -1  -7    2.09    0.07
   2   1   7    1.99    0.06
  -2   1  -7    2.11    0.07
   3  -1   7    2.99    0.09
  -3  -1  -7    2.97    0.09
  -3   1  -7    3.00    0.09
   3   1   7    2.97    0.09
   4  -1   7    0.02    0.01
  -4  -1  -7    0.01    0.01
  -4   1  -7    0.04    0.02
   4   1   7    0.06    0.02
   5  -1   7    0.74    0.05
  -5  -1  -7    0.83    0.06
   5   1   7    0.81    0.05
  -5   1  -7    0.71    0.05
   6  -2  -7    0.02    0.01
   6  -2  -7    0.02    0.02
  -6   2   7    0.03    0.02
   6   2  -7    0.01    0.02
   6   2  -7    0.05    0.01
   5  -2  -7    1.06    0.05
   5  -2  -7    0.97    0.06
   5   2  -7    1.11    0.05
  -5   2   7    1.07    0.06
   5   2  -7    1.15    0.06
   4  -2  -7    0.07    0.01
   4  -2  -7    0.08    0.02
  -4  -2   7    0.04    0.01
  -4   2   7    0.05    0.02
   4   2  -7    0.05    0.01
   4   2  -7    0.04    0.02
   3  -2  -7    0.00    0.01
  -3  -2   7    0.01    0.01
   3  -2  -7    0.01    0.01
   3   2  -7    0.02    0.01
   3   2  -7    0.01    0.01
   3   2  -7   -0.01    0.01
  -3   2   7    0.02    0.01
  -2  -2   7    3.17    0.08
   2  -2  -7    3.13    0.08
   2  -2  -7    3.28    0.09
   2   2  -7    3.13    0.09
   2   2  -7    3.31    0.08
  -2   2   7    3.29    0.09
   2   2  -7    3.34    0.08
  -1  -2   7    7.53    0.15
   1  -2  -7    7.58    0.14
   1  -2  -7    7.44    0.16
   1  -2  -7    7.40    0.16
   1   2  -7    7.50    0.15
  -1   2   7    7.26    0.15
   1   2  -7    7.47    0.16
   1   2  -7    7.88    0.16
   0  -2  -7    1.27    0.05
   0  -2  -7    1.31    0.04
   0  -2   7    1.25    0.04
   0  -2  -7    1.31    0.04
   0   2  -7    1.28    0.05
   0   2   7    1.24    0.04
   0   2  -7    1.28    0.04
   0   2  -7    1.29    0.05
  -1  -2  -7   23.96    0.43
   1  -2   7   23.99    0.42
  -1  -2  -7   23.48    0.43
   1   2   7   23.57    0.42
  -1   2  -7   24.14    0.43
  -2  -2  -7    3.40    0.09
   2  -2   7    3.25    0.09
   2   2   7    3.45    0.09
  -2   2  -7    3.48    0.10
   3  -2   7    0.02    0.01
  -3  -2  -7    0.03    0.01
  -3   2  -7    0.01    0.01
   3   2   7    0.04    0.01
   4  -2   7    0.60    0.04
  -4  -2  -7    0.63    0.04
   4   2   7    0.71    0.04
  -4   2  -7    0.71    0.05
  -5  -2  -7    0.01    0.02
   5  -2   7    0.00    0.02
   5   2   7    0.01    0.02
  -5   2  -7    0.00    0.01
   6  -3  -7    0.04    0.02
   6  -3  -7    0.02    0.01
  -6   3   7    0.02    0.02
   6   3  -7    0.01    0.02
   6   3  -7    0.01    0.01
   5  -3  -7    1.39    0.06
   5  -3  -7    1.38    0.07
   5   3  -7    1.44    0.05
   5   3  -7    1.30    0.07
  -5   3   7    1.30    0.06
   4  -3  -7    0.26    0.03
   4  -3  -7    0.29    0.03
   4   3  -7    0.21    0.02
   4   3  -7    0.26    0.03
  -4   3   7    0.23    0.03
   3  -3  -7    0.11    0.02
  -3  -3   7    0.09    0.01
   3  -3  -7    0.14    0.02
   3   3  -7    0.11    0.02
  -3   3   7    0.09    0.02
   3   3  -7    0.08    0.02
   3   3  -7    0.08    0.01
   2  -3  -7    0.45    0.03
  -2  -3   7    0.40    0.02
   2  -3  -7    0.45    0.03
  -2   3   7    0.45    0.03
   2   3  -7    0.47    0.03
   2   3  -7    0.46    0.03
   2   3  -7    0.43    0.03
  -1  -3   7    7.48    0.15
   1  -3  -7    7.49    0.16
   1  -3  -7    7.60    0.14
   1  -3  -7    7.46    0.16
   1   3  -7    7.64    0.16
  -1   3   7    7.29    0.15
   1   3  -7    7.69    0.16
   1   3  -7    7.31    0.16
   0  -3   7   17.68    0.32
   0  -3   7   17.26    0.32
   0  -3  -7   17.50    0.33
   0  -3  -7   17.33    0.32
   0  -3  -7   17.62    0.33
   0   3   7   17.75    0.32
   0   3  -7   18.07    0.33
   0   3  -7   17.67    0.34
   1  -3   7    8.87    0.18
  -1  -3  -7    8.98    0.18
   1   3   7    8.71    0.18
  -1   3  -7    8.82    0.19
   1   3   7    8.80    0.18
   2  -3   7    5.02    0.12
  -2   3  -7    5.21    0.13
   2   3   7    5.17    0.12
   2   3   7    5.13    0.13
   3  -3   7    0.64    0.04
  -3  -3  -7    0.52    0.04
  -3   3  -7    0.56    0.04
   3   3   7    0.59    0.04
   4  -3   7    0.42    0.04
  -4  -3  -7    0.50    0.04
  -4   3  -7    0.47    0.04
   4   3   7    0.50    0.04
  -5  -3  -7    0.16    0.03
   5  -3   7    0.12    0.03
  -5   3  -7    0.12    0.03
   6  -4  -7   -0.01    0.01
   6  -4  -7    0.00    0.02
  -6   4   7    0.00    0.02
   6   4  -7   -0.01    0.02
   6   4  -7    0.00    0.01
   5  -4  -7    0.27    0.04
   5  -4  -7    0.19    0.03
   5   4  -7    0.17    0.03
  -5   4   7    0.23    0.03
   5   4  -7    0.24    0.03
   4  -4  -7    0.39    0.03
   4  -4  -7    0.44    0.04
   4   4  -7    0.42    0.04
   4   4  -7    0.41    0.03
  -4   4   7    0.44    0.03
   4   4  -7    0.47    0.03
   3  -4  -7    0.48    0.03
   3  -4  -7    0.46    0.03
  -3  -4   7    0.49    0.03
   3   4  -7    0.45    0.03
   3   4  -7    0.46    0.04
   3   4  -7    0.53    0.03
  -3   4   7    0.53    0.03
  -2  -4   7    0.03    0.01
   2  -4  -7    0.05    0.01
   2  -4  -7    0.03    0.01
   2   4  -7    0.06    0.02
   2   4  -7    0.07    0.01
  -2   4   7    0.05    0.01
   2   4  -7    0.05    0.01
  -1  -4   7    1.23    0.04
  -1  -4   7    1.21    0.04
   1  -4  -7    1.23    0.03
   1  -4  -7    1.17    0.05
   1  -4  -7    1.14    0.05
   1   4  -7    1.24    0.05
   1   4  -7    1.29    0.05
  -1   4   7    1.18    0.05
   0  -4  -7    5.20    0.12
   0  -4  -7    5.18    0.12
   0  -4   7    5.00    0.11
   0  -4   7    5.33    0.11
   0   4  -7    5.04    0.12
   0   4   7    5.08    0.11
   0   4   7    5.07    0.11
   0   4  -7    4.97    0.12
   1  -4   7    3.69    0.09
  -1  -4  -7    3.72    0.09
   1   4   7    3.76    0.09
   1   4   7    3.67    0.10
  -1   4  -7    3.69    0.10
   2  -4   7    0.18    0.02
  -2  -4  -7    0.15    0.02
   2   4   7    0.19    0.02
  -2   4  -7    0.19    0.03
   2   4   7    0.16    0.02
   3  -4   7    2.61    0.09
   3   4   7    2.71    0.09
  -3   4  -7    2.57    0.09
   3   4   7    2.56    0.08
  -4  -4  -7    0.37    0.04
   4  -4   7    0.38    0.04
  -4   4  -7    0.34    0.04
   5  -4   7    0.05    0.02
  -5  -4  -7    0.07    0.02
  -5   4  -7    0.07    0.02
   6  -5  -7    0.64    0.05
  -6  -5   7    0.62    0.06
   5  -5  -7    0.64    0.05
   5  -5  -7    0.59    0.04
  -5  -5   7    0.51    0.05
   5   5  -7    0.76    0.04
  -5   5   7    0.60    0.05
   5   5  -7    0.63    0.05
   4  -5  -7    9.44    0.21
  -4  -5   7    9.30    0.23
   4  -5  -7    9.10    0.22
   4   5  -7    9.38    0.20
  -4   5   7    9.53    0.21
   4   5  -7    9.62    0.21
   3  -5  -7    0.09    0.02
   3  -5  -7    0.09    0.02
  -3  -5   7    0.08    0.02
   3   5  -7    0.08    0.02
   3   5  -7    0.06    0.02
   3   5  -7    0.07    0.02
  -3   5   7    0.07    0.02
  -2  -5   7    2.55    0.06
   2  -5  -7    2.38    0.08
   2  -5  -7    2.49    0.08
  -2  -5   7    2.51    0.08
  -2   5   7    2.52    0.08
   2   5  -7    2.41    0.08
   2   5  -7    2.53    0.08
  -1  -5   7    2.08    0.06
  -1  -5   7    2.09    0.06
   1  -5  -7    2.14    0.07
   1  -5  -7    2.16    0.07
   1   5  -7    2.06    0.07
  -1   5   7    1.99    0.06
  -1   5   7    2.04    0.05
   1   5  -7    2.02    0.07
   0  -5   7   11.48    0.22
   0  -5  -7   11.24    0.23
   0  -5   7   11.60    0.22
   0   5  -7   11.54    0.24
   0   5   7   11.54    0.22
   0   5   7   11.29    0.22
   0   5  -7   11.32    0.23
   1  -5   7    0.12    0.02
  -1  -5  -7    0.11    0.02
   1   5   7    0.13    0.02
   1   5   7    0.12    0.02
  -1   5  -7    0.14    0.02
  -2  -5  -7    1.51    0.05
   2  -5   7    1.45    0.06
   2   5   7    1.52    0.05
   2   5   7    1.59    0.06
  -2   5  -7    1.51    0.06
   3  -5   7    1.28    0.06
  -3   5  -7    1.37    0.06
   3   5   7    1.37    0.05
   4  -5   7    0.98    0.06
   4   5   7    1.13    0.06
  -4   5  -7    1.00    0.06
  -5  -5  -7    1.62    0.08
   5  -5   7    1.31    0.07
  -5   5  -7    1.57    0.08
   5  -6  -7    0.12    0.03
   5  -6  -7    0.14    0.03
  -5  -6   7    0.14    0.03
  -5   6   7    0.10    0.03
   5   6  -7    0.17    0.02
  -4  -6   7    0.43    0.04
   4  -6  -7    0.51    0.04
   4  -6  -7    0.49    0.04
  -4   6   7    0.49    0.04
   4   6  -7    0.46    0.03
   4   6  -7    0.49    0.04
   3  -6  -7    0.15    0.02
  -3  -6   7    0.16    0.03
   3  -6  -7    0.19    0.03
   3   6  -7    0.16    0.02
   3   6  -7    0.18    0.02
  -3   6   7    0.14    0.02
  -2  -6   7    0.12    0.02
   2  -6  -7    0.11    0.02
   2  -6  -7    0.10    0.02
   2   6  -7    0.15    0.02
  -2   6   7    0.10    0.02
   2   6  -7    0.12    0.02
  -1  -6   7    3.38    0.09
   1  -6  -7    3.12    0.09
  -1  -6   7    3.30    0.08
   1  -6  -7    3.18    0.10
   1   6  -7    3.29    0.10
   1   6  -7    3.30    0.10
  -1   6   7    3.25    0.09
   0  -6   7    1.16    0.04
   0  -6  -7    1.14    0.05
   0  -6   7    1.34    0.05
   0   6  -7    1.19    0.05
   0   6   7    1.10    0.04
   0   6  -7    1.17    0.05
   0   6   7    1.22    0.05
  -1  -6  -7    1.00    0.05
   1  -6   7    0.98    0.04
   1   6   7    1.08    0.05
   1   6   7    1.02    0.04
  -1   6  -7    1.07    0.05
   2  -6   7    2.20    0.08
  -2  -6  -7    2.27    0.07
   2   6   7    2.25    0.08
  -2   6  -7    2.22    0.08
   2   6   7    2.28    0.07
   3  -6   7    0.01    0.01
   3   6   7    0.03    0.02
  -3   6  -7    0.03    0.02
   4  -6   7    0.69    0.05
  -4   6  -7    0.66    0.05
   4   6   7    0.51    0.05
   5  -7  -7    0.12    0.03
   5  -7  -7    0.13    0.03
  -5  -7   7    0.14    0.03
   5   7  -7    0.13    0.02
  -5   7   7    0.10    0.02
   4  -7  -7    4.37    0.13
   4  -7  -7    4.19    0.13
  -4  -7   7    4.16    0.13
   4   7  -7    4.33    0.13
  -4   7   7    4.20    0.13
   4   7  -7    4.52    0.12
   3  -7  -7    0.16    0.02
   3  -7  -7    0.13    0.02
  -3  -7   7    0.14    0.02
   3   7  -7    0.17    0.02
   3   7  -7    0.12    0.02
  -3   7   7    0.15    0.02
   2  -7  -7    0.23    0.03
  -2  -7   7    0.22    0.03
   2  -7  -7    0.25    0.03
   2   7  -7    0.20    0.03
  -2   7   7    0.22    0.03
   2   7  -7    0.22    0.03
  -1  -7   7   11.84    0.25
   1  -7  -7   11.49    0.25
  -1   7   7   11.59    0.23
   1   7  -7   11.76    0.25
   1   7  -7   11.55    0.25
   0  -7   7    0.20    0.02
   0  -7  -7    0.23    0.03
   0  -7   7    0.25    0.02
   0   7   7    0.23    0.02
   0   7   7    0.25    0.03
   0   7  -7    0.22    0.03
  -1  -7  -7    3.23    0.10
   1  -7   7    3.44    0.09
  -1   7  -7    3.40    0.10
   1   7   7    3.32    0.09
   1   7   7    3.29    0.10
   2  -7   7    3.90    0.11
  -2  -7  -7    3.86    0.11
   2   7   7    4.00    0.12
  -2   7  -7    3.86    0.12
   3  -7   7    0.42    0.04
  -3   7  -7    0.42    0.04
   3   7   7    0.38    0.04
   4  -7   7    0.03    0.02
  -4   7  -7    0.02    0.02
   4   7   7    0.03    0.02
  -5  -8   7    0.03    0.02
   5  -8  -7    0.00    0.02
   5  -8  -7   -0.02    0.01
   5   8  -7   -0.01    0.02
   5   8  -7    0.01    0.02
  -5   8   7   -0.02    0.02
  -4  -8   7    0.01    0.02
   4  -8  -7    0.02    0.02
   4  -8  -7   -0.01    0.01
   4   8  -7    0.02    0.01
   4   8  -7    0.01    0.01
  -4   8   7    0.03    0.02
  -3  -8   7    2.16    0.09
   3  -8  -7    2.16    0.09
   3  -8  -7    2.29    0.08
   3   8  -7    2.14    0.08
  -3   8   7    2.18    0.08
   3   8  -7    2.27    0.08
   2  -8  -7    0.15    0.03
   2  -8  -7    0.12    0.02
  -2  -8   7    0.12    0.02
   2   8  -7    0.14    0.02
   2   8  -7    0.13    0.02
  -2   8   7    0.14    0.02
   1  -8  -7    2.54    0.09
  -1  -8   7    2.52    0.08
   1   8  -7    2.58    0.09
  -1   8   7    2.58    0.08
   0  -8  -7    0.06    0.02
   0  -8   7    0.05    0.01
   0   8   7    0.04    0.01
   0   8   7    0.05    0.01
   0   8  -7    0.04    0.02
  -1  -8  -7    5.37    0.14
   1  -8   7    5.27    0.13
  -1   8  -7    5.18    0.14
   1   8   7    5.52    0.14
  -2  -8  -7    0.71    0.04
   2  -8   7    0.77    0.04
   2   8   7    0.66    0.05
  -2   8  -7    0.57    0.04
   3  -8   7    0.34    0.04
  -3   8  -7    0.37    0.04
   3   8   7    0.34    0.04
   4  -8   7    0.00    0.02
  -4   8  -7    0.00    0.02
   4   8   7    0.01    0.02
   5  -9  -7    0.00    0.02
   5   9  -7   -0.01    0.02
   4  -9  -7    0.13    0.03
   4  -9  -7    0.11    0.03
  -4  -9   7    0.08    0.03
  -4   9   7    0.12    0.03
   4   9  -7    0.13    0.03
   3  -9  -7    0.17    0.03
  -3  -9   7    0.14    0.03
   3  -9  -7    0.17    0.03
   3   9  -7    0.19    0.03
  -3   9   7    0.23    0.03
   2  -9  -7    0.27    0.04
  -2  -9   7    0.31    0.04
   2   9  -7    0.37    0.04
  -2   9   7    0.32    0.03
   1  -9  -7    0.21    0.03
  -1  -9   7    0.27    0.03
  -1   9   7    0.24    0.03
   1   9  -7    0.20    0.03
   0  -9  -7   -0.01    0.01
   0  -9   7   -0.01    0.01
   0   9  -7   -0.01    0.01
  -1  -9  -7    0.09    0.02
  -1   9  -7    0.06    0.02
   1   9   7    0.08    0.02
   2  -9   7    0.01    0.01
  -2  -9  -7    0.00    0.01
   2   9   7   -0.01    0.01
  -2   9  -7    0.00    0.02
   3  -9   7    0.43    0.04
   3   9   7    0.34    0.04
  -3   9  -7    0.37    0.04
   4  -9   7    0.04    0.02
  -4 -10   7    1.62    0.09
   4 -10  -7    1.89    0.09
   4 -10  -7    1.96    0.09
   4  10  -7    1.65    0.08
  -4  10   7    1.71    0.08
   3 -10  -7    0.13    0.03
  -3 -10   7    0.17    0.03
   3  10  -7    0.14    0.03
  -3  10   7    0.15    0.03
   2 -10  -7    0.46    0.05
  -2 -10   7    0.48    0.04
  -2  10   7    0.50    0.04
   2  10  -7    0.36    0.04
   1 -10  -7    1.47    0.07
  -1 -10   7    1.63    0.07
   1  10  -7    1.40    0.07
   0 -10  -7    0.31    0.04
   0 -10   7    0.35    0.04
   0  10  -7    0.31    0.04
  -1 -10  -7    2.18    0.09
   1  10   7    2.27    0.08
  -1  10  -7    2.01    0.09
  -2 -10  -7    0.86    0.06
   2  10   7    0.88    0.06
  -2  10  -7    0.96    0.06
   3 -10   7    0.42    0.05
   3  10   7    0.41    0.05
  -3  10  -7    0.41    0.05
  -4  11   7    0.51    0.05
   3 -11  -7    0.68    0.06
  -3  11   7    0.66    0.05
   3  11  -7    0.70    0.05
  -2 -11   7    0.04    0.02
   2 -11  -7    0.11    0.03
   2  11  -7    0.08    0.02
  -1 -11   7    2.27    0.09
   1 -11  -7    2.13    0.09
   1  11  -7    2.27    0.09
   0 -11  -7    0.31    0.04
   0  11  -7    0.28    0.04
  -1 -11  -7    0.17    0.03
   1  11   7    0.15    0.03
  -1  11  -7    0.15    0.03
  -2 -11  -7   -0.01    0.02
   2  11   7    0.01    0.02
  -2  11  -7    0.02    0.02
   3  11   7    0.75    0.06
  -3  11  -7    0.82    0.06
  -3 -12   7    1.15    0.07
  -2 -12   7    1.59    0.08
   2 -12  -7    1.45    0.08
   2  12  -7    1.48    0.08
  -1 -12   7    0.83    0.06
   1 -12  -7    0.75    0.06
   1  12  -7    0.73    0.06
   0 -12  -7    0.02    0.02
   0  12  -7    0.03    0.02
  -1 -12  -7    0.71    0.06
  -1  12  -7    0.80    0.06
  -2 -12  -7    0.14    0.03
  -2  12  -7    0.07    0.03
   2  12   7    0.10    0.03
  -2 -13   7    0.62    0.05
   1 -13  -7    2.13    0.10
  -1 -13   7    2.36    0.10
   1  13  -7    2.32    0.10
   0 -13  -7    0.22    0.04
   0  13  -7    0.26    0.04
  -1 -13  -7    0.82    0.06
  -1  13  -7    0.79    0.06
   6   0  -8    0.39    0.05
   6   0  -8    0.53    0.04
   5   0  -8    0.95    0.04
  -5   0   8    0.82    0.05
   5   0  -8    0.90    0.06
   4   0  -8    0.05    0.02
  -4   0   8    0.06    0.02
   4   0  -8    0.06    0.01
   3   0  -8    0.83    0.04
  -3   0   8    0.79    0.04
   3   0  -8    0.75    0.04
   2   0  -8    0.12    0.01
  -2   0   8    0.11    0.02
   2   0  -8    0.08    0.02
   2   0  -8    0.09    0.02
   1   0  -8    3.97    0.10
   1   0  -8    4.15    0.10
  -1   0   8    3.96    0.10
   1   0  -8    4.09    0.09
   0   0  -8    2.26    0.07
   0   0  -8    2.24    0.06
   0   0   8    2.28    0.07
   0   0  -8    2.19    0.06
   1   0   8    4.24    0.11
  -1   0  -8    4.27    0.11
  -2   0  -8   16.25    0.32
   2   0   8   16.29    0.31
  -3   0  -8    0.10    0.02
   3   0   8    0.13    0.02
   4   0   8    2.95    0.10
  -4   0  -8    2.73    0.10
   5   0   8    2.79    0.10
  -5   0  -8    2.80    0.11
   6  -1  -8    0.46    0.03
   6  -1  -8    0.45    0.05
   6   1  -8    0.44    0.05
  -6   1   8    0.39    0.04
   6   1  -8    0.45    0.03
  -5  -1   8    0.29    0.03
   5  -1  -8    0.23    0.04
   5  -1  -8    0.25    0.03
   5   1  -8    0.23    0.03
  -5   1   8    0.28    0.03
   5   1  -8    0.27    0.03
  -4  -1   8    0.69    0.04
   4  -1  -8    0.65    0.04
   4  -1  -8    0.67    0.04
   4   1  -8    0.67    0.04
  -4   1   8    0.73    0.04
   4   1  -8    0.67    0.05
  -3  -1   8    0.03    0.01
   3  -1  -8    0.04    0.01
   3  -1  -8    0.03    0.01
   3   1  -8    0.03    0.01
  -3   1   8    0.05    0.01
   3   1  -8    0.04    0.01
   2  -1  -8    2.20    0.05
   2  -1  -8    2.14    0.07
   2  -1  -8    2.23    0.07
  -2  -1   8    2.13    0.06
   2   1  -8    2.11    0.06
   2   1  -8    2.23    0.07
   2   1  -8    2.17    0.07
  -2   1   8    2.19    0.07
  -1  -1   8    1.01    0.04
   1  -1  -8    1.10    0.04
   1  -1  -8    1.07    0.04
   1  -1  -8    1.11    0.04
   1   1  -8    1.13    0.04
   1   1  -8    1.15    0.04
  -1   1   8    1.12    0.04
   1   1  -8    1.10    0.04
   0  -1  -8    0.35    0.03
   0  -1  -8    0.38    0.02
   0  -1   8    0.33    0.02
   0  -1  -8    0.37    0.02
   0   1  -8    0.35    0.02
   0   1  -8    0.37    0.03
   0   1  -8    0.39    0.02
   0   1   8    0.33    0.02
  -1  -1  -8    0.36    0.03
   1  -1   8    0.37    0.03
   1   1   8    0.36    0.03
  -1   1  -8    0.36    0.03
  -2  -1  -8    3.41    0.10
   2  -1   8    3.46    0.10
   2   1   8    3.36    0.09
  -2   1  -8    3.30    0.10
   3  -1   8    0.20    0.03
  -3  -1  -8    0.14    0.02
   3   1   8    0.12    0.02
  -3   1  -8    0.10    0.02
  -4  -1  -8    0.29    0.04
   4  -1   8    0.35    0.04
   4   1   8    0.33    0.04
  -4   1  -8    0.37    0.04
  -5  -1  -8    0.31    0.04
   5  -1   8    0.32    0.04
   5   1   8    0.35    0.04
  -5   1  -8    0.32    0.04
   6  -2  -8    1.00    0.05
   6  -2  -8    1.04    0.07
   6   2  -8    1.09    0.05
  -6   2   8    0.99    0.06
   6   2  -8    1.03    0.07
   5  -2  -8    0.26    0.03
   5  -2  -8    0.27    0.04
   5   2  -8    0.24    0.03
   5   2  -8    0.32    0.04
  -5   2   8    0.26    0.03
   4  -2  -8    1.59    0.06
   4  -2  -8    1.50    0.07
  -4  -2   8    1.63    0.06
   4   2  -8    1.48    0.07
   4   2  -8    1.60    0.06
  -4   2   8    1.55    0.06
  -3  -2   8    1.02    0.04
   3  -2  -8    0.97    0.04
   3  -2  -8    0.94    0.05
   3   2  -8    0.95    0.04
   3   2  -8    0.91    0.05
  -3   2   8    0.96    0.04
   3   2  -8    0.96    0.04
   2  -2  -8    1.28    0.05
   2  -2  -8    1.31    0.05
  -2  -2   8    1.31    0.05
   2   2  -8    1.28    0.05
   2   2  -8    1.21    0.05
   2   2  -8    1.26    0.04
  -2   2   8    1.32    0.05
   1  -2  -8    0.01    0.01
   1  -2  -8    0.01    0.01
   1  -2  -8    0.01    0.01
  -1  -2   8    0.04    0.01
   1   2  -8    0.01    0.01
   1   2  -8    0.01    0.01
   1   2  -8    0.02    0.01
  -1   2   8    0.00    0.01
   0  -2   8    0.02    0.01
   0  -2  -8    0.00    0.01
   0  -2  -8    0.01    0.01
   0  -2  -8    0.02    0.01
   0   2  -8    0.02    0.01
   0   2  -8    0.02    0.01
   0   2  -8    0.01    0.01
   0   2   8    0.01    0.01
  -1  -2  -8    0.11    0.01
   1  -2   8    0.08    0.02
  -1  -2  -8    0.09    0.02
  -1   2  -8    0.11    0.02
   1   2   8    0.10    0.02
  -2  -2  -8   11.74    0.24
   2  -2   8   11.70    0.24
   2   2   8   11.23    0.23
  -2   2  -8   11.62    0.24
  -3  -2  -8    0.47    0.04
   3  -2   8    0.43    0.04
   3   2   8    0.50    0.03
  -3   2  -8    0.45    0.04
   4  -2   8    0.00    0.01
  -4  -2  -8   -0.01    0.01
  -4   2  -8   -0.01    0.01
   4   2   8    0.01    0.01
  -5  -2  -8    0.16    0.03
   5  -2   8    0.15    0.03
   5   2   8    0.16    0.03
  -5   2  -8    0.13    0.03
   6  -3  -8    0.03    0.02
   6  -3  -8    0.08    0.03
   6   3  -8    0.05    0.02
  -6   3   8    0.08    0.02
   6   3  -8    0.02    0.02
   5  -3  -8    0.27    0.03
   5  -3  -8    0.41    0.05
   5   3  -8    0.29    0.04
   5   3  -8    0.38    0.03
  -5   3   8    0.29    0.04
   4  -3  -8    1.29    0.06
   4  -3  -8    1.26    0.05
  -4   3   8    1.25    0.06
   4   3  -8    1.30    0.05
   4   3  -8    1.37    0.07
  -3  -3   8    8.53    0.17
   3  -3  -8    8.34    0.20
   3  -3  -8    8.18    0.18
   3   3  -8    8.17    0.18
   3   3  -8    8.38    0.20
  -3   3   8    8.33    0.18
   3   3  -8    8.40    0.17
  -2  -3   8    0.00    0.01
   2  -3  -8    0.03    0.01
   2  -3  -8    0.02    0.01
   2   3  -8    0.01    0.01
   2   3  -8    0.00    0.01
   2   3  -8    0.03    0.01
  -2   3   8    0.02    0.01
   1  -3  -8    0.07    0.01
   1  -3  -8    0.08    0.01
  -1  -3   8    0.07    0.01
   1  -3  -8    0.11    0.01
   1   3  -8    0.09    0.01
   1   3  -8    0.08    0.01
  -1   3   8    0.08    0.02
   1   3  -8    0.07    0.01
   0  -3   8    0.13    0.02
   0  -3   8    0.16    0.01
   0  -3  -8    0.13    0.02
   0  -3  -8    0.16    0.02
   0  -3  -8    0.15    0.02
   0   3  -8    0.13    0.02
   0   3  -8    0.11    0.02
   0   3   8    0.15    0.02
  -1  -3  -8    2.55    0.07
   1  -3   8    2.59    0.08
  -1  -3  -8    2.43    0.06
  -1   3  -8    2.56    0.08
   1   3   8    2.53    0.07
   2  -3   8    3.66    0.10
  -2  -3  -8    3.83    0.11
  -2   3  -8    3.84    0.11
   2   3   8    3.96    0.10
  -3  -3  -8    2.89    0.10
   3  -3   8    3.08    0.10
  -3   3  -8    3.10    0.10
   3   3   8    2.85    0.09
   4  -3   8    0.18    0.03
  -4  -3  -8    0.29    0.04
  -4   3  -8    0.25    0.03
   4   3   8    0.28    0.03
   5  -3   8    0.23    0.04
  -5  -3  -8    0.27    0.04
  -5   3  -8    0.38    0.05
   6  -4  -8    0.00    0.02
  -6   4   8    0.01    0.02
   6   4  -8    0.01    0.02
   6   4  -8    0.00    0.01
   5  -4  -8    1.14    0.07
   5  -4  -8    1.10    0.05
   5   4  -8    1.20    0.05
  -5   4   8    1.24    0.06
   5   4  -8    1.25    0.07
   4  -4  -8   -0.01    0.01
   4  -4  -8    0.00    0.01
   4   4  -8   -0.01    0.01
   4   4  -8   -0.01    0.01
  -4   4   8    0.00    0.01
   3  -4  -8    0.48    0.03
   3  -4  -8    0.48    0.04
   3   4  -8    0.52    0.03
   3   4  -8    0.53    0.03
  -3   4   8    0.43    0.03
   3   4  -8    0.50    0.04
   2  -4  -8    0.46    0.03
  -2  -4   8    0.48    0.03
   2  -4  -8    0.55    0.03
   2   4  -8    0.46    0.03
  -2   4   8    0.52    0.03
   2   4  -8    0.48    0.03
   2   4  -8    0.49    0.03
   1  -4  -8    1.36    0.05
   1  -4  -8    1.23    0.05
  -1  -4   8    1.23    0.04
   1  -4  -8    1.29    0.04
  -1  -4   8    1.23    0.05
  -1   4   8    1.32    0.05
   1   4  -8    1.26    0.05
   1   4  -8    1.35    0.05
   0  -4   8    0.27    0.02
   0  -4  -8    0.24    0.02
   0  -4  -8    0.24    0.02
   0  -4   8    0.26    0.02
   0   4  -8    0.23    0.03
   0   4  -8    0.25    0.03
   0   4   8    0.26    0.03
  -1  -4  -8    1.90    0.06
   1  -4   8    1.74    0.06
   1   4   8    1.84    0.06
  -1   4  -8    1.89    0.07
   1   4   8    1.83    0.06
   2  -4   8    0.39    0.04
   2   4   8    0.44    0.03
  -2   4  -8    0.54    0.04
   2   4   8    0.41    0.03
   3  -4   8    1.74    0.07
  -3  -4  -8    1.80    0.07
  -3   4  -8    1.72    0.07
   3   4   8    1.76    0.07
  -4  -4  -8    1.09    0.06
   4  -4   8    1.15    0.06
  -4   4  -8    1.10    0.06
  -5   4  -8    0.00    0.02
  -5  -5   8    0.33    0.04
   5  -5  -8    0.32    0.04
   5  -5  -8    0.25    0.03
   5   5  -8    0.33    0.04
  -5   5   8    0.29    0.04
   5   5  -8    0.35    0.03
   4  -5  -8    0.12    0.03
   4  -5  -8    0.14    0.02
  -4   5   8    0.14    0.03
   4   5  -8    0.14    0.02
   4   5  -8    0.15    0.02
   4   5  -8    0.15    0.03
   3  -5  -8    2.01    0.08
   3  -5  -8    2.05    0.07
  -3   5   8    2.02    0.07
   3   5  -8    2.05    0.07
   3   5  -8    1.94    0.07
   3   5  -8    2.05    0.08
   2  -5  -8    2.56    0.08
  -2  -5   8    2.52    0.07
   2  -5  -8    2.62    0.09
  -2  -5   8    2.51    0.08
   2   5  -8    2.55    0.08
   2   5  -8    2.37    0.08
  -2   5   8    2.50    0.08
   1  -5  -8    2.95    0.09
  -1  -5   8    2.96    0.07
  -1  -5   8    2.79    0.08
   1  -5  -8    2.79    0.09
   1   5  -8    2.92    0.09
  -1   5   8    2.86    0.08
   1   5  -8    2.85    0.09
   0  -5  -8    0.18    0.02
   0  -5   8    0.22    0.02
   0  -5   8    0.22    0.02
   0   5   8    0.16    0.02
   0   5  -8    0.18    0.02
   0   5   8    0.20    0.02
  -1  -5  -8    2.94    0.08
   1  -5   8    2.85    0.08
   1   5   8    2.96    0.09
  -1   5  -8    2.81    0.09
   1   5   8    2.88    0.08
   2  -5   8    0.42    0.03
   2   5   8    0.49    0.03
   2   5   8    0.37    0.04
  -2   5  -8    0.48    0.04
   3  -5   8    2.37    0.09
   3   5   8    2.50    0.08
   3   5   8    2.30    0.09
  -3   5  -8    2.41    0.09
   4  -5   8    0.01    0.02
  -4  -5  -8    0.00    0.02
  -4   5  -8    0.03    0.02
  -5   5  -8    0.00    0.02
   5  -6  -8    2.49    0.10
   5  -6  -8    2.37    0.09
  -5  -6   8    2.54    0.10
  -5   6   8    2.32    0.09
   5   6  -8    2.60    0.09
  -4  -6   8    0.32    0.04
   4  -6  -8    0.43    0.04
   4  -6  -8    0.44    0.04
  -4   6   8    0.36    0.04
   4   6  -8    0.40    0.03
   4   6  -8    0.41    0.04
   3  -6  -8    0.51    0.04
   3  -6  -8    0.60    0.04
  -3  -6   8    0.58    0.04
   3   6  -8    0.59    0.04
  -3   6   8    0.50    0.04
   3   6  -8    0.62    0.04
  -2  -6   8    1.55    0.06
   2  -6  -8    1.53    0.07
   2  -6  -8    1.57    0.06
  -2   6   8    1.46    0.06
   2   6  -8    1.58    0.06
   2   6  -8    1.57    0.06
  -1  -6   8    9.37    0.20
  -1  -6   8    9.42    0.18
   1  -6  -8    9.56    0.21
   1   6  -8    9.53    0.21
  -1   6   8    9.48    0.20
   1   6  -8    9.65    0.21
   0  -6   8    3.43    0.09
   0  -6   8    3.36    0.09
   0  -6  -8    3.46    0.10
   0   6   8    3.35    0.09
   0   6   8    3.35    0.09
   0   6  -8    3.20    0.10
   1  -6   8    8.68    0.19
  -1  -6  -8    8.81    0.19
  -1   6  -8    8.39    0.20
   1   6   8    8.59    0.19
   1   6   8    8.82    0.18
   2  -6   8    1.54    0.06
   2   6   8    1.66    0.07
  -2   6  -8    1.67    0.07
   2   6   8    1.62    0.06
   3  -6   8    0.03    0.02
   3   6   8    0.02    0.02
  -3   6  -8    0.01    0.02
   4  -6   8    0.14    0.03
   4   6   8    0.18    0.04
  -4   6  -8    0.18    0.03
   5  -7  -8    1.27    0.07
  -5  -7   8    1.24    0.07
   5  -7  -8    1.10    0.07
   5   7  -8    1.22    0.06
  -5   7   8    1.26    0.07
   4  -7  -8    0.07    0.02
  -4  -7   8    0.04    0.02
   4  -7  -8    0.05    0.02
   4   7  -8    0.05    0.02
  -4   7   8    0.03    0.02
   4   7  -8    0.06    0.02
   3  -7  -8    0.00    0.01
   3  -7  -8    0.00    0.01
  -3  -7   8   -0.01    0.01
  -3   7   8   -0.01    0.01
   3   7  -8    0.01    0.01
   3   7  -8    0.00    0.01
   2  -7  -8    0.60    0.04
   2  -7  -8    0.64    0.04
  -2  -7   8    0.75    0.04
   2   7  -8    0.69    0.04
   2   7  -8    0.78    0.05
  -2   7   8    0.70    0.04
  -1  -7   8    0.07    0.02
   1  -7  -8    0.12    0.02
   1   7  -8    0.11    0.02
  -1   7   8    0.12    0.02
   1   7  -8    0.08    0.02
   0  -7   8    8.96    0.19
   0  -7  -8    8.57    0.20
   0  -7   8    8.72    0.18
   0   7   8    8.78    0.19
   0   7  -8    8.40    0.20
   0   7   8    8.70    0.18
   1  -7   8    2.24    0.07
  -1  -7  -8    2.54    0.08
  -1   7  -8    2.46    0.09
   1   7   8    2.32    0.07
   1   7   8    2.39    0.08
   2  -7   8    0.01    0.01
   2   7   8    0.00    0.01
  -2   7  -8    0.03    0.02
   3  -7   8    3.42    0.11
   3   7   8    3.05    0.11
  -3   7  -8    3.24    0.11
   4  -7   8   -0.03    0.01
  -4   7  -8    0.01    0.02
   4   7   8    0.00    0.02
   5  -8  -8    0.22    0.03
   5  -8  -8    0.22    0.04
  -5  -8   8    0.24    0.04
   5   8  -8    0.27    0.04
  -5   8   8    0.26    0.04
  -4  -8   8    0.10    0.03
   4  -8  -8    0.10    0.02
   4  -8  -8    0.10    0.03
  -4   8   8    0.11    0.02
   4   8  -8    0.08    0.02
   4   8  -8    0.10    0.02
   3  -8  -8    2.20    0.09
  -3  -8   8    2.20    0.09
   3  -8  -8    2.33    0.09
   3   8  -8    2.21    0.08
   3   8  -8    2.46    0.09
  -3   8   8    2.14    0.08
   2  -8  -8    1.50    0.07
  -2  -8   8    1.51    0.07
  -2   8   8    1.51    0.06
   2   8  -8    1.65    0.07
   2   8  -8    1.50    0.07
   1  -8  -8    0.02    0.01
  -1  -8   8    0.00    0.01
   1   8  -8    0.01    0.01
  -1   8   8    0.01    0.01
   0  -8  -8    0.24    0.03
   0   8   8    0.30    0.03
   0   8   8    0.26    0.03
   0   8  -8    0.21    0.03
  -1  -8  -8    0.06    0.02
   1  -8   8    0.05    0.02
  -1   8  -8    0.06    0.02
   1   8   8    0.09    0.02
   2  -8   8    1.50    0.06
  -2  -8  -8    1.49    0.07
   2   8   8    1.65    0.07
  -2   8  -8    1.56    0.07
   3  -8   8    0.88    0.05
   3   8   8    0.86    0.06
  -3   8  -8    0.90    0.06
   4  -8   8    0.03    0.02
   4   8   8    0.02    0.02
  -4   8  -8    0.03    0.02
   4  -9  -8    0.02    0.02
  -4  -9   8    0.02    0.02
   4  -9  -8    0.03    0.02
  -4   9   8    0.02    0.02
   4   9  -8    0.01    0.02
   3  -9  -8    0.37    0.04
  -3  -9   8    0.36    0.04
  -3   9   8    0.52    0.05
   3   9  -8    0.44    0.04
   3   9  -8    0.42    0.04
   2  -9  -8    0.01    0.01
  -2  -9   8    0.01    0.01
  -2   9   8    0.00    0.01
   2   9  -8    0.00    0.01
   1  -9  -8    0.45    0.04
  -1  -9   8    0.48    0.04
   1   9  -8    0.47    0.05
  -1   9   8    0.47    0.03
   0  -9  -8    0.04    0.02
   0   9  -8    0.04    0.02
  -1  -9  -8    0.08    0.02
  -1   9  -8    0.11    0.02
   1   9   8    0.05    0.02
  -2  -9  -8    2.10    0.08
   2  -9   8    2.09    0.08
   2   9   8    2.18    0.09
  -2   9  -8    1.81    0.08
   3  -9   8    1.98    0.08
   3   9   8    2.02    0.09
  -3   9  -8    1.96    0.09
   4 -10  -8    0.14    0.03
  -4 -10   8    0.22    0.04
  -4  10   8    0.23    0.03
   4  10  -8    0.26    0.04
   3 -10  -8    0.04    0.02
  -3 -10   8    0.01    0.02
   3  10  -8    0.02    0.02
  -3  10   8    0.01    0.02
  -2 -10   8    0.29    0.04
   2 -10  -8    0.31    0.04
  -2  10   8    0.24    0.03
   2  10  -8    0.25    0.04
   1 -10  -8    0.10    0.02
  -1 -10   8    0.12    0.02
   1  10  -8    0.10    0.03
   0 -10  -8    1.73    0.08
   0  10  -8    1.62    0.08
  -1 -10  -8    0.06    0.02
  -1  10  -8    0.05    0.02
   1  10   8    0.05    0.02
  -2 -10  -8    0.47    0.05
   2  10   8    0.50    0.05
  -2  10  -8    0.57    0.05
   3 -10   8    1.07    0.06
   3  10   8    1.10    0.07
  -3  10  -8    1.14    0.07
   3 -11  -8    0.16    0.03
  -3 -11   8    0.20    0.04
  -3  11   8    0.18    0.03
   3  11  -8    0.22    0.04
   2 -11  -8    0.11    0.03
  -2 -11   8    0.07    0.02
   2  11  -8    0.16    0.03
   1 -11  -8    0.83    0.06
  -1 -11   8    0.89    0.05
   1  11  -8    0.88    0.06
   0 -11  -8    0.88    0.06
   0  11  -8    0.88    0.06
  -1 -11  -8    0.56    0.05
  -1  11  -8    0.64    0.05
  -2 -11  -8    0.17    0.03
  -2  11  -8    0.21    0.04
   2  11   8    0.12    0.03
   2 -12  -8    0.21    0.04
  -2 -12   8    0.19    0.03
   2  12  -8    0.28    0.04
   1 -12  -8    0.52    0.05
   1  12  -8    0.51    0.05
   0 -12  -8    0.83    0.06
   0  12  -8    0.83    0.06
  -1 -12  -8    0.48    0.05
  -1  12  -8    0.49    0.05
  -2 -12  -8    1.87    0.09
   2  12   8    2.15    0.10
   6   0  -9   -0.01    0.02
   6   0  -9    0.00    0.01
   5   0  -9    0.05    0.02
   5   0  -9    0.00    0.01
  -5   0   9    0.00    0.01
   4   0  -9    0.00    0.01
   4   0  -9    0.02    0.01
  -4   0   9    0.01    0.01
   3   0  -9   -0.02    0.01
  -3   0   9    0.00    0.01
   3   0  -9   -0.02    0.01
   2   0  -9    0.00    0.01
  -2   0   9    0.01    0.01
   2   0  -9    0.01    0.01
   2   0  -9   -0.01    0.01
   1   0  -9   -0.01    0.01
   1   0  -9    0.00    0.01
  -1   0   9    0.01    0.01
   1   0  -9    0.01    0.01
   0   0  -9    0.02    0.01
   0   0  -9    0.00    0.01
   0   0  -9    0.00    0.01
   0   0   9    0.00    0.01
   1   0   9    0.00    0.01
  -1   0  -9    0.00    0.01
   2   0   9   -0.01    0.01
  -2   0  -9    0.00    0.01
  -3   0  -9   -0.01    0.01
   3   0   9    0.02    0.01
  -4   0  -9   -0.01    0.01
   4   0   9    0.01    0.01
   5   0   9    0.03    0.02
  -5   0  -9   -0.01    0.02
   6  -1  -9    0.02    0.01
   6  -1  -9    0.00    0.02
   6   1  -9    0.02    0.01
   6   1  -9    0.00    0.02
  -6   1   9    0.04    0.02
   5  -1  -9    0.49    0.05
   5  -1  -9    0.58    0.04
  -5  -1   9    0.57    0.04
  -5   1   9    0.57    0.04
   5   1  -9    0.56    0.04
   5   1  -9    0.43    0.05
  -4  -1   9    0.93    0.05
   4  -1  -9    0.89    0.05
   4  -1  -9    0.88    0.04
  -4   1   9    0.82    0.05
   4   1  -9    0.92    0.05
   4   1  -9    0.96    0.05
  -3  -1   9    6.58    0.15
   3  -1  -9    6.48    0.15
   3  -1  -9    6.43    0.16
  -3   1   9    6.61    0.15
   3   1  -9    6.44    0.16
   3   1  -9    6.60    0.15
   2  -1  -9    2.57    0.08
  -2  -1   9    2.72    0.08
   2  -1  -9    2.64    0.08
   2   1  -9    2.63    0.07
   2   1  -9    2.66    0.08
   2   1  -9    2.56    0.08
  -2   1   9    2.40    0.08
   1  -1  -9   12.87    0.24
  -1  -1   9   12.96    0.25
   1  -1  -9   12.76    0.25
   1  -1  -9   12.79    0.26
   1   1  -9   12.33    0.26
  -1   1   9   12.63    0.25
   1   1  -9   12.98    0.25
   1   1  -9   12.80    0.24
   0  -1  -9    0.35    0.03
   0  -1   9    0.38    0.03
   0  -1  -9    0.37    0.02
   0   1  -9    0.35    0.02
   0   1  -9    0.36    0.03
   0   1   9    0.36    0.03
   0   1  -9    0.34    0.03
  -1  -1  -9    0.02    0.01
   1  -1   9    0.00    0.01
  -1   1  -9    0.00    0.01
   1   1   9    0.01    0.01
  -2  -1  -9    1.20    0.05
   2  -1   9    1.04    0.05
   2   1   9    1.06    0.05
  -2   1  -9    1.04    0.05
  -3  -1  -9    0.48    0.04
   3  -1   9    0.49    0.04
  -3   1  -9    0.47    0.04
   3   1   9    0.49    0.04
  -4  -1  -9    0.15    0.03
   4  -1   9    0.15    0.03
  -4   1  -9    0.16    0.03
   4   1   9    0.12    0.02
   5  -1   9    1.01    0.06
  -5  -1  -9    1.08    0.07
   5   1   9    0.98    0.06
  -5   1  -9    1.10    0.07
   6  -2  -9    1.08    0.07
   6  -2  -9    1.05    0.05
  -6   2   9    1.17    0.07
   6   2  -9    1.11    0.05
   6   2  -9    1.22    0.08
   5  -2  -9    0.79    0.06
   5  -2  -9    0.89    0.05
   5   2  -9    0.85    0.04
  -5   2   9    0.80    0.05
   5   2  -9    0.81    0.06
   4  -2  -9    0.05    0.02
  -4  -2   9    0.05    0.01
   4  -2  -9    0.03    0.02
   4   2  -9    0.05    0.02
  -4   2   9    0.05    0.02
   4   2  -9    0.06    0.02
   3  -2  -9    0.10    0.02
  -3  -2   9    0.12    0.02
   3  -2  -9    0.10    0.02
   3   2  -9    0.07    0.02
  -3   2   9    0.11    0.02
   3   2  -9    0.11    0.02
   2  -2  -9    0.21    0.02
  -2  -2   9    0.20    0.02
   2  -2  -9    0.16    0.02
   2   2  -9    0.19    0.02
   2   2  -9    0.20    0.02
  -2   2   9    0.18    0.02
   2   2  -9    0.18    0.02
  -1  -2   9    1.70    0.06
   1  -2  -9    1.70    0.06
   1  -2  -9    1.65    0.05
   1  -2  -9    1.70    0.06
  -1   2   9    1.65    0.06
   1   2  -9    1.71    0.06
   1   2  -9    1.63    0.06
   1   2  -9    1.63    0.05
   0  -2  -9   47.31    0.82
   0  -2  -9   47.42    0.84
   0  -2   9   47.39    0.80
   0   2   9   47.14    0.80
   0   2  -9   46.78    0.82
  -1  -2  -9    1.25    0.05
   1  -2   9    1.27    0.05
  -1   2  -9    1.25    0.05
   1   2   9    1.22    0.05
  -2  -2  -9    0.31    0.03
   2  -2   9    0.32    0.03
   2   2   9    0.25    0.03
  -2   2  -9    0.26    0.03
  -3  -2  -9    0.02    0.01
   3  -2   9    0.01    0.01
  -3   2  -9    0.04    0.02
   3   2   9    0.01    0.01
   4  -2   9    0.14    0.03
  -4  -2  -9    0.19    0.03
   4   2   9    0.16    0.03
  -4   2  -9    0.16    0.03
  -5   2  -9    0.24    0.04
   5   2   9    0.27    0.04
   6  -3  -9    0.33    0.05
   6   3  -9    0.32    0.05
  -6   3   9    0.42    0.05
   5  -3  -9    0.05    0.02
   5  -3  -9    0.04    0.02
   5   3  -9    0.00    0.02
  -5   3   9    0.04    0.02
   5   3  -9    0.00    0.01
   4  -3  -9    0.09    0.02
   4  -3  -9    0.07    0.02
   4   3  -9    0.09    0.02
   4   3  -9    0.10    0.02
  -4   3   9    0.10    0.02
   3  -3  -9    0.02    0.01
  -3  -3   9    0.03    0.01
   3  -3  -9    0.01    0.01
   3   3  -9    0.02    0.01
   3   3  -9    0.02    0.01
  -3   3   9    0.02    0.01
   3   3  -9    0.02    0.01
  -2  -3   9    2.98    0.08
   2  -3  -9    2.95    0.09
   2  -3  -9    3.05    0.09
   2   3  -9    2.76    0.08
   2   3  -9    2.77    0.09
  -2   3   9    3.07    0.09
   2   3  -9    3.05    0.09
   1  -3  -9    2.01    0.05
   1  -3  -9    2.01    0.07
  -1  -3   9    1.98    0.06
   1  -3  -9    1.97    0.06
   1   3  -9    1.96    0.06
   1   3  -9    2.01    0.06
  -1   3   9    2.03    0.07
   1   3  -9    1.92    0.07
   0  -3  -9    0.52    0.03
   0  -3   9    0.48    0.03
   0  -3  -9    0.47    0.03
   0   3   9    0.50    0.03
   0   3  -9    0.48    0.03
  -1  -3  -9    1.63    0.06
   1  -3   9    1.62    0.06
   1   3   9    1.72    0.06
  -1   3  -9    1.64    0.06
  -2  -3  -9    0.16    0.02
   2  -3   9    0.11    0.02
   2   3   9    0.17    0.02
  -2   3  -9    0.10    0.02
   3  -3   9    2.34    0.09
  -3  -3  -9    2.47    0.09
  -3   3  -9    2.53    0.09
   3   3   9    2.54    0.08
  -4  -3  -9    0.19    0.03
   4  -3   9    0.23    0.03
  -4   3  -9    0.26    0.04
   4   3   9    0.18    0.03
  -5   3  -9    0.12    0.03
   5  -4  -9   -0.01    0.01
   5  -4  -9   -0.02    0.01
   5   4  -9    0.01    0.01
   5   4  -9   -0.01    0.01
  -5   4   9    0.02    0.02
   4  -4  -9    0.29    0.03
   4  -4  -9    0.25    0.03
   4   4  -9    0.21    0.03
   4   4  -9    0.29    0.03
  -4   4   9    0.28    0.03
   3  -4  -9    0.12    0.02
   3  -4  -9    0.13    0.02
  -3   4   9    0.12    0.02
   3   4  -9    0.15    0.03
   3   4  -9    0.11    0.02
   3   4  -9    0.09    0.02
   2  -4  -9    0.02    0.01
   2  -4  -9    0.02    0.01
  -2  -4   9    0.02    0.01
  -2   4   9    0.02    0.01
   2   4  -9    0.02    0.01
   2   4  -9    0.03    0.01
   2   4  -9    0.04    0.01
   1  -4  -9   12.90    0.27
   1  -4  -9   12.87    0.27
  -1  -4   9   13.32    0.26
  -1  -4   9   13.42    0.25
   1   4  -9   13.02    0.27
   1   4  -9   13.03    0.26
  -1   4   9   12.70    0.25
   0  -4   9    6.20    0.14
   0  -4  -9    6.21    0.14
   0  -4  -9    6.36    0.14
   0   4   9    6.31    0.14
   0   4  -9    6.12    0.15
  -1  -4  -9    2.59    0.08
   1  -4   9    2.43    0.08
  -1   4  -9    2.55    0.08
   1   4   9    2.54    0.08
   2  -4   9    6.51    0.16
  -2  -4  -9    6.87    0.16
   2   4   9    6.80    0.15
  -2   4  -9    6.48    0.17
   3  -4   9    2.37    0.09
  -3  -4  -9    2.35    0.09
   3   4   9    2.39    0.08
  -3   4  -9    2.29    0.09
  -4  -4  -9    0.19    0.03
   4  -4   9    0.21    0.03
  -4   4  -9    0.13    0.03
   5  -5  -9    0.67    0.05
  -5  -5   9    0.75    0.06
   5  -5  -9    0.69    0.05
   5   5  -9    0.67    0.04
   5   5  -9    0.73    0.06
  -5   5   9    0.75    0.05
   4  -5  -9    0.02    0.02
   4  -5  -9    0.01    0.01
   4   5  -9    0.02    0.02
  -4   5   9    0.03    0.02
   4   5  -9    0.02    0.01
   3  -5  -9    0.59    0.04
   3  -5  -9    0.51    0.04
  -3   5   9    0.58    0.04
   3   5  -9    0.62    0.04
   3   5  -9    0.56    0.04
   3   5  -9    0.57    0.04
  -2  -5   9    5.61    0.14
   2  -5  -9    5.70    0.14
   2  -5  -9    5.68    0.15
  -2  -5   9    5.82    0.13
   2   5  -9    5.68    0.14
  -2   5   9    5.83    0.14
   2   5  -9    5.65    0.14
   1  -5  -9    2.40    0.08
  -1  -5   9    2.65    0.07
  -1  -5   9    2.54    0.08
  -1   5   9    2.49    0.08
   1   5  -9    2.57    0.08
   1   5  -9    2.44    0.08
   0  -5  -9    0.01    0.01
   0  -5  -9    0.01    0.01
   0  -5   9    0.01    0.01
   0   5   9    0.00    0.01
   0   5  -9    0.00    0.01
   1  -5   9    3.52    0.10
  -1  -5  -9    3.73    0.10
  -1  -5  -9    3.66    0.10
  -1   5  -9    3.68    0.11
   1   5   9    3.87    0.10
   1   5   9    3.84    0.11
   2  -5   9    0.01    0.01
  -2  -5  -9   -0.01    0.01
   2   5   9    0.00    0.01
  -2   5  -9    0.00    0.01
   2   5   9    0.00    0.01
  -3  -5  -9    1.56    0.07
   3  -5   9    1.78    0.08
  -3   5  -9    1.68    0.08
   3   5   9    1.61    0.06
  -4  -5  -9    0.01    0.02
   4  -5   9    0.01    0.02
  -4   5  -9   -0.01    0.02
   5  -6  -9    0.05    0.02
  -5  -6   9    0.05    0.02
   5  -6  -9    0.04    0.02
  -5   6   9    0.02    0.02
   5   6  -9    0.03    0.02
  -4  -6   9    0.20    0.03
   4  -6  -9    0.22    0.03
   4  -6  -9    0.27    0.03
  -4   6   9    0.25    0.03
   4   6  -9    0.32    0.03
   4   6  -9    0.30    0.03
  -3  -6   9    0.00    0.01
   3  -6  -9    0.00    0.01
   3  -6  -9   -0.02    0.01
   3   6  -9   -0.01    0.01
  -3   6   9    0.00    0.01
   3   6  -9    0.00    0.01
  -2  -6   9    1.02    0.05
   2  -6  -9    1.01    0.05
   2  -6  -9    0.99    0.05
   2   6  -9    1.08    0.05
   2   6  -9    1.04    0.05
  -2   6   9    0.95    0.05
   1  -6  -9    0.54    0.04
  -1  -6   9    0.45    0.03
  -1  -6   9    0.53    0.03
   1   6  -9    0.51    0.04
   1   6  -9    0.47    0.04
  -1   6   9    0.51    0.03
   0  -6  -9    0.24    0.03
   0  -6   9    0.29    0.03
   0   6   9    0.24    0.03
   0   6   9    0.25    0.03
   0   6  -9    0.22    0.03
  -1  -6  -9    2.16    0.07
   1  -6   9    2.22    0.07
   1   6   9    2.20    0.07
  -1   6  -9    2.18    0.08
   1   6   9    2.26    0.08
   2  -6   9    0.78    0.05
   2   6   9    0.82    0.04
  -2   6  -9    0.74    0.05
   2   6   9    0.74    0.05
   3  -6   9    0.43    0.04
   3   6   9    0.53    0.05
  -3   6  -9    0.43    0.05
  -4  -6  -9    0.65    0.05
   4  -6   9    0.65    0.05
  -4   6  -9    0.63    0.05
  -5  -7   9    1.56    0.08
   5  -7  -9    1.60    0.08
   5  -7  -9    1.49    0.08
  -5   7   9    1.39    0.07
   5   7  -9    1.57    0.07
   4  -7  -9    0.37    0.04
   4  -7  -9    0.33    0.04
  -4  -7   9    0.38    0.04
   4   7  -9    0.36    0.04
   4   7  -9    0.34    0.04
  -4   7   9    0.35    0.04
  -3  -7   9    0.01    0.01
   3  -7  -9    0.01    0.02
   3  -7  -9    0.02    0.01
   3   7  -9    0.02    0.01
  -3   7   9    0.05    0.02
   3   7  -9    0.03    0.02
  -2  -7   9    0.81    0.05
   2  -7  -9    0.84    0.05
   2   7  -9    0.89    0.05
   2   7  -9    0.87    0.05
  -2   7   9    0.89    0.05
   1  -7  -9    1.51    0.07
  -1  -7   9    1.46    0.06
  -1   7   9    1.62    0.06
   1   7  -9    1.38    0.06
   1   7  -9    1.49    0.07
   0  -7  -9    0.13    0.02
   0  -7   9    0.07    0.02
   0   7   9    0.09    0.02
   0   7   9    0.09    0.02
   0   7  -9    0.10    0.02
   1  -7   9    0.51    0.04
  -1  -7  -9    0.57    0.04
  -1   7  -9    0.53    0.04
   1   7   9    0.50    0.03
   1   7   9    0.66    0.04
   2  -7   9    0.11    0.02
  -2   7  -9    0.09    0.02
   2   7   9    0.08    0.02
   3  -7   9    0.36    0.04
  -3   7  -9    0.31    0.04
   3   7   9    0.31    0.04
   4  -7   9    0.42    0.05
  -4  -7  -9    0.37    0.05
   4   7   9    0.36    0.05
  -4   7  -9    0.44    0.05
   5  -8  -9    0.42    0.05
  -4  -8   9    0.74    0.05
   4  -8  -9    0.84    0.05
   4  -8  -9    0.78    0.06
   4   8  -9    0.73    0.05
  -4   8   9    0.81    0.05
   4   8  -9    0.80    0.05
   3  -8  -9    0.12    0.03
  -3  -8   9    0.14    0.03
   3  -8  -9    0.18    0.03
   3   8  -9    0.16    0.03
  -3   8   9    0.11    0.02
   3   8  -9    0.16    0.03
   2  -8  -9   -0.01    0.01
  -2  -8   9    0.00    0.01
   2   8  -9    0.01    0.01
  -2   8   9    0.00    0.01
   2   8  -9    0.01    0.01
   1  -8  -9    0.03    0.02
  -1  -8   9    0.02    0.01
   1   8  -9    0.07    0.02
  -1   8   9    0.06    0.02
   0  -8  -9    7.82    0.19
   0   8   9    7.65    0.17
   0   8  -9    7.45    0.19
   1  -8   9    0.31    0.03
  -1  -8  -9    0.35    0.04
  -1   8  -9    0.33    0.04
   1   8   9    0.33    0.04
   2  -8   9    0.00    0.01
  -2   8  -9    0.02    0.02
   2   8   9    0.02    0.02
   3  -8   9    0.16    0.03
  -3   8  -9    0.17    0.03
   3   8   9    0.21    0.04
   4  -9  -9    0.13    0.03
   4  -9  -9    0.21    0.04
  -4  -9   9    0.14    0.03
  -4   9   9    0.11    0.03
   4   9  -9    0.16    0.03
   4   9  -9    0.19    0.03
   3  -9  -9    0.35    0.04
  -3  -9   9    0.33    0.04
   3   9  -9    0.25    0.04
   3   9  -9    0.30    0.04
  -3   9   9    0.29    0.04
   2  -9  -9    0.34    0.04
  -2  -9   9    0.27    0.04
   2   9  -9    0.39    0.04
  -2   9   9    0.37    0.04
   1  -9  -9    2.75    0.10
  -1  -9   9    2.68    0.09
  -1   9   9    2.86    0.09
   1   9  -9    2.81    0.10
   0  -9  -9    3.09    0.11
   0   9  -9    3.11    0.11
  -1  -9  -9    0.08    0.02
  -1   9  -9    0.05    0.02
   1   9   9    0.06    0.02
   2  -9   9    0.71    0.05
   2   9   9    0.77    0.05
   3  -9   9    0.03    0.02
  -3   9  -9   -0.01    0.02
   3   9   9    0.01    0.02
   4  10  -9    0.30    0.04
  -4  10   9    0.26    0.04
   3 -10  -9    0.80    0.06
  -3 -10   9    0.65    0.05
   3  10  -9    0.68    0.05
  -3  10   9    0.73    0.05
   2 -10  -9    0.10    0.03
  -2 -10   9    0.15    0.03
   2  10  -9    0.15    0.03
  -2  10   9    0.18    0.03
   1 -10  -9    0.28    0.04
   1  10  -9    0.27    0.04
   0 -10  -9    2.41    0.10
   0  10  -9    2.38    0.10
  -1 -10  -9    0.21    0.03
  -1  10  -9    0.21    0.03
  -2  10  -9    0.18    0.03
   2  10   9    0.25    0.04
   3 -10   9    0.34    0.04
  -3  10  -9    0.42    0.05
  -3 -11   9    1.19    0.07
   3 -11  -9    1.13    0.07
   3  11  -9    1.26    0.07
  -3  11   9    1.25    0.07
   2 -11  -9    4.87    0.16
  -2 -11   9    4.79    0.15
   2  11  -9    4.70    0.15
   1 -11  -9    0.05    0.02
   1  11  -9    0.07    0.02
   0 -11  -9    0.46    0.05
   0  11  -9    0.47    0.05
  -1 -11  -9    0.03    0.02
  -1  11  -9    0.05    0.02
  -2  11  -9    0.59    0.06
   2  11   9    0.72    0.06
  -2 -12   9    0.18    0.03
   1 -12  -9    0.08    0.03
   1  12  -9    0.03    0.02
   0 -12  -9    0.29    0.04
   0  12  -9    0.31    0.05
  -1 -12  -9    0.05    0.02
  -1  12  -9    0.01    0.02
   5   0 -10    0.06    0.02
  -5   0  10    0.05    0.02
   5   0 -10    0.03    0.02
  -4   0  10    0.03    0.02
   4   0 -10    0.05    0.02
   4   0 -10    0.02    0.01
   3   0 -10    0.93    0.05
  -3   0  10    0.95    0.05
   3   0 -10    1.10    0.05
   2   0 -10    3.53    0.10
  -2   0  10    3.35    0.09
   2   0 -10    3.53    0.10
   1   0 -10    5.72    0.13
   1   0 -10    5.56    0.14
  -1   0  10    5.79    0.13
   1   0 -10    5.63    0.13
   0   0  10    6.00    0.14
   0   0 -10    6.06    0.14
  -1   0 -10    5.58    0.14
   1   0  10    5.66    0.14
  -2   0 -10    0.10    0.02
   2   0  10    0.05    0.02
  -3   0 -10    3.72    0.12
   3   0  10    3.78    0.11
  -4   0 -10    0.62    0.05
   4   0  10    0.76    0.05
  -6   1  10    0.42    0.05
   5  -1 -10    0.15    0.02
  -5  -1  10    0.13    0.03
   5  -1 -10    0.13    0.03
  -5   1  10    0.13    0.03
   5   1 -10    0.14    0.03
   5   1 -10    0.19    0.03
   4  -1 -10    0.76    0.04
   4  -1 -10    0.85    0.05
  -4  -1  10    0.81    0.04
  -4   1  10    0.80    0.05
   4   1 -10    0.81    0.04
   4   1 -10    0.78    0.05
   3  -1 -10    0.51    0.03
   3  -1 -10    0.57    0.04
  -3  -1  10    0.51    0.03
  -3   1  10    0.54    0.04
   3   1 -10    0.60    0.04
   3   1 -10    0.54    0.04
   2  -1 -10    1.56    0.06
   2  -1 -10    1.52    0.06
  -2  -1  10    1.55    0.06
   2   1 -10    1.55    0.06
  -2   1  10    1.45    0.06
   2   1 -10    1.56    0.05
   2   1 -10    1.55    0.06
   1  -1 -10    0.30    0.02
  -1  -1  10    0.26    0.03
   1  -1 -10    0.29    0.02
   1  -1 -10    0.26    0.03
   1   1 -10    0.29    0.02
  -1   1  10    0.29    0.03
   1   1 -10    0.29    0.02
   1   1 -10    0.26    0.03
   0  -1  10    0.03    0.01
   0  -1 -10    0.02    0.01
   0   1 -10    0.03    0.01
   0   1  10    0.02    0.01
   1  -1  10    3.57    0.10
  -1  -1 -10    3.55    0.10
  -1   1 -10    3.57    0.10
   1   1  10    3.54    0.10
   2  -1  10    0.02    0.01
  -2  -1 -10    0.03    0.02
   2   1  10    0.02    0.01
  -2   1 -10    0.01    0.01
   3  -1  10    0.14    0.03
  -3  -1 -10    0.17    0.03
  -3   1 -10    0.15    0.03
   3   1  10    0.14    0.03
  -4  -1 -10    0.35    0.04
   4  -1  10    0.33    0.04
   4   1  10    0.38    0.04
  -4   1 -10    0.35    0.04
  -6   2  10    0.21    0.04
   5  -2 -10    0.96    0.06
   5  -2 -10    0.93    0.05
  -5   2  10    0.84    0.05
   5   2 -10    0.96    0.05
   5   2 -10    1.02    0.06
  -4  -2  10    1.64    0.06
   4  -2 -10    1.67    0.08
   4  -2 -10    1.72    0.07
   4   2 -10    1.69    0.08
   4   2 -10    1.57    0.06
  -4   2  10    1.74    0.07
   3  -2 -10    0.46    0.03
   3  -2 -10    0.46    0.04
  -3  -2  10    0.48    0.03
  -3   2  10    0.45    0.03
   3   2 -10    0.46    0.03
   3   2 -10    0.45    0.04
   2  -2 -10    0.23    0.03
   2  -2 -10    0.30    0.03
  -2  -2  10    0.28    0.03
   2   2 -10    0.29    0.03
   2   2 -10    0.28    0.02
   2   2 -10    0.33    0.03
  -2   2  10    0.28    0.03
   1  -2 -10    1.35    0.05
   1  -2 -10    1.23    0.05
   1  -2 -10    1.36    0.05
  -1  -2  10    1.25    0.05
   1   2 -10    1.35    0.05
  -1   2  10    1.35    0.05
   1   2 -10    1.43    0.06
   1   2 -10    1.38    0.05
   0  -2 -10    0.15    0.02
   0  -2 -10    0.14    0.02
   0  -2  10    0.14    0.02
   0   2 -10    0.11    0.02
   0   2  10    0.13    0.02
   1  -2  10    2.00    0.07
  -1  -2 -10    1.84    0.07
   1   2  10    1.89    0.07
  -1   2 -10    2.10    0.07
  -2  -2 -10    0.14    0.02
   2  -2  10    0.10    0.02
   2   2  10    0.12    0.02
  -2   2 -10    0.10    0.02
  -3  -2 -10    1.21    0.06
   3  -2  10    1.25    0.06
  -3   2 -10    1.20    0.06
   3   2  10    1.20    0.06
  -4  -2 -10   -0.01    0.02
   4  -2  10    0.00    0.02
  -4   2 -10    0.00    0.02
   4   2  10   -0.01    0.01
   5  -3 -10    0.02    0.01
   5  -3 -10    0.00    0.01
  -5   3  10    0.01    0.01
   5   3 -10    0.00    0.02
   5   3 -10   -0.01    0.01
   4  -3 -10    0.94    0.05
   4  -3 -10    0.94    0.06
   4   3 -10    1.00    0.06
  -4   3  10    0.89    0.05
   4   3 -10    0.97    0.05
  -3  -3  10    8.45    0.17
   3  -3 -10    7.51    0.19
   3  -3 -10    7.97    0.19
   3   3 -10    8.04    0.19
  -3   3  10    8.11    0.19
   3   3 -10    8.09    0.19
  -2  -3  10    0.01    0.01
   2  -3 -10    0.02    0.01
   2  -3 -10    0.01    0.01
   2   3 -10    0.00    0.01
  -2   3  10    0.01    0.01
   2   3 -10   -0.01    0.01
   2   3 -10    0.01    0.01
  -1  -3  10    0.57    0.03
   1  -3 -10    0.55    0.04
   1  -3 -10    0.56    0.03
  -1   3  10    0.57    0.04
   1   3 -10    0.54    0.04
   1   3 -10    0.54    0.03
   1   3 -10    0.60    0.03
   0  -3 -10    1.67    0.05
   0  -3 -10    1.63    0.06
   0  -3  10    1.65    0.06
   0   3 -10    1.60    0.06
   0   3  10    1.60    0.06
  -1  -3 -10    4.85    0.12
   1  -3  10    4.88    0.13
   1   3  10    4.73    0.12
  -1   3 -10    4.91    0.13
  -2  -3 -10    0.64    0.04
   2  -3  10    0.66    0.04
   2   3  10    0.63    0.04
  -2   3 -10    0.62    0.04
  -3  -3 -10    2.08    0.08
   3  -3  10    2.04    0.08
  -3   3 -10    2.01    0.08
   3   3  10    1.81    0.07
  -4  -3 -10    0.02    0.02
   4  -3  10    0.04    0.02
   4   3  10    0.02    0.02
  -4   3 -10    0.05    0.02
   5  -4 -10   -0.01    0.02
   5  -4 -10    0.00    0.01
  -5   4  10   -0.01    0.01
   5   4 -10   -0.01    0.02
   5   4 -10    0.00    0.01
   4  -4 -10    0.07    0.02
   4  -4 -10    0.07    0.02
   4   4 -10    0.09    0.02
  -4   4  10    0.06    0.02
   4   4 -10    0.06    0.02
   3  -4 -10    1.59    0.07
   3  -4 -10    1.69    0.07
   3   4 -10    1.66    0.07
  -3   4  10    1.55    0.07
   3   4 -10    1.64    0.06
   3   4 -10    1.59    0.07
   2  -4 -10    2.47    0.08
   2  -4 -10    2.40    0.08
  -2  -4  10    2.38    0.07
   2   4 -10    2.27    0.08
  -2   4  10    2.46    0.08
   2   4 -10    2.42    0.08
   2   4 -10    2.52    0.08
  -1  -4  10    0.02    0.01
   1  -4 -10    0.02    0.01
  -1  -4  10    0.04    0.01
  -1   4  10    0.03    0.01
   1   4 -10    0.05    0.02
   1   4 -10    0.06    0.02
   0  -4  10    1.76    0.06
   0  -4 -10    1.68    0.06
   0  -4 -10    1.81    0.06
   0   4 -10    1.77    0.07
   0   4  10    1.68    0.06
  -1  -4 -10    2.04    0.07
   1  -4  10    1.95    0.07
   1   4  10    1.98    0.07
  -1   4 -10    1.82    0.07
  -2  -4 -10    0.28    0.03
   2  -4  10    0.27    0.03
  -2   4 -10    0.23    0.03
   2   4  10    0.30    0.03
  -3  -4 -10    0.14    0.03
   3  -4  10    0.19    0.03
   3   4  10    0.16    0.03
  -3   4 -10    0.19    0.03
   4  -4  10    0.48    0.05
  -4  -4 -10    0.38    0.04
  -4   4 -10    0.35    0.04
  -5  -5  10    0.26    0.04
   5  -5 -10    0.26    0.03
   5  -5 -10    0.21    0.04
   5   5 -10    0.32    0.04
   5   5 -10    0.33    0.04
  -5   5  10    0.31    0.04
   4  -5 -10    1.80    0.07
   4  -5 -10    1.67    0.08
   4   5 -10    1.79    0.07
   4   5 -10    1.75    0.08
  -4   5  10    1.81    0.08
   3  -5 -10    2.08    0.08
   3  -5 -10    1.96    0.08
  -3   5  10    1.95    0.08
   3   5 -10    1.89    0.08
   3   5 -10    2.11    0.08
   3   5 -10    2.13    0.07
   2  -5 -10    0.00    0.01
  -2  -5  10   -0.01    0.01
   2  -5 -10    0.01    0.01
  -2  -5  10    0.00    0.01
  -2   5  10    0.00    0.01
   2   5 -10   -0.01    0.01
   2   5 -10    0.00    0.01
  -1  -5  10    0.01    0.01
  -1  -5  10    0.03    0.01
   1  -5 -10    0.02    0.01
  -1   5  10    0.01    0.01
   1   5 -10   -0.01    0.01
   1   5 -10    0.01    0.01
   0  -5  10    1.21    0.05
   0  -5 -10    1.17    0.05
   0  -5 -10    1.21    0.05
   0   5 -10    1.30    0.06
   0   5  10    1.19    0.05
   1  -5  10    0.01    0.01
  -1  -5 -10   -0.02    0.01
   1   5  10    0.00    0.01
  -1   5 -10    0.01    0.01
  -2  -5 -10    3.39    0.10
   2  -5  10    3.42    0.11
   2   5  10    3.15    0.10
  -2   5 -10    3.31    0.11
   3  -5  10    0.00    0.01
  -3  -5 -10    0.00    0.01
   3   5  10    0.00    0.01
  -3   5 -10    0.01    0.02
  -4  -5 -10   -0.03    0.01
   4  -5  10   -0.02    0.01
  -4   5 -10    0.01    0.02
  -5  -6  10    0.14    0.03
   5  -6 -10    0.13    0.03
   5  -6 -10    0.15    0.03
   5   6 -10    0.16    0.03
  -5   6  10    0.11    0.03
   4  -6 -10    0.05    0.02
   4  -6 -10    0.07    0.02
  -4  -6  10    0.03    0.02
  -4   6  10    0.05    0.02
   4   6 -10    0.09    0.02
  -3  -6  10    0.59    0.04
   3  -6 -10    0.58    0.05
   3  -6 -10    0.61    0.04
   3   6 -10    0.59    0.04
  -3   6  10    0.58    0.04
   3   6 -10    0.57    0.04
  -2  -6  10    1.71    0.07
   2  -6 -10    1.68    0.07
  -2   6  10    1.74    0.07
   2   6 -10    1.66    0.07
   2   6 -10    1.61    0.07
  -1  -6  10    0.03    0.01
   1  -6 -10    0.01    0.01
  -1  -6  10    0.03    0.01
   1   6 -10    0.00    0.01
  -1   6  10    0.04    0.01
   0  -6  10    0.09    0.02
   0  -6 -10    0.10    0.02
   0  -6 -10    0.09    0.02
   0   6 -10    0.11    0.02
   0   6  10    0.11    0.02
  -1  -6 -10    1.20    0.05
   1  -6  10    1.04    0.05
   1   6  10    1.16    0.05
  -1   6 -10    1.17    0.06
  -2  -6 -10    2.84    0.10
   2  -6  10    2.69    0.09
  -2   6 -10    3.04    0.11
   2   6  10    2.90    0.09
  -3  -6 -10   -0.02    0.01
   3  -6  10    0.00    0.02
  -3   6 -10   -0.02    0.01
  -4   6 -10    0.67    0.05
   5  -7 -10   -0.01    0.02
  -4  -7  10    0.06    0.02
   4  -7 -10    0.03    0.02
   4  -7 -10    0.01    0.02
   4   7 -10    0.00    0.02
   4   7 -10    0.04    0.02
  -4   7  10    0.02    0.02
   3  -7 -10    0.08    0.02
  -3  -7  10    0.13    0.03
   3  -7 -10    0.11    0.03
   3   7 -10    0.14    0.03
  -3   7  10    0.13    0.03
   3   7 -10    0.08    0.02
  -2  -7  10    0.56    0.04
   2  -7 -10    0.55    0.04
   2   7 -10    0.53    0.04
   2   7 -10    0.61    0.04
  -2   7  10    0.51    0.04
   1  -7 -10    2.62    0.09
   1   7 -10    2.73    0.09
  -1   7  10    2.62    0.09
   0  -7 -10    1.28    0.06
   0  -7  10    1.20    0.05
   0   7 -10    1.17    0.06
   0   7  10    1.31    0.06
   1  -7  10    0.06    0.02
   1   7  10    0.05    0.02
  -1   7 -10    0.05    0.02
   1   7  10    0.04    0.02
   2  -7  10    0.24    0.03
   2   7  10    0.21    0.03
  -2   7 -10    0.25    0.04
  -3  -7 -10    0.42    0.04
   3  -7  10    0.40    0.04
  -3   7 -10    0.31    0.04
   4  -8 -10    0.34    0.04
   4  -8 -10    0.31    0.04
  -4  -8  10    0.45    0.05
   4   8 -10    0.41    0.04
   4   8 -10    0.43    0.05
  -4   8  10    0.32    0.04
  -3  -8  10    0.75    0.05
   3  -8 -10    0.72    0.05
   3   8 -10    0.72    0.05
   3   8 -10    0.71    0.05
  -3   8  10    0.70    0.05
   2  -8 -10    0.12    0.03
  -2  -8  10    0.16    0.03
   2   8 -10    0.12    0.03
   2   8 -10    0.12    0.03
  -2   8  10    0.12    0.02
   1  -8 -10    2.75    0.10
  -1   8  10    2.85    0.09
   1   8 -10    2.85    0.10
   0  -8 -10    0.07    0.02
   0   8 -10    0.07    0.02
   0   8  10    0.10    0.02
   1  -8  10    0.00    0.01
   1   8  10    0.01    0.02
  -1   8 -10    0.01    0.02
   2  -8  10    0.78    0.05
  -2   8 -10    0.77    0.05
   2   8  10    0.80    0.05
   3  -8  10    1.52    0.08
   3   8  10    1.54    0.08
  -3   8 -10    1.54    0.08
   4  -9 -10    0.74    0.06
  -4  -9  10    0.77    0.06
   4   9 -10    0.76    0.05
  -4   9  10    0.72    0.05
   4   9 -10    0.82    0.06
   3  -9 -10    1.05    0.07
  -3  -9  10    1.15    0.07
  -3   9  10    1.00    0.06
   3   9 -10    1.27    0.07
   3   9 -10    1.03    0.06
  -2  -9  10    0.30    0.04
   2  -9 -10    0.25    0.04
  -2   9  10    0.30    0.04
   2   9 -10    0.32    0.04
   1  -9 -10    0.00    0.02
  -1   9  10    0.01    0.01
   1   9 -10    0.01    0.02
   0  -9 -10    0.90    0.05
   0   9 -10    0.88    0.06
  -1   9 -10    1.39    0.07
   2  -9  10    0.64    0.05
   2   9  10    0.60    0.05
  -2   9 -10    0.73    0.06
   3  -9  10    3.85    0.13
  -3   9 -10    4.04    0.14
  -3 -10  10    0.63    0.05
   3 -10 -10    0.62    0.06
   3  10 -10    0.51    0.05
  -3  10  10    0.59    0.05
  -2 -10  10    0.01    0.02
   2 -10 -10    0.04    0.02
  -2  10  10   -0.02    0.01
   2  10 -10    0.01    0.02
   1 -10 -10    3.97    0.13
   1  10 -10    4.01    0.13
   0 -10 -10    0.37    0.04
   0  10 -10    0.41    0.05
  -1 -10 -10    0.03    0.02
  -1  10 -10    0.06    0.02
  -2  10 -10    0.54    0.06
   2  10  10    0.64    0.05
  -3 -11  10    0.21    0.04
  -3  11  10    0.20    0.03
   2 -11 -10    0.42    0.05
  -2 -11  10    0.37    0.05
   2  11 -10    0.46    0.05
   1 -11 -10    0.18    0.03
   1  11 -10    0.20    0.04
   0 -11 -10    1.49    0.08
   0  11 -10    1.38    0.08
  -1 -11 -10    0.01    0.02
  -1  11 -10    0.00    0.02
   1 -12 -10    0.68    0.06
   0 -12 -10    0.53    0.06
   5   0 -11   -0.01    0.01
  -5   0  11    0.00    0.02
   5   0 -11    0.00    0.02
   4   0 -11    0.00    0.01
  -4   0  11   -0.01    0.01
   4   0 -11   -0.01    0.01
   3   0 -11    0.01    0.01
   3   0 -11   -0.01    0.01
  -3   0  11    0.00    0.01
   2   0 -11    0.02    0.01
   2   0 -11    0.01    0.01
  -2   0  11   -0.02    0.01
   1   0 -11    0.00    0.01
   1   0 -11   -0.01    0.01
  -1   0  11   -0.02    0.01
   1   0 -11   -0.01    0.01
   0   0 -11    0.02    0.01
   0   0  11    0.01    0.01
  -1   0 -11   -0.01    0.01
   1   0  11    0.00    0.01
   2   0  11    0.01    0.01
  -2   0 -11    0.01    0.01
  -3   0 -11    0.00    0.01
   3   0  11    0.00    0.01
  -4   0 -11    0.01    0.02
   4   0  11    0.02    0.02
  -6   1  11    0.02    0.02
  -5  -1  11    1.04    0.06
   5  -1 -11    1.07    0.06
   5  -1 -11    0.96    0.06
  -5   1  11    1.06    0.06
   5   1 -11    1.09    0.07
   5   1 -11    1.03    0.05
  -4  -1  11    2.48    0.09
   4  -1 -11    2.41    0.10
   4  -1 -11    2.34    0.09
  -4   1  11    2.58    0.09
   4   1 -11    2.45    0.09
   4   1 -11    2.45    0.10
   3  -1 -11    0.18    0.03
  -3  -1  11    0.15    0.02
   3  -1 -11    0.16    0.03
   3   1 -11    0.15    0.02
  -3   1  11    0.15    0.02
   3   1 -11    0.19    0.03
  -2  -1  11    2.09    0.07
   2  -1 -11    1.99    0.07
   2  -1 -11    2.12    0.07
   2   1 -11    2.05    0.06
  -2   1  11    1.98    0.07
   2   1 -11    1.99    0.07
   2   1 -11    2.04    0.07
   1  -1 -11    8.80    0.18
  -1  -1  11    8.78    0.19
   1  -1 -11    8.91    0.19
   1   1 -11    8.92    0.19
   1   1 -11    8.66    0.19
  -1   1  11    8.83    0.19
   1   1 -11    8.69    0.20
   0  -1 -11    0.09    0.02
   0  -1  11    0.07    0.02
   0   1  11    0.10    0.02
   0   1 -11    0.07    0.02
  -1  -1 -11    0.45    0.03
   1  -1  11    0.42    0.03
   1   1  11    0.42    0.03
  -1   1 -11    0.47    0.03
  -2  -1 -11   -0.01    0.01
   2  -1  11   -0.01    0.01
   2   1  11    0.00    0.01
  -2   1 -11    0.00    0.01
   3  -1  11    0.62    0.05
  -3   1 -11    0.60    0.05
   3   1  11    0.67    0.05
  -4  -1 -11    2.14    0.09
   4  -1  11    2.18    0.09
   4   1  11    2.17    0.09
  -4   1 -11    2.23    0.10
   5  -2 -11    0.00    0.02
   5  -2 -11    0.01    0.02
   5   2 -11    0.03    0.02
   5   2 -11    0.00    0.01
  -5   2  11    0.02    0.02
   4  -2 -11    0.97    0.05
  -4  -2  11    0.98    0.05
   4  -2 -11    0.98    0.06
   4   2 -11    0.90    0.06
  -4   2  11    0.91    0.05
   4   2 -11    0.99    0.05
   3  -2 -11    0.13    0.02
  -3  -2  11    0.13    0.02
   3  -2 -11    0.12    0.02
   3   2 -11    0.09    0.02
  -3   2  11    0.10    0.02
   3   2 -11    0.14    0.03
  -2  -2  11    1.44    0.06
   2  -2 -11    1.46    0.06
   2  -2 -11    1.34    0.06
  -2   2  11    1.39    0.06
   2   2 -11    1.43    0.05
   2   2 -11    1.43    0.06
   2   2 -11    1.39    0.06
   1  -2 -11   15.27    0.28
  -1  -2  11   14.90    0.29
   1  -2 -11   14.73    0.30
   1   2 -11   14.61    0.29
   1   2 -11   14.81    0.31
  -1   2  11   14.92    0.29
   1   2 -11   14.83    0.29
   0  -2 -11    0.11    0.02
   0  -2  11    0.12    0.02
   0   2  11    0.10    0.02
   0   2 -11    0.14    0.02
  -1  -2 -11    1.44    0.06
   1  -2  11    1.45    0.06
   1   2  11    1.35    0.06
  -1   2 -11    1.40    0.06
   2  -2  11    1.42    0.07
  -2  -2 -11    1.54    0.07
  -2   2 -11    1.60    0.07
   2   2  11    1.63    0.07
  -3  -2 -11    0.91    0.05
   3  -2  11    0.84    0.05
  -3   2 -11    0.84    0.06
   3   2  11    0.86    0.05
   4  -2  11    0.12    0.03
  -4  -2 -11    0.18    0.03
  -4   2 -11    0.16    0.03
   4   2  11    0.21    0.03
   5  -3 -11   -0.01    0.01
   5  -3 -11    0.02    0.02
   5   3 -11    0.03    0.02
   5   3 -11    0.03    0.02
  -5   3  11    0.04    0.02
   4  -3 -11    0.09    0.02
   4  -3 -11    0.11    0.02
   4   3 -11    0.12    0.02
  -4   3  11    0.10    0.02
   4   3 -11    0.10    0.03
  -3  -3  11    2.57    0.08
   3  -3 -11    2.39    0.09
   3  -3 -11    2.43    0.09
  -3   3  11    2.44    0.09
   3   3 -11    2.50    0.09
   3   3 -11    2.39    0.08
  -2  -3  11    0.07    0.02
   2  -3 -11    0.05    0.02
   2  -3 -11    0.07    0.02
   2   3 -11    0.05    0.02
   2   3 -11    0.05    0.02
   2   3 -11    0.05    0.02
  -2   3  11    0.06    0.02
  -1  -3  11    0.00    0.01
   1  -3 -11    0.00    0.01
   1   3 -11    0.01    0.01
  -1   3  11    0.00    0.01
   0  -3 -11    0.33    0.03
   0  -3  11    0.27    0.03
   0   3  11    0.36    0.03
   0   3 -11    0.30    0.03
  -1  -3 -11    1.23    0.05
   1  -3  11    1.22    0.06
   1   3  11    1.25    0.06
  -1   3 -11    1.19    0.06
   2  -3  11    3.62    0.11
  -2  -3 -11    3.34    0.11
  -2   3 -11    3.43    0.11
   2   3  11    3.35    0.10
  -3  -3 -11    0.70    0.05
   3  -3  11    0.71    0.05
  -3   3 -11    0.58    0.05
   3   3  11    0.63    0.04
   4  -3  11    1.22    0.07
  -4  -3 -11    1.04    0.07
   4   3  11    1.18    0.06
  -4   3 -11    1.15    0.07
   5  -4 -11    0.05    0.02
   5  -4 -11    0.03    0.02
  -5   4  11    0.02    0.02
   5   4 -11    0.07    0.02
   5   4 -11    0.05    0.02
   4  -4 -11    0.89    0.06
   4  -4 -11    0.74    0.05
   4   4 -11    0.88    0.05
   4   4 -11    0.90    0.06
  -4   4  11    0.87    0.05
   3  -4 -11   -0.02    0.01
   3  -4 -11   -0.01    0.01
   3   4 -11    0.00    0.01
   3   4 -11    0.01    0.02
  -3   4  11   -0.01    0.01
   2  -4 -11    3.65    0.11
   2  -4 -11    3.38    0.11
  -2  -4  11    3.53    0.10
   2   4 -11    3.56    0.11
  -2   4  11    3.76    0.11
   2   4 -11    3.68    0.11
   2   4 -11    3.46    0.10
   1  -4 -11    6.72    0.16
  -1  -4  11    6.88    0.16
   1   4 -11    6.87    0.16
  -1   4  11    6.74    0.16
   0  -4 -11    2.36    0.07
   0  -4  11    2.29    0.08
   0   4 -11    2.28    0.08
   0   4  11    2.30    0.08
   1  -4  11    2.20    0.08
  -1  -4 -11    2.43    0.08
   1   4  11    2.38    0.08
  -1   4 -11    2.31    0.09
   2  -4  11    0.90    0.05
  -2  -4 -11    0.98    0.05
  -2   4 -11    0.90    0.05
   2   4  11    0.99    0.05
  -3  -4 -11    0.70    0.05
   3  -4  11    0.69    0.05
  -3   4 -11    0.81    0.06
   3   4  11    0.74    0.05
   4  -4  11    0.31    0.04
  -4   4 -11    0.35    0.05
  -5  -5  11    0.37    0.05
   5  -5 -11    0.31    0.04
   5  -5 -11    0.32    0.04
  -5   5  11    0.30    0.04
   5   5 -11    0.37    0.04
   5   5 -11    0.28    0.04
   4  -5 -11    0.18    0.03
   4  -5 -11    0.13    0.03
   4   5 -11    0.16    0.03
   4   5 -11    0.16    0.03
  -4   5  11    0.12    0.03
   3  -5 -11    0.44    0.04
   3  -5 -11    0.40    0.04
  -3   5  11    0.36    0.04
   3   5 -11    0.38    0.04
   3   5 -11    0.45    0.04
   3   5 -11    0.39    0.04
  -2  -5  11    0.78    0.04
   2  -5 -11    0.82    0.05
   2   5 -11    0.74    0.04
  -2   5  11    0.79    0.05
   2   5 -11    0.85    0.05
   1  -5 -11    1.43    0.06
  -1  -5  11    1.44    0.06
  -1   5  11    1.49    0.06
   1   5 -11    1.46    0.06
   0  -5 -11    9.48    0.21
   0  -5 -11    9.28    0.20
   0  -5  11    9.42    0.20
   0   5  11    9.64    0.21
   0   5 -11    9.15    0.21
   1  -5  11    0.30    0.03
  -1  -5 -11    0.30    0.03
  -1   5 -11    0.31    0.04
   1   5  11    0.32    0.03
   2  -5  11    0.12    0.02
  -2  -5 -11    0.07    0.02
  -2   5 -11    0.16    0.03
   2   5  11    0.15    0.03
  -3  -5 -11    0.28    0.04
   3  -5  11    0.31    0.04
   3   5  11    0.41    0.04
  -3   5 -11    0.43    0.05
  -5  -6  11    0.38    0.05
   5  -6 -11    0.36    0.04
   5   6 -11    0.44    0.05
  -4  -6  11    0.10    0.03
   4  -6 -11    0.09    0.02
   4  -6 -11    0.11    0.03
   4   6 -11    0.09    0.02
  -4   6  11    0.12    0.03
  -3  -6  11    0.44    0.04
   3  -6 -11    0.28    0.04
   3  -6 -11    0.33    0.04
  -3   6  11    0.39    0.04
   3   6 -11    0.38    0.04
   3   6 -11    0.39    0.04
  -2  -6  11    0.59    0.04
   2  -6 -11    0.72    0.05
   2   6 -11    0.56    0.04
   2   6 -11    0.64    0.04
  -2   6  11    0.59    0.04
   1  -6 -11    0.05    0.02
  -1  -6  11    0.08    0.02
  -1   6  11    0.07    0.02
   1   6 -11    0.10    0.02
   0  -6  11    0.04    0.02
   0  -6 -11    0.03    0.01
   0   6 -11    0.07    0.02
   0   6  11    0.05    0.02
  -1  -6 -11    0.09    0.02
   1  -6  11    0.07    0.02
   1   6  11    0.09    0.02
  -1   6 -11    0.05    0.02
   2  -6  11    0.44    0.04
  -2  -6 -11    0.48    0.04
  -2   6 -11    0.38    0.04
   2   6  11    0.46    0.04
  -3  -6 -11    0.03    0.02
   3  -6  11    0.02    0.02
  -3   6 -11    0.01    0.02
  -4  -7  11    0.59    0.05
   4  -7 -11    0.46    0.05
   4  -7 -11    0.60    0.05
  -4   7  11    0.63    0.06
   4   7 -11    0.60    0.05
  -3  -7  11    0.03    0.02
   3  -7 -11    0.04    0.02
   3   7 -11    0.03    0.02
  -3   7  11    0.03    0.02
   3   7 -11    0.05    0.02
  -2  -7  11    0.01    0.01
   2  -7 -11    0.03    0.02
   2   7 -11    0.01    0.01
  -2   7  11    0.02    0.02
   2   7 -11    0.01    0.02
   1  -7 -11    0.60    0.04
   1   7 -11    0.61    0.04
  -1   7  11    0.60    0.04
   0  -7  11    1.84    0.07
   0  -7 -11    1.86    0.07
   0   7 -11    1.86    0.08
   0   7  11    1.99    0.07
   1  -7  11    0.46    0.04
  -1  -7 -11    0.38    0.04
   1   7  11    0.46    0.04
  -1   7 -11    0.39    0.04
   2  -7  11    0.23    0.03
  -2  -7 -11    0.22    0.03
  -2   7 -11    0.24    0.04
  -3  -7 -11    1.20    0.07
   3  -7  11    1.19    0.07
  -3   7 -11    1.11    0.07
   4  -8 -11    0.10    0.03
  -4  -8  11    0.07    0.03
   4   8 -11    0.09    0.03
  -4   8  11    0.09    0.03
  -3  -8  11    0.02    0.02
   3  -8 -11    0.02    0.02
   3   8 -11    0.01    0.02
  -3   8  11    0.01    0.02
   3   8 -11    0.01    0.02
   2  -8 -11    1.08    0.06
  -2  -8  11    1.09    0.06
   2   8 -11    1.10    0.06
  -2   8  11    1.11    0.06
   1  -8 -11    0.08    0.02
  -1   8  11    0.10    0.02
   1   8 -11    0.14    0.03
   0  -8 -11    2.06    0.08
   0   8 -11    2.16    0.09
   0   8  11    2.15    0.08
   1  -8  11    1.05    0.06
  -1   8 -11    0.99    0.06
   2  -8  11    3.37    0.11
  -2  -8 -11    3.38    0.11
   3  -8  11    0.08    0.03
  -3  -8 -11    0.11    0.03
   4   9 -11    0.00    0.02
   4   9 -11    0.05    0.02
  -3  -9  11    0.13    0.03
   3  -9 -11    0.09    0.03
  -3   9  11    0.10    0.03
   3   9 -11    0.09    0.03
   3   9 -11    0.15    0.03
   2  -9 -11    2.07    0.09
   2   9 -11    2.06    0.09
  -2   9  11    2.24    0.09
   1  -9 -11    1.76    0.08
   1   9 -11    1.73    0.08
  -1   9  11    1.74    0.07
   0  -9 -11    0.18    0.03
   0   9 -11    0.22    0.04
  -1   9 -11    0.03    0.02
  -2  -9 -11   -0.01    0.02
  -2   9 -11    0.02    0.02
   2   9  11    0.03    0.02
  -3 -10  11    1.24    0.07
   3 -10 -11    1.15    0.07
   3  10 -11    1.26    0.07
  -3  10  11    1.25    0.07
   2 -10 -11    0.63    0.05
   2  10 -11    0.53    0.05
  -2  10  11    0.53    0.05
   1 -10 -11    3.22    0.12
   1  10 -11    3.11    0.12
   0 -10 -11   -0.01    0.02
   0  10 -11    0.01    0.02
  -1  10 -11    1.25    0.07
   2 -11 -11    0.99    0.07
   1 -11 -11    2.26    0.10
   1  11 -11    2.31    0.10
   0 -11 -11    0.34    0.04
   0  11 -11    0.35    0.05
  -5   0  12    0.60    0.05
   5   0 -12    0.63    0.05
   5   0 -12    0.62    0.05
   4   0 -12    1.77    0.07
   4   0 -12    1.83    0.08
  -4   0  12    2.05    0.08
   3   0 -12    1.20    0.06
  -3   0  12    1.13    0.06
   3   0 -12    1.33    0.06
  -2   0  12    1.58    0.06
   2   0 -12    1.58    0.06
   2   0 -12    1.62    0.07
   1   0 -12    1.20    0.05
  -1   0  12    1.15    0.05
   0   0 -12    0.16    0.02
   0   0  12    0.15    0.02
  -1   0 -12    3.32    0.10
   1   0  12    3.58    0.11
  -2   0 -12    5.78    0.16
   2   0  12    6.23    0.16
   3   0  12    0.02    0.02
  -3   0 -12    0.00    0.02
   4   0  12    4.39    0.14
   5  -1 -12    0.02    0.02
   5  -1 -12   -0.01    0.02
  -5   1  12    0.00    0.02
   5   1 -12    0.02    0.02
   5   1 -12    0.03    0.02
   4  -1 -12    0.34    0.04
  -4  -1  12    0.38    0.04
   4  -1 -12    0.37    0.04
  -4   1  12    0.30    0.04
   4   1 -12    0.28    0.04
   4   1 -12    0.33    0.04
   3  -1 -12    1.58    0.07
  -3  -1  12    1.44    0.06
   3  -1 -12    1.53    0.07
   3   1 -12    1.73    0.07
   3   1 -12    1.57    0.07
  -3   1  12    1.46    0.07
   2  -1 -12    1.71    0.07
  -2  -1  12    1.57    0.06
   2  -1 -12    1.68    0.07
   2   1 -12    1.79    0.07
   2   1 -12    1.68    0.07
  -2   1  12    1.64    0.07
   1  -1 -12    2.57    0.08
   1  -1 -12    2.54    0.07
  -1  -1  12    2.37    0.08
  -1   1  12    2.42    0.08
   1   1 -12    2.60    0.08
   0  -1  12    2.99    0.10
   0  -1 -12    3.06    0.09
   0   1 -12    3.02    0.09
   0   1  12    2.98    0.10
  -1  -1 -12    1.04    0.05
   1  -1  12    1.10    0.06
  -1   1 -12    1.13    0.06
   1   1  12    1.16    0.06
  -2  -1 -12    0.46    0.04
   2  -1  12    0.48    0.04
  -2   1 -12    0.46    0.04
   2   1  12    0.45    0.04
   3  -1  12    0.03    0.02
  -3  -1 -12    0.03    0.02
  -3   1 -12    0.03    0.02
   3   1  12    0.02    0.02
   4   1  12    0.02    0.02
   5  -2 -12    0.09    0.03
   5  -2 -12    0.13    0.03
   5   2 -12    0.13    0.03
  -5   2  12    0.12    0.03
   5   2 -12    0.08    0.03
   4  -2 -12    2.02    0.08
   4  -2 -12    2.04    0.09
  -4  -2  12    1.91    0.08
   4   2 -12    1.92    0.08
   4   2 -12    2.06    0.09
  -4   2  12    2.09    0.08
  -3  -2  12    0.02    0.01
   3  -2 -12    0.01    0.01
   3  -2 -12   -0.01    0.01
   3   2 -12    0.00    0.01
  -3   2  12    0.02    0.01
   3   2 -12    0.01    0.02
   2  -2 -12    1.20    0.06
   2  -2 -12    1.14    0.05
  -2  -2  12    1.19    0.05
  -2   2  12    1.22    0.06
   2   2 -12    1.18    0.05
   2   2 -12    1.15    0.05
   2   2 -12    1.15    0.06
   1  -2 -12    4.17    0.11
  -1  -2  12    3.92    0.11
   1   2 -12    4.15    0.11
  -1   2  12    4.10    0.12
   0  -2  12    1.83    0.07
   0  -2 -12    1.82    0.07
   0   2 -12    1.69    0.07
  -1  -2 -12    0.05    0.02
   1  -2  12    0.07    0.02
   1   2  12    0.04    0.02
  -1   2 -12    0.03    0.02
  -2  -2 -12    0.48    0.04
   2  -2  12    0.53    0.04
   2   2  12    0.57    0.04
  -2   2 -12    0.53    0.04
  -3  -2 -12    0.01    0.02
   3  -2  12    0.01    0.02
   3   2  12    0.03    0.02
  -3   2 -12    0.04    0.02
   4   2  12    2.02    0.09
   5  -3 -12    0.01    0.02
   5  -3 -12    0.01    0.02
   5   3 -12    0.00    0.01
   5   3 -12   -0.01    0.02
  -5   3  12    0.00    0.02
   4  -3 -12    4.73    0.15
   4  -3 -12    5.13    0.14
   4   3 -12    5.00    0.15
   4   3 -12    4.74    0.14
  -4   3  12    4.91    0.14
   3  -3 -12    0.16    0.03
  -3  -3  12    0.11    0.02
   3  -3 -12    0.12    0.02
  -3   3  12    0.09    0.02
   3   3 -12    0.11    0.02
   3   3 -12    0.08    0.02
  -2  -3  12    0.46    0.03
   2  -3 -12    0.40    0.03
  -2   3  12    0.36    0.04
   2   3 -12    0.37    0.04
   2   3 -12    0.34    0.03
   2   3 -12    0.46    0.03
   1  -3 -12    0.09    0.02
  -1  -3  12    0.08    0.02
  -1   3  12    0.11    0.02
   1   3 -12    0.10    0.02
   0  -3 -12    0.02    0.01
   0  -3  12    0.01    0.01
   0   3  12    0.02    0.01
   0   3 -12    0.02    0.01
  -1  -3 -12    0.70    0.04
   1  -3  12    0.65    0.04
  -1   3 -12    0.80    0.05
   1   3  12    0.66    0.04
   2  -3  12    0.04    0.02
  -2  -3 -12    0.05    0.02
  -2   3 -12    0.06    0.02
   2   3  12    0.05    0.02
  -3  -3 -12    0.20    0.03
   3  -3  12    0.26    0.04
   3   3  12    0.21    0.03
  -3   3 -12    0.25    0.04
   4   3  12    0.20    0.03
   5  -4 -12    0.47    0.05
   5  -4 -12    0.48    0.05
   5   4 -12    0.49    0.04
   5   4 -12    0.49    0.06
  -5   4  12    0.40    0.05
   4  -4 -12    0.02    0.02
   4  -4 -12    0.02    0.02
   4   4 -12    0.02    0.02
   4   4 -12    0.02    0.02
  -4   4  12    0.00    0.01
   3  -4 -12    0.13    0.02
   3  -4 -12    0.21    0.03
   3   4 -12    0.20    0.03
  -3   4  12    0.19    0.03
   3   4 -12    0.19    0.03
   2  -4 -12    1.53    0.07
  -2  -4  12    1.69    0.06
  -2   4  12    1.59    0.07
   2   4 -12    1.60    0.07
   2   4 -12    1.60    0.06
   2   4 -12    1.55    0.06
  -1  -4  12    0.32    0.03
   1  -4 -12    0.36    0.03
   1   4 -12    0.35    0.04
  -1   4  12    0.36    0.04
   0  -4 -12    0.85    0.04
   0  -4  12    0.83    0.05
   0   4 -12    0.84    0.05
   0   4  12    0.81    0.05
   1  -4  12   -0.01    0.01
  -1  -4 -12   -0.01    0.01
   1   4  12    0.01    0.01
  -1   4 -12    0.00    0.01
  -2  -4 -12    0.53    0.04
   2  -4  12    0.49    0.05
  -2   4 -12    0.56    0.05
   2   4  12    0.50    0.05
  -3  -4 -12    0.04    0.02
   3  -4  12    0.04    0.02
  -3   4 -12    0.01    0.02
   3   4  12    0.06    0.02
   5  -5 -12    0.05    0.02
  -5  -5  12    0.05    0.02
   4  -5 -12    0.80    0.06
   4  -5 -12    0.81    0.05
   4   5 -12    0.83    0.05
   4   5 -12    0.65    0.05
  -4   5  12    0.73    0.05
  -3  -5  12    0.20    0.03
   3  -5 -12    0.17    0.03
   3  -5 -12    0.14    0.03
  -3   5  12    0.15    0.03
   3   5 -12    0.20    0.03
   3   5 -12    0.20    0.03
   2  -5 -12    0.18    0.03
  -2  -5  12    0.22    0.03
   2   5 -12    0.17    0.03
   2   5 -12    0.21    0.03
  -2   5  12    0.21    0.03
   1  -5 -12    0.29    0.03
  -1  -5  12    0.24    0.03
  -1   5  12    0.26    0.03
   1   5 -12    0.27    0.03
   0  -5  12    0.49    0.04
   0   5 -12    0.41    0.04
   0   5  12    0.49    0.04
  -1  -5 -12    0.46    0.04
   1  -5  12    0.54    0.04
   1   5  12    0.40    0.04
  -1   5 -12    0.48    0.05
  -2  -5 -12    0.16    0.03
   2  -5  12    0.19    0.03
   2   5  12    0.16    0.03
  -2   5 -12    0.16    0.03
  -3  -5 -12    1.78    0.08
   3  -5  12    1.68    0.08
  -3   5 -12    1.76    0.09
   4  -6 -12    0.04    0.02
  -4  -6  12    0.03    0.02
   4  -6 -12   -0.02    0.02
  -4   6  12    0.02    0.02
   4   6 -12    0.03    0.02
  -3  -6  12    2.61    0.10
   3  -6 -12    2.48    0.10
  -3   6  12    2.64    0.10
   3   6 -12    2.71    0.10
   3   6 -12    2.61    0.09
   2  -6 -12    0.25    0.03
  -2  -6  12    0.29    0.03
   2   6 -12    0.28    0.03
  -2   6  12    0.25    0.03
   1  -6 -12    0.02    0.01
   1   6 -12    0.01    0.02
  -1   6  12    0.00    0.01
   0  -6  12    0.14    0.02
   0   6  12    0.12    0.02
   0   6 -12    0.11    0.02
  -1  -6 -12    0.53    0.04
   1  -6  12    0.61    0.04
   1   6  12    0.63    0.04
  -1   6 -12    0.62    0.05
   2  -6  12    0.47    0.05
  -2  -6 -12    0.52    0.04
   2   6  12    0.48    0.04
  -2   6 -12    0.42    0.05
  -3  -6 -12    2.88    0.11
   3  -6  12    2.79    0.11
  -3   6 -12    2.71    0.11
  -4  -7  12    0.99    0.06
   4  -7 -12    1.05    0.07
   4   7 -12    1.01    0.06
  -4   7  12    1.12    0.07
   3  -7 -12    0.30    0.04
  -3  -7  12    0.27    0.04
  -3   7  12    0.34    0.04
   3   7 -12    0.31    0.04
   3   7 -12    0.34    0.04
   2  -7 -12    0.04    0.02
   2   7 -12    0.01    0.02
  -2   7  12    0.04    0.02
   1  -7 -12    0.03    0.02
  -1   7  12    0.02    0.02
   1   7 -12    0.01    0.01
   0  -7  12    0.00    0.01
   0   7  12   -0.02    0.01
   0   7 -12    0.02    0.02
   1  -7  12    1.10    0.06
   1   7  12    1.08    0.06
  -1   7 -12    1.01    0.06
   2  -7  12    0.92    0.06
  -2  -7 -12    0.88    0.06
  -2   7 -12    0.98    0.07
  -4  -8  12    1.13    0.07
   4   8 -12    1.32    0.07
  -3  -8  12    0.50    0.05
   3  -8 -12    0.46    0.05
   3   8 -12    0.50    0.05
  -3   8  12    0.43    0.05
   3   8 -12    0.57    0.06
   2  -8 -12    0.90    0.06
  -2   8  12    0.91    0.06
   2   8 -12    0.89    0.06
   1  -8 -12    0.40    0.04
   1   8 -12    0.35    0.04
  -1   8  12    0.29    0.04
   0   8 -12    0.00    0.02
   0   8  12    0.00    0.01
   1  -8  12    0.25    0.03
  -1   8 -12    0.21    0.04
   2  -8  12    1.97    0.09
  -2  -8 -12    2.00    0.09
  -2   8 -12    2.05    0.10
  -3  -9  12    0.14    0.03
   3  -9 -12    0.08    0.03
  -3   9  12    0.10    0.03
   3   9 -12    0.10    0.03
   2  -9 -12    0.29    0.04
   2   9 -12    0.22    0.04
  -2   9  12    0.30    0.04
   1  -9 -12    1.55    0.08
   1   9 -12    1.66    0.08
  -1   9  12    1.76    0.08
   0   9 -12    0.02    0.02
  -1   9 -12    0.02    0.02
   2 -10 -12    3.29    0.13
   2  10 -12    3.17    0.12
  -2  10  12    3.70    0.12
   1 -10 -12    0.19    0.03
   1  10 -12    0.30    0.04
   0  10 -12    0.01    0.02
   1 -11 -12    1.13    0.07
   5   0 -13    0.00    0.02
   5   0 -13    0.00    0.02
  -5   0  13    0.01    0.02
  -4   0  13   -0.01    0.01
   4   0 -13    0.00    0.01
   4   0 -13   -0.01    0.01
   3   0 -13    0.01    0.02
   3   0 -13   -0.02    0.01
  -3   0  13    0.00    0.01
   2   0 -13   -0.01    0.01
  -2   0  13    0.00    0.01
  -1   0  13   -0.01    0.01
   1   0 -13    0.00    0.01
   0   0  13    0.01    0.01
   0   0 -13   -0.01    0.01
  -1   0 -13    0.02    0.01
   1   0  13   -0.01    0.01
  -2   0 -13    0.01    0.02
   2   0  13    0.01    0.02
   3   0  13    0.00    0.02
  -3   0 -13   -0.01    0.02
   5  -1 -13    0.07    0.02
   5  -1 -13    0.12    0.03
   5   1 -13    0.05    0.02
  -5   1  13    0.05    0.02
   5   1 -13    0.07    0.03
   4  -1 -13    0.17    0.03
   4  -1 -13    0.16    0.03
  -4  -1  13    0.20    0.03
   4   1 -13    0.19    0.03
  -4   1  13    0.17    0.03
   4   1 -13    0.16    0.03
   3  -1 -13    0.54    0.04
  -3  -1  13    0.56    0.04
   3  -1 -13    0.58    0.04
  -3   1  13    0.45    0.04
   3   1 -13    0.49    0.04
   3   1 -13    0.61    0.04
  -2  -1  13    7.20    0.17
   2  -1 -13    7.13    0.17
   2   1 -13    7.36    0.17
  -2   1  13    6.91    0.17
  -1  -1  13    1.09    0.06
  -1   1  13    1.09    0.06
   1   1 -13    1.23    0.05
   0  -1 -13    0.03    0.01
   0  -1  13    0.03    0.02
   0   1 -13   -0.01    0.01
   0   1  13    0.02    0.01
  -1  -1 -13    0.64    0.04
   1  -1  13    0.62    0.04
   1   1  13    0.71    0.05
  -1   1 -13    0.66    0.04
  -2  -1 -13    2.01    0.08
   2  -1  13    1.89    0.08
  -2   1 -13    1.83    0.08
   2   1  13    1.82    0.08
   3  -1  13    4.68    0.14
  -3  -1 -13    4.51    0.15
  -3   1 -13    4.48    0.15
   3   1  13    4.59    0.14
   5  -2 -13    1.34    0.08
   5  -2 -13    1.44    0.07
   5   2 -13    1.38    0.08
  -5   2  13    1.46    0.08
   5   2 -13    1.37    0.07
  -4  -2  13    0.00    0.01
   4  -2 -13   -0.01    0.01
   4  -2 -13    0.00    0.01
  -4   2  13    0.01    0.02
   4   2 -13   -0.01    0.01
   4   2 -13    0.00    0.01
   3  -2 -13    0.13    0.02
   3  -2 -13    0.10    0.02
  -3  -2  13    0.06    0.02
   3   2 -13    0.07    0.02
   3   2 -13    0.13    0.03
  -3   2  13    0.09    0.02
  -2  -2  13    1.12    0.06
   2  -2 -13    1.15    0.06
   2   2 -13    1.18    0.06
  -2   2  13    1.05    0.06
  -1  -2  13    0.01    0.01
  -1   2  13    0.03    0.02
   1   2 -13    0.00    0.01
   0  -2 -13    2.01    0.07
   0  -2  13    1.90    0.08
   0   2  13    2.00    0.08
   0   2 -13    1.92    0.08
   1  -2  13    0.42    0.04
  -1  -2 -13    0.35    0.04
   1   2  13    0.36    0.04
  -1   2 -13    0.35    0.04
   2  -2  13    0.17    0.03
  -2  -2 -13    0.18    0.03
   2   2  13    0.25    0.03
  -2   2 -13    0.18    0.03
   3  -2  13    0.56    0.06
   3   2  13    0.68    0.05
   5  -3 -13    0.09    0.03
  -5   3  13    0.16    0.03
   5   3 -13    0.10    0.03
   5   3 -13    0.11    0.03
   4  -3 -13    0.79    0.06
   4  -3 -13    0.70    0.05
   4   3 -13    0.65    0.05
  -4   3  13    0.68    0.05
   4   3 -13    0.63    0.05
  -3  -3  13    0.04    0.02
   3  -3 -13    0.02    0.02
   3  -3 -13    0.01    0.02
   3   3 -13   -0.02    0.01
   3   3 -13    0.00    0.01
  -3   3  13    0.00    0.02
   2  -3 -13    0.30    0.03
  -2  -3  13    0.31    0.03
  -2   3  13    0.35    0.04
  -1  -3  13    0.18    0.03
  -1   3  13    0.19    0.03
   1   3 -13    0.16    0.03
   0  -3  13    0.27    0.03
   0  -3 -13    0.32    0.03
   0   3  13    0.30    0.04
   0   3 -13    0.33    0.04
  -1  -3 -13    0.58    0.04
   1   3  13    0.49    0.05
  -1   3 -13    0.57    0.04
  -2  -3 -13    0.43    0.04
   2  -3  13    0.36    0.04
   2   3  13    0.47    0.05
  -2   3 -13    0.33    0.04
  -3  -3 -13    1.20    0.07
   3  -3  13    1.17    0.07
  -3   3 -13    1.25    0.07
   3   3  13    1.28    0.07
   5  -4 -13    0.20    0.03
   4  -4 -13    1.28    0.07
   4  -4 -13    1.41    0.07
   4   4 -13    1.32    0.07
  -4   4  13    1.34    0.07
   4   4 -13    1.39    0.07
   3  -4 -13    0.87    0.05
  -3   4  13    0.91    0.06
   3   4 -13    0.86    0.05
   3   4 -13    0.98    0.06
   2  -4 -13    0.08    0.02
  -2  -4  13    0.10    0.02
  -2   4  13    0.07    0.02
   2   4 -13    0.11    0.02
  -1  -4  13    0.72    0.04
   1   4 -13    0.73    0.05
  -1   4  13    0.66    0.05
   0  -4  13    1.25    0.06
   0   4 -13    1.28    0.06
   0   4  13    1.25    0.06
  -1  -4 -13    0.36    0.04
   1  -4  13    0.31    0.04
   1   4  13    0.33    0.04
  -1   4 -13    0.26    0.04
   2  -4  13    1.32    0.07
  -2  -4 -13    1.33    0.07
   2   4  13    1.16    0.06
  -2   4 -13    1.16    0.07
   3  -4  13    2.42    0.10
  -3   4 -13    2.56    0.11
   3   4  13    2.42    0.10
   4  -5 -13    0.01    0.02
   4  -5 -13   -0.01    0.01
  -4  -5  13    0.00    0.02
   4   5 -13    0.03    0.02
  -4   5  13    0.01    0.02
   4   5 -13   -0.01    0.02
  -3  -5  13    0.55    0.04
   3  -5 -13    0.51    0.04
   3   5 -13    0.64    0.05
  -3   5  13    0.60    0.05
   2  -5 -13    1.10    0.06
   2   5 -13    0.98    0.05
  -2   5  13    1.10    0.06
  -1  -5  13    5.37    0.14
   1   5 -13    5.61    0.15
  -1   5  13    5.39    0.15
   0  -5  13    0.02    0.02
   0   5 -13    0.04    0.02
   0   5  13    0.01    0.01
   1  -5  13    0.75    0.05
  -1  -5 -13    0.75    0.05
  -1   5 -13    0.76    0.05
   1   5  13    0.72    0.05
  -2  -5 -13    1.23    0.07
   2  -5  13    1.14    0.06
  -2   5 -13    1.15    0.07
   2   5  13    1.24    0.06
  -3  -5 -13    0.09    0.03
  -4  -6  13    0.12    0.03
   4  -6 -13    0.16    0.03
  -4   6  13    0.15    0.03
   4   6 -13    0.16    0.03
  -3  -6  13    0.56    0.05
   3  -6 -13    0.50    0.05
  -3   6  13    0.62    0.06
   3   6 -13    0.70    0.05
   2  -6 -13    0.74    0.05
   2   6 -13    0.97    0.06
  -2   6  13    0.86    0.05
   1  -6 -13    0.16    0.03
   1   6 -13    0.21    0.03
  -1   6  13    0.14    0.03
   0  -6  13    0.02    0.02
   0   6  13   -0.01    0.01
   0   6 -13    0.01    0.02
   1  -6  13    0.38    0.04
   1   6  13    0.38    0.04
  -1   6 -13    0.42    0.05
  -2  -6 -13    1.15    0.06
   2  -6  13    1.10    0.06
   2   6  13    1.05    0.06
  -2   6 -13    1.29    0.07
  -4  -7  13    0.14    0.03
   4   7 -13    0.12    0.03
   3  -7 -13    0.18    0.03
  -3  -7  13    0.17    0.03
   3   7 -13    0.23    0.03
  -3   7  13    0.20    0.04
   2  -7 -13    0.00    0.02
   2   7 -13    0.02    0.02
  -2   7  13    0.00    0.02
   1  -7 -13    6.16    0.17
   1   7 -13    6.29    0.17
  -1   7  13    6.16    0.17
   0   7  13    0.03    0.02
   0   7 -13    0.02    0.02
   1  -7  13    0.90    0.06
  -1   7 -13    0.91    0.06
   1   7  13    0.92    0.06
   2  -7  13    1.00    0.06
  -2  -7 -13    1.07    0.06
  -2   7 -13    1.12    0.07
   3  -8 -13    0.34    0.05
   3   8 -13    0.30    0.04
  -3   8  13    0.35    0.04
   2  -8 -13    0.16    0.03
   2   8 -13    0.22    0.03
  -2   8  13    0.26    0.04
   1  -8 -13    0.00    0.02
   1   8 -13    0.00    0.02
  -1   8  13    0.01    0.02
   0   8 -13    1.06    0.07
   0   8  13    1.07    0.06
  -1   8 -13    1.12    0.07
  -2  -8 -13    0.75    0.06
   2  -8  13    0.73    0.05
   3   9 -13    0.18    0.03
   2  -9 -13   -0.02    0.02
   2   9 -13    0.00    0.02
  -2   9  13    0.00    0.02
   1  -9 -13    0.25    0.04
   1   9 -13    0.26    0.04
  -1   9  13    0.21    0.04
   0   9 -13    1.90    0.09
  -2  10  13    0.05    0.02
   1 -10 -13    0.06    0.03
  -5   0  14    2.64    0.10
   4   0 -14    1.60    0.08
  -4   0  14    1.62    0.08
   4   0 -14    1.76    0.08
   3   0 -14    1.35    0.07
   3   0 -14    1.40    0.07
  -3   0  14    1.47    0.07
  -2   0  14    0.03    0.02
  -1   0  14    1.28    0.06
   0   0  14   11.57    0.25
   0   0 -14   10.88    0.24
  -1   0 -14    2.78    0.10
   1   0  14    2.85    0.10
  -2   0 -14    0.33    0.04
   2   0  14    0.33    0.04
   3   0  14    2.48    0.10
  -3   0 -14    2.49    0.10
  -5   1  14    0.15    0.03
  -4  -1  14    0.02    0.02
   4  -1 -14    0.03    0.02
   4  -1 -14    0.00    0.02
   4   1 -14   -0.01    0.01
   4   1 -14   -0.01    0.02
  -4   1  14    0.00    0.02
   3  -1 -14    0.34    0.04
  -3  -1  14    0.30    0.04
   3  -1 -14    0.36    0.04
  -3   1  14    0.32    0.04
   3   1 -14    0.38    0.04
   3   1 -14    0.40    0.04
  -2  -1  14    0.00    0.01
  -2   1  14    0.01    0.02
  -1  -1  14    0.07    0.02
   1   1 -14    0.12    0.02
  -1   1  14    0.10    0.02
   0  -1 -14    0.69    0.04
   0  -1  14    0.58    0.04
   0   1  14    0.69    0.05
   0   1 -14    0.74    0.05
   1  -1  14    0.30    0.04
  -1  -1 -14    0.28    0.04
   1   1  14    0.27    0.04
  -1   1 -14    0.31    0.04
   2  -1  14    0.31    0.04
  -2  -1 -14    0.44    0.05
  -2   1 -14    0.41    0.05
   2   1  14    0.43    0.05
   3   1  14    1.40    0.08
   4  -2 -14    0.25    0.04
   4  -2 -14    0.20    0.04
   4   2 -14    0.25    0.04
   4   2 -14    0.21    0.03
  -4   2  14    0.18    0.03
   3  -2 -14    1.55    0.07
  -3  -2  14    1.53    0.07
   3   2 -14    1.49    0.07
  -3   2  14    1.45    0.07
   3   2 -14    1.53    0.07
   2  -2 -14    1.93    0.08
  -2  -2  14    2.06    0.08
  -2   2  14    1.92    0.08
  -1  -2  14    1.26    0.06
   1   2 -14    1.34    0.06
  -1   2  14    1.24    0.06
   0  -2  14    0.03    0.02
   0  -2 -14    0.01    0.01
   0   2  14    0.00    0.01
   0   2 -14    0.00    0.01
   1  -2  14    0.18    0.03
  -1  -2 -14    0.22    0.03
  -1   2 -14    0.22    0.03
   1   2  14    0.20    0.03
   2  -2  14    0.10    0.03
  -2  -2 -14    0.10    0.03
  -2   2 -14    0.09    0.03
   2   2  14    0.10    0.03
   3   2  14    0.06    0.02
   4  -3 -14    0.20    0.04
   4  -3 -14    0.12    0.03
   4   3 -14    0.14    0.03
  -4   3  14    0.13    0.03
   4   3 -14    0.15    0.03
   3  -3 -14    2.06    0.09
  -3  -3  14    2.31    0.08
   3   3 -14    2.35    0.09
   3   3 -14    2.23    0.09
  -3   3  14    2.23    0.09
  -2  -3  14    0.58    0.04
   2  -3 -14    0.60    0.04
  -2   3  14    0.65    0.05
  -1  -3  14    0.20    0.03
  -1   3  14    0.19    0.03
   1   3 -14    0.20    0.03
   0  -3  14    0.39    0.04
   0   3 -14    0.41    0.04
   0   3  14    0.51    0.05
   1  -3  14    0.03    0.02
  -1  -3 -14    0.03    0.02
   1   3  14    0.06    0.02
  -1   3 -14    0.09    0.02
   2  -3  14    0.08    0.02
  -2  -3 -14    0.09    0.03
   2   3  14    0.07    0.02
  -2   3 -14    0.10    0.03
   4  -4 -14    0.27    0.04
   4  -4 -14    0.31    0.04
  -4   4  14    0.33    0.04
   4   4 -14    0.28    0.04
   4   4 -14    0.38    0.04
   3  -4 -14    0.08    0.02
  -3   4  14    0.10    0.03
   3   4 -14    0.08    0.03
   3   4 -14    0.05    0.02
  -2  -4  14    0.62    0.04
   2  -4 -14    0.58    0.04
  -2   4  14    0.44    0.05
  -1  -4  14    0.01    0.01
   1   4 -14    0.01    0.02
  -1   4  14    0.04    0.02
   0  -4  14    0.23    0.03
   0   4  14    0.25    0.03
   0   4 -14    0.20    0.03
   1  -4  14    0.11    0.03
  -1  -4 -14    0.11    0.02
  -1   4 -14    0.05    0.02
   1   4  14    0.08    0.02
  -2  -4 -14    3.06    0.11
   2  -4  14    3.05    0.11
  -2   4 -14    2.93    0.11
   2   4  14    2.94    0.11
  -4  -5  14    0.26    0.04
   4  -5 -14    0.29    0.04
  -4   5  14    0.26    0.04
   4   5 -14    0.32    0.04
   4   5 -14    0.28    0.04
   3  -5 -14    0.29    0.04
  -3   5  14    0.29    0.04
   2  -5 -14    0.02    0.02
  -2   5  14    0.00    0.02
   2   5 -14    0.00    0.02
  -1  -5  14    0.03    0.02
  -1   5  14    0.00    0.01
   1   5 -14    0.05    0.02
   0  -5  14    1.25    0.06
   0   5  14    1.35    0.07
   0   5 -14    1.31    0.07
   1  -5  14    0.02    0.02
   1   5  14    0.03    0.02
  -1   5 -14    0.02    0.02
   2  -5  14    1.84    0.09
  -2  -5 -14    1.85    0.08
  -2   5 -14    2.08    0.10
   2   5  14    1.85    0.08
  -4  -6  14    1.22    0.07
   4   6 -14    1.30    0.07
   3  -6 -14    0.25    0.04
  -3   6  14    0.33    0.04
   2  -6 -14    0.52    0.04
  -2   6  14    0.56    0.05
   2   6 -14    0.62    0.05
  -1   6  14    0.21    0.03
   1   6 -14    0.18    0.03
   0  -6  14    0.65    0.05
   0   6 -14    0.70    0.05
   0   6  14    0.64    0.05
   1  -6  14    0.05    0.02
   1   6  14    0.10    0.02
  -1   6 -14    0.08    0.03
   2  -6  14    2.11    0.09
  -2  -6 -14    2.43    0.10
   2   6  14    2.19    0.09
   3  -7 -14    0.63    0.05
  -3   7  14    0.70    0.05
   2  -7 -14    0.23    0.04
   2   7 -14    0.17    0.03
  -2   7  14    0.23    0.04
  -1   7  14    0.32    0.04
   1   7 -14    0.33    0.04
   0   7 -14    0.41    0.05
   0   7  14    0.41    0.04
   1  -7  14    0.10    0.03
   1   7  14    0.10    0.03
  -1   7 -14    0.07    0.03
   2  -8 -14    0.97    0.06
   2   8 -14    0.89    0.06
  -2   8  14    0.84    0.06
  -1   8  14    0.09    0.03
   1   8 -14    0.12    0.03
   0   8  14    0.16    0.03
   0   8 -14    0.12    0.03
   2  -9 -14    0.24    0.04
  -1   9  14    0.00    0.02
   4   0 -15    0.02    0.02
  -4   0  15   -0.01    0.02
   4   0 -15   -0.01    0.02
  -3   0  15    0.00    0.01
   3   0 -15    0.00    0.02
  -2   0  15   -0.01    0.01
  -1   0  15    0.01    0.02
   0   0 -15    0.06    0.02
   0   0  15    0.03    0.02
   1   0  15   -0.01    0.01
  -1   0 -15    0.00    0.02
  -2   0 -15    0.00    0.02
   2   0  15    0.03    0.02
   4  -1 -15    0.61    0.05
   4  -1 -15    0.67    0.05
  -4  -1  15    0.72    0.05
   4   1 -15    0.70    0.05
  -4   1  15    0.71    0.05
   4   1 -15    0.68    0.05
  -3  -1  15    1.33    0.07
   3  -1 -15    1.41    0.07
  -3   1  15    1.48    0.07
  -2  -1  15    0.29    0.04
  -2   1  15    0.28    0.04
  -1  -1  15    0.35    0.04
  -1   1  15    0.50    0.05
   0  -1  15    0.00    0.01
   0   1  15   -0.01    0.01
   0   1 -15    0.01    0.02
  -1  -1 -15    0.83    0.05
   1  -1  15    0.89    0.06
  -1   1 -15    0.87    0.06
   1   1  15    0.88    0.06
   2  -1  15    2.36    0.10
  -2  -1 -15    2.24    0.09
   2   1  15    2.22    0.10
  -2   1 -15    2.20    0.10
   4  -2 -15    0.15    0.03
   4  -2 -15    0.13    0.03
   4   2 -15    0.06    0.03
   4   2 -15    0.17    0.03
  -4   2  15    0.14    0.03
  -3  -2  15   -0.01    0.01
   3  -2 -15    0.02    0.02
  -3   2  15    0.02    0.02
  -2  -2  15    0.26    0.04
  -2   2  15    0.27    0.04
  -1  -2  15    0.21    0.03
  -1   2  15    0.25    0.04
   0  -2  15    0.32    0.04
   0   2  15    0.40    0.04
   0   2 -15    0.39    0.04
   1  -2  15    0.35    0.04
  -1  -2 -15    0.33    0.04
  -1   2 -15    0.27    0.04
   1   2  15    0.28    0.04
   2  -2  15    2.47    0.10
  -2  -2 -15    2.53    0.10
  -2   2 -15    2.36    0.10
   2   2  15    2.42    0.10
   4  -3 -15   -0.02    0.02
   4   3 -15   -0.02    0.02
   4   3 -15   -0.01    0.02
  -4   3  15    0.00    0.02
   3  -3 -15    0.05    0.02
  -3   3  15    0.06    0.02
  -2  -3  15    0.11    0.02
  -2   3  15    0.11    0.03
  -1  -3  15    0.31    0.04
  -1   3  15    0.24    0.04
   1   3 -15    0.33    0.04
   0  -3  15    0.06    0.02
   0   3 -15    0.03    0.02
   0   3  15    0.06    0.02
  -1  -3 -15    0.88    0.06
   1  -3  15    0.90    0.06
  -1   3 -15    0.93    0.06
   1   3  15    0.71    0.05
   2  -3  15    0.87    0.06
  -2  -3 -15    1.02    0.06
  -2   3 -15    0.92    0.06
   2   3  15    0.86    0.06
   4  -4 -15    0.30    0.04
   4   4 -15    0.35    0.05
   4   4 -15    0.31    0.04
   3  -4 -15    0.11    0.03
  -3   4  15    0.04    0.02
  -2  -4  15    0.08    0.02
  -2   4  15    0.09    0.03
  -1  -4  15    0.51    0.05
   1   4 -15    0.49    0.05
  -1   4  15    0.51    0.05
   0  -4  15    1.42    0.07
   0   4  15    1.47    0.07
   0   4 -15    1.51    0.08
   1  -4  15    0.07    0.02
   1   4  15    0.02    0.02
  -1   4 -15    0.06    0.03
  -2  -4 -15    3.71    0.13
   2   4  15    3.61    0.13
  -4  -5  15    0.06    0.03
   4   5 -15    0.08    0.03
   3  -5 -15    0.85    0.06
  -3   5  15    0.82    0.06
  -2   5  15    2.98    0.11
  -1  -5  15    0.63    0.05
   1   5 -15    0.70    0.05
  -1   5  15    0.72    0.05
   0  -5  15    0.43    0.05
   0   5 -15    0.51    0.05
   0   5  15    0.32    0.04
   1  -5  15    2.86    0.11
  -1   5 -15    2.82    0.11
   1   5  15    2.81    0.11
  -2  -5 -15    0.36    0.04
   3  -6 -15    0.66    0.05
   2   6 -15    0.02    0.02
  -2   6  15    0.03    0.02
   1   6 -15    0.06    0.02
  -1   6  15    0.13    0.03
   0  -6  15    0.77    0.05
   0   6 -15    0.67    0.05
   0   6  15    0.74    0.05
   1  -6  15    0.37    0.04
   1   6  15    0.40    0.04
  -2   7  15    1.02    0.07
   2   7 -15    1.00    0.06
   1   7 -15    0.00    0.02
  -1   7  15    0.01    0.02
   0   7  15   -0.01    0.02
   0   7 -15    0.01    0.02
   1  -7  15    1.13    0.07
   1   7  15    0.98    0.06
  -1   8  15    0.00    0.02
   0   8  15    0.91    0.06
   4   0 -16    0.26    0.04
  -4   0  16    0.14    0.03
  -3   0  16    0.35    0.04
  -2   0  16    0.08    0.03
  -1   0  16    0.99    0.06
   0   0  16   -0.01    0.01
   1   0  16    0.26    0.04
  -1   0 -16    0.30    0.04
  -4  -1  16    0.74    0.06
   4  -1 -16    0.76    0.06
   4   1 -16    0.85    0.06
  -3  -1  16    0.01    0.02
  -3   1  16    0.05    0.02
  -2  -1  16    0.22    0.03
  -2   1  16    0.22    0.04
  -1  -1  16    2.35    0.10
  -1   1  16    2.50    0.10
   0  -1  16    0.06    0.02
   0   1  16    0.08    0.03
   0   1 -16    0.07    0.02
   1  -1  16    1.02    0.07
  -1  -1 -16    1.04    0.06
  -1   1 -16    1.04    0.06
   1   1  16    0.92    0.06
   4  -2 -16    0.11    0.03
  -3  -2  16    0.08    0.03
  -3   2  16    0.09    0.03
  -2  -2  16    0.09    0.02
  -2   2  16    0.10    0.03
  -1  -2  16    0.31    0.04
  -1   2  16    0.27    0.04
   0  -2  16    0.23    0.04
   0   2 -16    0.20    0.03
   0   2  16    0.20    0.04
   1  -2  16    0.57    0.06
  -1  -2 -16    0.67    0.05
   1   2  16    0.66    0.05
  -1   2 -16    0.73    0.06
  -3   3  16    0.08    0.03
  -2  -3  16   -0.01    0.01
  -2   3  16    0.00    0.02
  -1  -3  16    2.73    0.10
  -1   3  16    2.67    0.10
   0  -3  16    1.97    0.09
   0   3  16    2.04    0.09
   0   3 -16    2.09    0.09
   1  -3  16    0.31    0.04
  -1   3 -16    0.30    0.04
   1   3  16    0.27    0.04
  -2   4  16    0.21    0.04
  -1  -4  16    1.11    0.06
  -1   4  16    1.15    0.07
   1   4 -16    1.17    0.07
   0  -4  16    0.04    0.02
   0   4  16    0.01    0.02
   0   4 -16    0.00    0.02
   1  -4  16    2.59    0.10
   1   4  16    2.65    0.11
  -1   4 -16    2.52    0.11
  -2   5  16    0.11    0.03
  -1  -5  16    1.40    0.07
  -1   5  16    1.54    0.08
   1   5 -16    1.64    0.08
   0  -5  16    0.50    0.05
   0   5 -16    0.51    0.05
   0   5  16    0.51    0.05
   1   6 -16    0.06    0.02
  -1   6  16    0.03    0.02
   0  -6  16    0.29    0.04
  -3   0  17    0.01    0.02
  -2   0  17    0.01    0.02
  -1   0  17    0.00    0.02
   0   0  17   -0.01    0.02
  -1   0 -17   -0.01    0.02
  -3  -1  17    0.05    0.02
  -2  -1  17    0.03    0.02
  -2   1  17    0.05    0.02
  -1  -1  17    0.77    0.06
  -1   1  17    0.82    0.06
   0  -1  17    0.10    0.03
   0   1  17    0.06    0.02
  -1   1 -17    0.03    0.02
  -3  -2  17   -0.01    0.02
  -2  -2  17    0.07    0.03
  -2   2  17    0.06    0.02
  -1  -2  17    0.02    0.02
  -1   2  17    0.00    0.02
   0  -2  17    1.19    0.07
   0   2 -17    1.23    0.07
   0   2  17    1.23    0.07
  -2  -3  17    0.15    0.03
  -1  -3  17    0.00    0.02
  -1   3  17    0.01    0.02
   0  -3  17    1.36    0.07
   0   3 -17    1.48    0.08
  -1  -4  17    0.96    0.06
   0   4 -17    0.02    0.02
   0   0   0    0.00    0.00
;
_shelx_hkl_checksum               50626
_shelx_SHELXL_version_number      '2014/7'

_publcif_info_exptl_table_max_cols 4
_publcif_info_exptl_table_use_headnotes n

loop_
_publcif_info_datablock.id
_publcif_info_datablock.publ_exptl
_publcif_info_datablock.publ_geom
_publcif_info_datablock.structure
'{a7b9949c-d00b-4a9e-a8b2-725f9ea0c2f2}' y y y
'{fead5a71-4af1-45ce-910e-d336321123d5}' y y y

loop_
_publcif_info_exptl_table_extra_item
sin_theta_over_lambda_max

loop_
_publcif_info_exptl_table_header_item
?

loop_
_publcif_info_tables.block_id
_publcif_info_tables.reference_item
"{a7b9949c-d00b-4a9e-a8b2-725f9ea0c2f2}" "_publcif_info_datablock.publ_exptl"
"{a7b9949c-d00b-4a9e-a8b2-725f9ea0c2f2}" "_geom_hbond_atom_site_label_D"
"{fead5a71-4af1-45ce-910e-d336321123d5}" "_geom_hbond_atom_site_label_D"

loop_
_publcif_info_cif.paper_type
 EE
