# Supplementary material for: Crystal structures of 5,5′-bis(­hydroxy­methyl)-3,3′-biisoxazole and 4,4′,5,5′-tetrakis­(hydroxy­methyl)-3,3′-biisoxazole
Source: Acta Crystallogr E Crystallogr Commun. 2018 Jan 19;74(Pt 2):196–200. doi: 10.1107/S2056989018000828 (PMC5956336; doi:10.1107/S2056989018000828)
Supplement: Supplementary file 3 [file e-74-00196-2sup2.hkl]

data_2                                                                          
_shelx_title ' as in P2(1)/c'                                                   
_shelx_refln_list_code          4                                               
_shelx_F_calc_maximum      116.72                                               
_exptl_crystal_F_000       268.00                                               
_reflns_d_resolution_high  0.6850                                               
                                                                                
loop_                                                                           
 _space_group_symop_operation_xyz                                               
 'x, y, z'                                                                      
 '-x, y+1/2, -z+1/2'                                                            
 '-x, -y, -z'                                                                   
 'x, -y-1/2, z-1/2'                                                             
                                                                                
_cell_length_a     4.5379                                                       
_cell_length_b     9.9195                                                       
_cell_length_c    12.0177                                                       
_cell_angle_alpha  90.000                                                       
_cell_angle_beta   99.931                                                       
_cell_angle_gamma  90.000                                                       
                                                                                
_shelx_F_squared_multiplier     1.000                                           
                                                                                
loop_                                                                           
 _refln_index_h                                                                 
 _refln_index_k                                                                 
 _refln_index_l                                                                 
 _refln_F_squared_calc                                                          
 _refln_F_squared_meas                                                          
 _refln_F_squared_sigma                                                         
 _refln_observed_status                                                         
   1   0   0        656.06        658.28         6.55 o                         
   2   0   0         59.28         49.52         0.91 o                         
   3   0   0         61.46         70.88         1.19 o                         
   4   0   0          5.64          3.96         0.47 o                         
   5   0   0         37.90         31.44         1.22 o                         
   6   0   0        126.66        130.92         3.05 o                         
   1   1   0        247.14        247.92         1.83 o                         
   2   1   0        200.77        204.75         1.70 o                         
   3   1   0        274.10        293.61         2.48 o                         
   4   1   0         12.64         13.38         0.58 o                         
   5   1   0         34.68         31.88         0.92 o                         
   6   1   0         17.31         17.24         1.11 o                         
   0   2   0       2825.16       2663.86        56.59 o                         
   1   2   0       1674.68       1611.57         9.78 o                         
   2   2   0        540.51        542.33         3.68 o                         
   3   2   0         91.82         89.49         1.29 o                         
   4   2   0         39.34         45.49         0.76 o                         
   5   2   0         29.23         27.61         0.70 o                         
   6   2   0         15.37         16.89         1.22 o                         
   1   3   0        549.87        533.71         4.22 o                         
   2   3   0        165.55        166.83         1.23 o                         
   3   3   0        332.53        339.22         3.41 o                         
   4   3   0         54.08         50.43         0.66 o                         
   5   3   0         52.01         53.27         2.22 o                         
   6   3   0         19.53         19.01         1.39 o                         
   0   4   0        208.04        223.35         5.17 o                         
   1   4   0        413.86        420.51         3.96 o                         
   2   4   0        142.80        151.91         1.58 o                         
   3   4   0         64.69         62.65         0.82 o                         
   4   4   0         11.91         13.06         0.59 o                         
   5   4   0          5.02          4.45         0.45 o                         
   6   4   0         23.52         25.81         1.49 o                         
   1   5   0         43.35         35.64         0.67 o                         
   2   5   0        142.22        137.92         1.54 o                         
   3   5   0         20.77         19.29         0.53 o                         
   4   5   0          0.05         -0.10         0.20 o                         
   5   5   0         61.30         66.38         1.72 o                         
   6   5   0         48.56         54.04         4.11 o                         
   0   6   0        966.97        975.20        26.28 o                         
   1   6   0        590.69        591.09         5.00 o                         
   2   6   0         69.01         78.13         1.11 o                         
   3   6   0         43.27         45.09         0.94 o                         
   4   6   0         63.62         58.66         1.58 o                         
   5   6   0         49.25         48.57         1.42 o                         
   1   7   0        435.33        430.55         3.80 o                         
   2   7   0         72.78         67.00         1.03 o                         
   3   7   0          2.68          1.18         0.22 o                         
   4   7   0         90.32         95.58         1.71 o                         
   5   7   0         38.22         37.53         1.36 o                         
   0   8   0        179.15        183.68         3.18 o                         
   1   8   0         61.69         62.99         0.97 o                         
   2   8   0          9.35          7.09         0.36 o                         
   3   8   0          5.16          6.18         0.40 o                         
   4   8   0          7.47          6.50         0.63 o                         
   5   8   0         16.28         15.86         1.24 o                         
   1   9   0         91.83         85.87         1.27 o                         
   2   9   0        187.36        190.01         2.23 o                         
   3   9   0        115.11        113.23         2.44 o                         
   4   9   0          2.36          2.96         0.87 o                         
   5   9   0          0.23          0.26         0.45 o                         
   0  10   0        283.97        261.50         4.57 o                         
   1  10   0         34.76         31.09         1.45 o                         
   2  10   0          0.32          0.62         0.28 o                         
   3  10   0         22.39         20.68         0.82 o                         
   4  10   0         15.27         16.11         1.04 o                         
   1  11   0          3.80          3.72         0.45 o                         
   2  11   0          1.75          1.75         0.51 o                         
   3  11   0          4.33          4.13         0.51 o                         
   4  11   0          2.29          2.11         0.52 o                         
   0  12   0        288.48        295.69         5.24 o                         
   1  12   0          7.29          8.75         0.59 o                         
   2  12   0         43.08         48.09         1.58 o                         
   3  12   0         50.17         45.60         1.58 o                         
   1  13   0          1.34          1.44         0.45 o                         
   2  13   0         57.93         70.34         1.95 o                         
   0  14   0          0.60         -0.20         0.55 o                         
   1  14   0          3.55          3.41         0.80 o                         
  -6   1   1        101.33        103.96         2.35 o                         
  -5   1   1         98.03        103.36         1.35 o                         
  -4   1   1         87.94         83.54         1.09 o                         
  -3   1   1        589.64        624.54         4.71 o                         
  -2   1   1        693.33        680.32         5.36 o                         
  -1   1   1       1728.53       1700.48        17.25 o                         
   0   1   1        220.52        233.63         1.47 o                         
   1   1   1        414.15        430.24         3.12 o                         
   2   1   1        579.00        611.27         4.50 o                         
   3   1   1        367.26        393.73         3.17 o                         
   4   1   1         60.65         61.87         0.96 o                         
   5   1   1         29.64         33.06         1.04 o                         
   6   1   1         54.66         55.26         2.74 o                         
  -6   2   1          0.83          0.91         0.39 o                         
  -5   2   1         14.05         17.08         0.81 o                         
  -4   2   1         31.81         28.27         0.69 o                         
  -3   2   1         21.83         21.57         0.44 o                         
  -2   2   1        464.69        501.95         3.44 o                         
  -1   2   1        431.63        440.57         2.78 o                         
   0   2   1        260.63        266.05         1.84 o                         
   1   2   1          8.45          6.02         0.15 o                         
   2   2   1          0.88          0.48         0.22 o                         
   3   2   1        263.21        246.87         2.01 o                         
   4   2   1          6.83          6.77         0.34 o                         
   5   2   1         95.51         93.61         1.88 o                         
   6   2   1          7.47          8.62         1.18 o                         
  -6   3   1          4.72          4.44         0.65 o                         
  -5   3   1         14.73         14.37         0.48 o                         
  -4   3   1          3.96          3.53         0.26 o                         
  -3   3   1        110.59        112.58         1.08 o                         
  -2   3   1        368.62        377.73         2.68 o                         
  -1   3   1       1317.12       1398.09         9.88 o                         
   0   3   1        432.36        450.73         4.00 o                         
   1   3   1        248.32        254.12         2.07 o                         
   2   3   1        238.03        244.50         1.86 o                         
   3   3   1         53.76         56.98         0.69 o                         
   4   3   1        202.50        197.85         1.78 o                         
   5   3   1         29.41         28.63         1.39 o                         
   6   3   1         10.05         10.19         1.57 o                         
  -6   4   1         13.44         15.40         2.55 o                         
  -5   4   1         52.27         50.18         1.06 o                         
  -4   4   1         43.48         43.28         0.75 o                         
  -3   4   1         10.43          9.63         0.32 o                         
  -2   4   1       1040.01       1074.55         7.74 o                         
  -1   4   1          9.72         16.35         0.38 o                         
   0   4   1        538.44        590.99         3.96 o                         
   1   4   1        611.36        645.80         4.70 o                         
   2   4   1        111.16        103.14         0.99 o                         
   3   4   1          3.85          5.23         0.26 o                         
   4   4   1         95.82         89.02         1.32 o                         
   5   4   1         14.40         13.63         0.91 o                         
   6   4   1         25.92         27.52         1.57 o                         
  -6   5   1          7.32          7.30         0.83 o                         
  -5   5   1          9.16          7.78         0.68 o                         
  -4   5   1         25.06         26.26         0.78 o                         
  -3   5   1        482.71        458.39         4.12 o                         
  -2   5   1          4.56          6.04         0.53 o                         
  -1   5   1        108.40        100.76         1.15 o                         
   0   5   1         97.50         84.50         0.84 o                         
   1   5   1         71.05         83.85         0.85 o                         
   2   5   1          0.93          1.10         0.31 o                         
   3   5   1        186.18        180.13         1.99 o                         
   4   5   1          0.53          0.65         0.23 o                         
   5   5   1         45.19         45.73         1.51 o                         
   6   5   1         13.73         16.50         1.39 o                         
  -5   6   1          0.11         -0.32         0.32 o                         
  -4   6   1         30.39         27.74         0.88 o                         
  -3   6   1        400.49        379.25         4.11 o                         
  -2   6   1          0.42          0.39         0.16 o                         
  -1   6   1         85.48         84.04         1.11 o                         
   0   6   1        299.83        326.47         2.46 o                         
   1   6   1          0.89          1.68         0.18 o                         
   2   6   1        194.06        189.78         2.03 o                         
   3   6   1          6.75          7.24         0.37 o                         
   4   6   1          7.76          7.63         0.68 o                         
   5   6   1          1.67          1.70         0.45 o                         
  -5   7   1          0.36          0.10         0.32 o                         
  -4   7   1         95.67         97.62         1.76 o                         
  -3   7   1        260.23        238.56         2.93 o                         
  -2   7   1         32.38         37.55         0.76 o                         
  -1   7   1          8.40          6.69         0.35 o                         
   0   7   1         43.42         44.79         0.84 o                         
   1   7   1          3.06          1.29         0.18 o                         
   2   7   1        257.72        230.12         2.41 o                         
   3   7   1         38.74         40.44         0.88 o                         
   4   7   1         34.48         33.89         1.13 o                         
   5   7   1         10.72         11.92         0.91 o                         
  -5   8   1          7.46          6.80         0.68 o                         
  -4   8   1          5.61          5.16         0.51 o                         
  -3   8   1         61.32         55.65         1.22 o                         
  -2   8   1         21.91         20.94         0.58 o                         
  -1   8   1        281.46        263.64         2.44 o                         
   0   8   1          8.64          6.75         0.28 o                         
   1   8   1        287.25        270.90         2.97 o                         
   2   8   1        231.55        209.51         2.34 o                         
   3   8   1         38.38         41.59         1.53 o                         
   4   8   1          8.46          8.79         0.73 o                         
   5   8   1          7.82          7.58         0.59 o                         
  -5   9   1         20.63         22.59         1.21 o                         
  -4   9   1          1.29          1.76         0.39 o                         
  -3   9   1          0.46          0.52         0.25 o                         
  -2   9   1         74.15         68.59         1.31 o                         
  -1   9   1        277.76        248.46         2.54 o                         
   0   9   1        593.16        563.66         5.72 o                         
   1   9   1         64.54         65.29         1.15 o                         
   2   9   1         12.25          7.80         0.43 o                         
   3   9   1          9.18         12.04         0.62 o                         
   4   9   1          0.58          0.24         0.34 o                         
   5   9   1         18.26         21.70         1.81 o                         
  -4  10   1          5.43          6.40         0.53 o                         
  -3  10   1          0.01          0.13         0.20 o                         
  -2  10   1        109.98        104.93         1.60 o                         
  -1  10   1         31.62         34.68         0.92 o                         
   0  10   1         19.41         18.41         0.67 o                         
   1  10   1          4.78          4.78         0.42 o                         
   2  10   1         20.04         18.28         0.61 o                         
   3  10   1        283.85        280.92         3.56 o                         
   4  10   1         14.52         17.79         1.13 o                         
  -4  11   1         79.81         84.67         2.16 o                         
  -3  11   1         38.80         40.59         1.08 o                         
  -2  11   1          0.55          0.16         0.26 o                         
  -1  11   1          0.42          0.71         0.30 o                         
   0  11   1          1.78          1.25         0.40 o                         
   1  11   1         10.34         11.44         0.62 o                         
   2  11   1         20.64         21.18         0.91 o                         
   3  11   1        169.76        163.00         3.98 o                         
   4  11   1          5.37          6.35         0.68 o                         
  -3  12   1         31.69         36.04         1.94 o                         
  -2  12   1          1.47          2.51         0.45 o                         
  -1  12   1          5.18          6.72         0.68 o                         
   0  12   1         34.51         41.31         1.36 o                         
   1  12   1         44.26         44.13         1.22 o                         
   2  12   1          2.59          2.00         0.54 o                         
   3  12   1          2.78          2.16         0.55 o                         
  -2  13   1         51.22         59.70         1.82 o                         
  -1  13   1          6.82          7.36         0.72 o                         
   0  13   1          0.91          0.98         0.39 o                         
   1  13   1        121.32        129.40         3.86 o                         
   2  13   1         65.51         71.26         1.95 o                         
  -1  14   1         18.39         22.15         1.71 o                         
   0  14   1          9.56          8.40         0.81 o                         
   1  14   1         33.21         37.43         1.66 o                         
  -6   0   2         44.11         44.73         1.96 o                         
  -5   0   2         10.05         10.87         0.35 o                         
  -4   0   2         64.15         76.85         1.52 o                         
  -3   0   2         49.36         51.72         0.97 o                         
  -2   0   2        432.62        494.68         4.98 o                         
  -1   0   2      13622.57      13625.33       293.03 o                         
   0   0   2        265.56        258.68         2.35 o                         
   1   0   2        539.39        606.53         4.70 o                         
   2   0   2        548.18        635.65         6.63 o                         
   3   0   2          0.75          0.30         0.20 o                         
   4   0   2         12.02         11.10         0.32 o                         
   5   0   2         55.31         58.59         1.66 o                         
   6   0   2          2.17          1.57         0.78 o                         
  -6   1   2          0.23         -0.16         0.26 o                         
  -5   1   2         42.97         43.10         0.67 o                         
  -4   1   2         29.44         26.84         0.43 o                         
  -3   1   2         12.73         10.50         0.25 o                         
  -2   1   2        470.71        477.25         3.25 o                         
  -1   1   2       3515.70       3471.87        22.54 o                         
   0   1   2         82.57         80.18         0.64 o                         
   1   1   2       2742.49       2722.27        20.24 o                         
   2   1   2        841.15        877.79         5.82 o                         
   3   1   2        308.39        296.02         2.28 o                         
   4   1   2         20.55         17.70         0.44 o                         
   5   1   2          0.01         -0.20         0.20 o                         
   6   1   2         36.99         41.93         2.35 o                         
  -6   2   2          0.72          0.69         0.32 o                         
  -5   2   2          2.84          1.86         0.22 o                         
  -4   2   2         22.68         23.03         0.47 o                         
  -3   2   2         50.87         54.37         0.66 o                         
  -2   2   2        108.59        128.92         1.08 o                         
  -1   2   2       3105.84       3080.12        23.46 o                         
   0   2   2        315.00        327.59         2.09 o                         
   1   2   2        123.44        120.14         0.96 o                         
   2   2   2         39.84         40.82         0.52 o                         
   3   2   2          2.57          3.00         0.19 o                         
   4   2   2          6.60          4.67         0.26 o                         
   5   2   2          8.29          8.66         1.12 o                         
   6   2   2         13.48         14.89         1.57 o                         
  -6   3   2         21.23         24.44         1.14 o                         
  -5   3   2         71.20         72.87         1.07 o                         
  -4   3   2         61.03         60.38         0.84 o                         
  -3   3   2         86.64         90.03         0.86 o                         
  -2   3   2         90.48         91.10         0.86 o                         
  -1   3   2        864.39        940.67         5.80 o                         
   0   3   2       5032.10       4667.59        41.64 o                         
   1   3   2         27.64         27.17         0.40 o                         
   2   3   2         10.08          8.46         0.28 o                         
   3   3   2          3.43          2.03         0.17 o                         
   4   3   2        649.90        627.79         5.46 o                         
   5   3   2         47.53         53.69         1.94 o                         
   6   3   2         94.46         96.22         2.77 o                         
  -6   4   2         32.25         31.98         1.09 o                         
  -5   4   2         19.65         20.25         0.68 o                         
  -4   4   2         90.73         86.35         1.60 o                         
  -3   4   2         39.29         35.64         0.57 o                         
  -2   4   2         47.02         47.78         0.61 o                         
  -1   4   2        568.66        591.85         3.78 o                         
   0   4   2          0.06          0.16         0.27 o                         
   1   4   2        400.46        429.92         3.97 o                         
   2   4   2        109.35        116.84         1.20 o                         
   3   4   2        145.85        148.10         1.48 o                         
   4   4   2         14.52         12.67         0.77 o                         
   5   4   2         27.16         27.91         1.57 o                         
   6   4   2          7.21          8.43         1.11 o                         
  -6   5   2         11.48         13.29         0.81 o                         
  -5   5   2         22.19         23.42         0.70 o                         
  -4   5   2         17.23         15.75         0.51 o                         
  -3   5   2         56.49         47.03         0.94 o                         
  -2   5   2          0.00          0.46         0.16 o                         
  -1   5   2        180.45        204.87         1.98 o                         
   0   5   2        269.96        261.59         2.69 o                         
   1   5   2          3.79          5.29         0.35 o                         
   2   5   2          2.78          3.14         0.23 o                         
   3   5   2         40.48         39.71         0.79 o                         
   4   5   2         69.06         63.11         1.26 o                         
   5   5   2          0.07          0.13         0.35 o                         
  -6   6   2         15.32         15.76         1.39 o                         
  -5   6   2          6.68          8.67         0.53 o                         
  -4   6   2          4.30          5.13         0.45 o                         
  -3   6   2        158.70        164.12         2.20 o                         
  -2   6   2        548.72        536.73         4.68 o                         
  -1   6   2        116.43        121.14         1.24 o                         
   0   6   2        807.56        835.96         5.68 o                         
   1   6   2        491.18        500.77         4.21 o                         
   2   6   2         64.42         59.80         0.94 o                         
   3   6   2        291.06        284.15         3.64 o                         
   4   6   2        131.91        125.71         3.07 o                         
   5   6   2          6.48          6.69         0.83 o                         
  -5   7   2         14.12         15.42         0.85 o                         
  -4   7   2         25.01         21.99         0.86 o                         
  -3   7   2         20.95         22.18         0.78 o                         
  -2   7   2        233.18        214.88         2.07 o                         
  -1   7   2         15.98         10.68         0.35 o                         
   0   7   2        250.71        244.55         2.58 o                         
   1   7   2         31.91         34.33         0.75 o                         
   2   7   2         26.50         27.31         0.70 o                         
   3   7   2         20.04         21.23         0.65 o                         
   4   7   2         35.48         32.66         1.13 o                         
   5   7   2         13.13         10.81         1.11 o                         
  -5   8   2         15.14         15.38         0.85 o                         
  -4   8   2          6.67          6.90         0.53 o                         
  -3   8   2          0.24          0.16         0.18 o                         
  -2   8   2         25.64         27.83         0.70 o                         
  -1   8   2        116.42        123.27         1.38 o                         
   0   8   2         69.27         69.87         1.06 o                         
   1   8   2         11.87          9.76         0.47 o                         
   2   8   2          0.04          0.31         0.18 o                         
   3   8   2          6.75          5.68         0.46 o                         
   4   8   2          0.30          0.00         0.26 o                         
   5   8   2          0.00         -0.39         0.55 o                         
  -5   9   2         27.38         30.39         1.30 o                         
  -4   9   2         93.84         90.53         1.64 o                         
  -3   9   2         15.07         14.19         0.83 o                         
  -2   9   2         71.38         66.65         1.18 o                         
  -1   9   2         54.66         53.06         1.07 o                         
   0   9   2        126.96        130.66         2.20 o                         
   1   9   2        412.19        401.48         3.87 o                         
   2   9   2          2.28          3.47         0.35 o                         
   3   9   2          9.38          6.96         0.68 o                         
   4   9   2         29.71         29.37         1.67 o                         
  -4  10   2          6.51          7.73         0.58 o                         
  -3  10   2         53.59         55.67         1.18 o                         
  -2  10   2          7.89          6.44         0.53 o                         
  -1  10   2        172.83        172.94         3.05 o                         
   0  10   2         47.19         49.80         1.18 o                         
   1  10   2         41.23         40.40         1.19 o                         
   2  10   2         75.51         67.17         1.21 o                         
   3  10   2          0.17         -0.26         0.26 o                         
   4  10   2          3.30          4.66         0.59 o                         
  -4  11   2          6.59          6.84         0.53 o                         
  -3  11   2         15.73         19.34         1.04 o                         
  -2  11   2          0.42          0.49         0.32 o                         
  -1  11   2          0.96          0.91         0.45 o                         
   0  11   2         36.66         36.02         1.06 o                         
   1  11   2        102.15        104.26         1.81 o                         
   2  11   2         10.29         11.48         0.72 o                         
   3  11   2         12.74         13.33         0.91 o                         
   4  11   2          2.70          3.73         0.83 o                         
  -3  12   2         63.68         70.70         1.95 o                         
  -2  12   2         40.47         41.60         1.49 o                         
  -1  12   2        186.90        195.52         3.79 o                         
   0  12   2          7.60          7.67         0.59 o                         
   1  12   2          1.64          1.76         0.39 o                         
   2  12   2         83.33         75.94         1.95 o                         
   3  12   2          0.00          0.00         0.55 o                         
  -2  13   2          9.45         10.70         1.04 o                         
  -1  13   2         36.03         38.98         1.42 o                         
   0  13   2          3.30          2.89         0.42 o                         
   1  13   2         18.41         21.18         1.67 o                         
   2  13   2          3.33          3.14         0.83 o                         
  -1  14   2          1.21          0.65         0.45 o                         
   0  14   2          0.66          1.44         0.45 o                         
   1  14   2          5.75          7.57         0.81 o                         
  -6   1   3         61.63         67.58         1.10 o                         
  -5   1   3          1.49          2.40         0.23 o                         
  -4   1   3        141.89        141.53         1.30 o                         
  -3   1   3         12.14          7.87         0.30 o                         
  -2   1   3          0.73          4.21         0.14 o                         
  -1   1   3         54.16         53.76         0.49 o                         
   0   1   3          0.00          0.70         0.38 o                         
   1   1   3         50.17         41.85         0.78 o                         
   2   1   3        408.55        445.30         2.93 o                         
   3   1   3         62.68         62.84         0.67 o                         
   4   1   3         72.61         65.01         1.35 o                         
   5   1   3          1.16          1.57         0.39 o                         
   6   1   3          5.17          7.45         1.18 o                         
  -6   2   3          2.10          1.82         0.24 o                         
  -5   2   3          2.24          2.45         0.24 o                         
  -4   2   3         28.47         27.79         0.48 o                         
  -3   2   3        799.31        804.96         5.13 o                         
  -2   2   3        877.33        890.79         5.53 o                         
  -1   2   3         28.52         18.07         0.24 o                         
   0   2   3        107.27        112.88         0.83 o                         
   1   2   3        687.15        738.45         4.91 o                         
   2   2   3        409.29        423.50         2.82 o                         
   3   2   3         11.14         12.05         0.32 o                         
   4   2   3        105.50        111.95         1.66 o                         
   5   2   3        130.58        131.64         2.77 o                         
   6   2   3          2.75          4.41         1.37 o                         
  -6   3   3          0.61          0.20         0.23 o                         
  -5   3   3         12.36         14.05         0.61 o                         
  -4   3   3         19.20         20.24         0.54 o                         
  -3   3   3        296.25        302.91         2.76 o                         
  -2   3   3        893.77        939.35         5.84 o                         
  -1   3   3        237.60        252.07         1.70 o                         
   0   3   3        406.42        406.62         2.66 o                         
   1   3   3        354.91        359.04         2.77 o                         
   2   3   3        190.77        198.03         1.76 o                         
   3   3   3        385.91        369.97         3.06 o                         
   4   3   3         26.40         24.96         1.32 o                         
   5   3   3         32.10         34.50         1.39 o                         
   6   3   3         25.63         27.24         1.39 o                         
  -6   4   3         10.40          9.83         0.81 o                         
  -5   4   3          0.19          0.18         0.17 o                         
  -4   4   3        103.54         98.96         1.15 o                         
  -3   4   3        491.85        487.24         3.40 o                         
  -2   4   3        975.44        969.79         6.08 o                         
  -1   4   3        629.05        669.09         4.24 o                         
   0   4   3        538.58        520.92         3.86 o                         
   1   4   3          2.38          3.82         0.20 o                         
   2   4   3         35.01         38.68         0.51 o                         
   3   4   3         39.68         45.69         0.83 o                         
   4   4   3         89.70         83.72         1.46 o                         
   5   4   3         41.35         39.97         3.92 o                         
  -6   5   3          0.13          0.00         0.55 o                         
  -5   5   3         20.80         18.46         0.73 o                         
  -4   5   3        479.73        457.07         3.91 o                         
  -3   5   3          6.23          5.73         0.32 o                         
  -2   5   3          5.56          4.89         0.25 o                         
  -1   5   3        102.24         97.51         0.88 o                         
   0   5   3          0.19          0.00         0.17 o                         
   1   5   3         31.78         32.16         0.54 o                         
   2   5   3         47.03         40.81         0.62 o                         
   3   5   3         38.82         39.15         0.92 o                         
   4   5   3         23.98         20.90         0.78 o                         
   5   5   3          4.21          4.35         0.83 o                         
  -6   6   3          8.68          7.05         1.18 o                         
  -5   6   3          0.01         -0.15         0.22 o                         
  -4   6   3         46.60         41.90         0.80 o                         
  -3   6   3         76.61         77.43         1.48 o                         
  -2   6   3         84.58         72.59         1.01 o                         
  -1   6   3          1.58          0.46         0.16 o                         
   0   6   3          0.29          1.16         0.16 o                         
   1   6   3          8.50          8.26         0.26 o                         
   2   6   3          0.06          0.24         0.18 o                         
   3   6   3         10.11         10.82         0.59 o                         
   4   6   3         44.37         42.34         1.27 o                         
   5   6   3         28.33         26.31         1.39 o                         
  -5   7   3          3.16          4.00         0.67 o                         
  -4   7   3         44.81         43.62         1.01 o                         
  -3   7   3         33.19         31.83         1.05 o                         
  -2   7   3        170.88        148.57         1.82 o                         
  -1   7   3        378.80        383.08         3.53 o                         
   0   7   3         65.98         72.10         0.90 o                         
   1   7   3          7.85          5.34         0.35 o                         
   2   7   3         62.27         59.11         1.01 o                         
   3   7   3          6.15          5.81         0.42 o                         
   4   7   3         77.20         74.33         1.81 o                         
   5   7   3         29.94         33.70         2.35 o                         
  -5   8   3         23.87         24.73         0.83 o                         
  -4   8   3          7.62          7.79         0.58 o                         
  -3   8   3         44.68         47.75         1.01 o                         
  -2   8   3        245.24        214.85         2.42 o                         
  -1   8   3         13.31         10.27         0.54 o                         
   0   8   3        298.29        284.07         2.81 o                         
   1   8   3          7.11          5.90         0.43 o                         
   2   8   3         34.72         33.75         0.76 o                         
   3   8   3        109.90        108.13         1.81 o                         
   4   8   3         12.51         11.67         0.91 o                         
   5   8   3         18.35         17.14         2.35 o                         
  -5   9   3          0.15          0.00         0.28 o                         
  -4   9   3         24.45         25.28         0.88 o                         
  -3   9   3          2.15          2.14         0.35 o                         
  -2   9   3          7.37          5.89         0.43 o                         
  -1   9   3        134.19        138.81         1.89 o                         
   0   9   3         41.12         36.71         0.92 o                         
   1   9   3        269.58        243.42         2.58 o                         
   2   9   3         55.07         45.91         0.97 o                         
   3   9   3          1.79          1.31         0.45 o                         
   4   9   3         89.42         90.83         2.10 o                         
  -4  10   3         45.62         53.67         1.23 o                         
  -3  10   3         55.24         49.52         1.15 o                         
  -2  10   3          3.00          3.27         0.61 o                         
  -1  10   3         68.54         63.49         1.58 o                         
   0  10   3         39.97         37.84         1.02 o                         
   1  10   3        164.27        168.73         2.40 o                         
   2  10   3        424.49        426.84         4.27 o                         
   3  10   3         19.01         19.42         1.04 o                         
   4  10   3         23.14         25.26         1.19 o                         
  -4  11   3        103.09        113.05         1.92 o                         
  -3  11   3         12.06         11.68         0.91 o                         
  -2  11   3          0.15          0.29         0.48 o                         
  -1  11   3         40.99         43.64         1.36 o                         
   0  11   3         10.62          9.06         0.85 o                         
   1  11   3          1.14          0.63         0.30 o                         
   2  11   3          0.09          0.10         0.32 o                         
   3  11   3         15.12         15.28         0.96 o                         
  -3  12   3          9.18          7.70         0.73 o                         
  -2  12   3         20.78         21.92         1.13 o                         
  -1  12   3          0.03          0.13         0.45 o                         
   0  12   3        126.48        135.39         2.25 o                         
   1  12   3         24.86         24.36         0.92 o                         
   2  12   3          1.63          1.72         1.18 o                         
   3  12   3         89.20        102.93         3.05 o                         
  -2  13   3          6.48          7.00         0.73 o                         
  -1  13   3          4.32          5.54         0.68 o                         
   0  13   3          8.13          8.01         0.78 o                         
   1  13   3          1.46          1.18         0.39 o                         
   2  13   3         42.21         44.28         2.74 o                         
  -1  14   3          0.35          0.00         0.45 o                         
   0  14   3         17.75         15.86         1.13 o                         
   1  14   3          2.26          2.43         0.65 o                         
  -6   0   4         58.26         61.05         1.42 o                         
  -5   0   4         60.76         58.21         1.18 o                         
  -4   0   4         20.66         18.37         0.75 o                         
  -3   0   4        191.74        199.87         2.09 o                         
  -2   0   4       1110.46       1081.03         9.49 o                         
  -1   0   4         38.41         45.42         0.62 o                         
   0   0   4       4064.97       4007.44        60.70 o                         
   1   0   4        693.27        770.83         7.77 o                         
   2   0   4        428.10        436.70         4.11 o                         
   3   0   4         21.47         20.78         0.83 o                         
   4   0   4        494.40        473.03         6.93 o                         
   5   0   4        135.03        143.24         3.05 o                         
   6   0   4         49.40         50.55         2.74 o                         
  -6   1   4         52.66         56.23         1.00 o                         
  -5   1   4          2.53          1.90         0.20 o                         
  -4   1   4         57.17         53.79         0.71 o                         
  -3   1   4        102.57        106.12         1.04 o                         
  -2   1   4        310.56        322.53         2.17 o                         
  -1   1   4        292.06        291.93         1.97 o                         
   0   1   4        144.05        140.36         1.02 o                         
   1   1   4         31.78         26.67         0.74 o                         
   2   1   4        181.57        188.78         1.56 o                         
   3   1   4        209.67        219.37         2.07 o                         
   4   1   4          0.01          0.20         0.20 o                         
   5   1   4         36.57         35.62         0.98 o                         
   6   1   4          0.95          0.39         0.55 o                         
  -6   2   4          0.15          0.28         0.24 o                         
  -5   2   4          9.85          9.34         0.43 o                         
  -4   2   4         25.90         23.01         0.45 o                         
  -3   2   4         75.84         92.25         0.94 o                         
  -2   2   4        247.18        252.85         1.94 o                         
  -1   2   4          0.91          1.69         0.15 o                         
   0   2   4          0.66          2.05         0.25 o                         
   1   2   4        220.50        236.45         2.09 o                         
   2   2   4          9.75          8.52         0.24 o                         
   3   2   4        285.63        293.39         2.84 o                         
   4   2   4          0.05          0.49         0.20 o                         
   5   2   4          1.02          0.22         0.22 o                         
   6   2   4         55.47         64.47         2.22 o                         
  -6   3   4         35.11         36.89         0.77 o                         
  -5   3   4         85.24         86.16         1.33 o                         
  -4   3   4          2.86          3.31         0.22 o                         
  -3   3   4        468.40        457.71         3.39 o                         
  -2   3   4        819.09        873.14         5.93 o                         
  -1   3   4       1254.20       1267.48         8.26 o                         
   0   3   4         93.07         89.23         0.75 o                         
   1   3   4         18.15         24.80         0.40 o                         
   2   3   4        200.14        207.26         1.80 o                         
   3   3   4        681.68        654.80         6.21 o                         
   4   3   4          6.81          5.83         0.46 o                         
   5   3   4         96.56         95.59         1.81 o                         
  -6   4   4          0.73          0.20         0.33 o                         
  -5   4   4         30.26         29.13         0.64 o                         
  -4   4   4          7.14          6.92         0.53 o                         
  -3   4   4        163.22        169.06         1.55 o                         
  -2   4   4          0.08          0.28         0.15 o                         
  -1   4   4         17.05          8.28         0.21 o                         
   0   4   4        369.54        412.74         2.78 o                         
   1   4   4          1.41          0.72         0.16 o                         
   2   4   4        385.69        388.65         3.14 o                         
   3   4   4        265.63        250.03         2.59 o                         
   4   4   4          0.02          0.24         0.31 o                         
   5   4   4         19.36         22.20         2.35 o                         
  -6   5   4         46.24         51.55         1.31 o                         
  -5   5   4          4.58          4.33         0.34 o                         
  -4   5   4         38.44         38.02         0.79 o                         
  -3   5   4          5.20          4.91         0.32 o                         
  -2   5   4         18.07         10.10         0.34 o                         
  -1   5   4       1132.77       1177.88         7.36 o                         
   0   5   4         26.27         23.90         0.46 o                         
   1   5   4         37.83         37.98         0.57 o                         
   2   5   4          0.58          0.20         0.16 o                         
   3   5   4        148.39        136.89         2.38 o                         
   4   5   4         63.19         59.74         3.09 o                         
   5   5   4         20.30         17.49         1.39 o                         
  -6   6   4          7.58          7.05         1.57 o                         
  -5   6   4          0.76          0.21         0.17 o                         
  -4   6   4         39.15         35.48         0.76 o                         
  -3   6   4        163.34        151.78         1.67 o                         
  -2   6   4         13.55         10.40         0.38 o                         
  -1   6   4        168.76        170.76         1.39 o                         
   0   6   4        627.93        645.27         4.54 o                         
   1   6   4         44.09         46.96         0.76 o                         
   2   6   4        257.08        240.74         2.48 o                         
   3   6   4        428.96        397.00         4.36 o                         
   4   6   4          4.65          4.41         0.45 o                         
   5   6   4          3.15          3.02         0.78 o                         
  -5   7   4          7.80          6.80         0.53 o                         
  -4   7   4         12.01         12.76         0.65 o                         
  -3   7   4          4.41          3.22         0.32 o                         
  -2   7   4         15.75         18.51         0.53 o                         
  -1   7   4        274.34        269.35         2.44 o                         
   0   7   4        129.99        129.99         1.33 o                         
   1   7   4        301.07        291.13         2.78 o                         
   2   7   4          2.67          2.44         0.24 o                         
   3   7   4         27.19         28.81         0.82 o                         
   4   7   4         11.73         11.03         0.94 o                         
   5   7   4         91.22        105.59         4.31 o                         
  -5   8   4          0.95          0.39         0.28 o                         
  -4   8   4          6.03          6.19         0.50 o                         
  -3   8   4         38.42         38.47         0.90 o                         
  -2   8   4          3.68          3.41         0.38 o                         
  -1   8   4         41.59         40.86         0.73 o                         
   0   8   4         43.03         44.78         0.83 o                         
   1   8   4         43.54         43.59         0.83 o                         
   2   8   4          1.53          1.76         0.39 o                         
   3   8   4          9.75         10.27         0.74 o                         
   4   8   4          1.55          1.57         0.55 o                         
  -5   9   4          0.26         -0.28         0.28 o                         
  -4   9   4          3.48          3.80         0.43 o                         
  -3   9   4        150.40        144.56         2.90 o                         
  -2   9   4         24.42         30.49         0.92 o                         
  -1   9   4         26.11         26.55         0.72 o                         
   0   9   4        242.50        239.16         2.93 o                         
   1   9   4         48.69         43.66         1.30 o                         
   2   9   4         74.30         71.97         1.41 o                         
   3   9   4         72.24         70.69         1.46 o                         
   4   9   4          6.83          5.65         0.68 o                         
  -4  10   4         54.38         60.11         1.38 o                         
  -3  10   4          4.05          3.99         0.40 o                         
  -2  10   4         45.36         49.85         1.19 o                         
  -1  10   4         21.19         23.54         0.91 o                         
   0  10   4         76.51         71.96         1.70 o                         
   1  10   4         37.37         31.78         0.98 o                         
   2  10   4          2.55          3.39         0.39 o                         
   3  10   4          1.36          0.91         0.45 o                         
   4  10   4         22.30         22.34         1.57 o                         
  -4  11   4          6.75         10.56         0.70 o                         
  -3  11   4         15.96         15.29         0.87 o                         
  -2  11   4         18.83         17.31         1.09 o                         
  -1  11   4          6.70          7.16         0.68 o                         
   0  11   4        162.53        161.57         2.49 o                         
   1  11   4         11.01         10.76         0.96 o                         
   2  11   4         18.52         17.70         2.05 o                         
   3  11   4          7.59          8.43         1.11 o                         
  -3  12   4          7.95          7.89         0.91 o                         
  -2  12   4         54.32         50.96         1.58 o                         
  -1  12   4          4.16          3.93         0.57 o                         
   0  12   4        104.89        105.07         2.33 o                         
   1  12   4          0.02          0.16         0.30 o                         
   2  12   4          0.88          1.31         0.45 o                         
   3  12   4          3.00          4.20         0.83 o                         
  -2  13   4         80.43         85.85         2.26 o                         
  -1  13   4          8.91          9.93         0.91 o                         
   0  13   4          2.48          2.61         0.50 o                         
   1  13   4          0.73          0.39         0.45 o                         
   2  13   4          0.07         -0.20         0.55 o                         
  -1  14   4          5.11          5.50         1.57 o                         
   0  14   4         18.67         19.01         1.39 o                         
  -6   1   5          8.37          8.30         0.44 o                         
  -5   1   5         21.52         22.33         0.57 o                         
  -4   1   5         61.52         62.23         0.89 o                         
  -3   1   5        265.84        248.60         2.02 o                         
  -2   1   5         32.40         27.48         0.39 o                         
  -1   1   5         68.49         68.61         0.65 o                         
   0   1   5        791.16        828.80         5.17 o                         
   1   1   5        955.89       1009.84         7.81 o                         
   2   1   5          4.99          4.47         0.21 o                         
   3   1   5        321.35        321.94         3.47 o                         
   4   1   5        125.84        114.85         1.81 o                         
   5   1   5         16.70         20.95         0.90 o                         
  -6   2   5         46.07         45.58         1.16 o                         
  -5   2   5         10.43          9.96         0.44 o                         
  -4   2   5        282.11        281.14         2.48 o                         
  -3   2   5        126.28        131.33         1.27 o                         
  -2   2   5         65.03         73.11         0.78 o                         
  -1   2   5        347.65        378.58         2.54 o                         
   0   2   5       2518.28       2657.61        15.08 o                         
   1   2   5        144.66        137.73         2.72 o                         
   2   2   5         71.90         75.24         1.01 o                         
   3   2   5          0.04          0.39         0.20 o                         
   4   2   5         65.22         66.46         1.31 o                         
   5   2   5          3.94          3.88         0.51 o                         
  -6   3   5          0.21         -0.05         0.21 o                         
  -5   3   5          4.39          3.48         0.28 o                         
  -4   3   5         98.57         97.89         1.14 o                         
  -3   3   5        153.00        154.77         1.58 o                         
  -2   3   5          6.04          5.04         0.20 o                         
  -1   3   5          3.18          3.52         0.19 o                         
   0   3   5          5.04          5.06         0.30 o                         
   1   3   5        632.34        655.78         4.53 o                         
   2   3   5        451.06        446.10         3.88 o                         
   3   3   5         59.78         60.10         1.12 o                         
   4   3   5         28.15         30.01         0.92 o                         
   5   3   5          1.05          1.70         0.45 o                         
  -6   4   5         41.79         41.88         0.95 o                         
  -5   4   5         38.08         38.79         0.86 o                         
  -4   4   5         69.37         69.02         0.99 o                         
  -3   4   5        661.85        684.24         5.28 o                         
  -2   4   5        227.03        220.88         1.83 o                         
  -1   4   5        451.60        445.40         2.98 o                         
   0   4   5          9.09          5.89         0.24 o                         
   1   4   5          0.32          0.72         0.16 o                         
   2   4   5         68.90         79.33         1.39 o                         
   3   4   5         11.10          9.74         0.44 o                         
   4   4   5          5.49          5.88         0.68 o                         
   5   4   5         50.11         54.89         1.37 o                         
  -6   5   5          9.00          8.46         0.64 o                         
  -5   5   5         63.89         64.81         1.10 o                         
  -4   5   5          6.63          6.85         0.40 o                         
  -3   5   5        610.90        586.95         5.96 o                         
  -2   5   5          0.68          1.89         0.15 o                         
  -1   5   5        132.55        139.61         1.18 o                         
   0   5   5          1.40          1.87         0.14 o                         
   1   5   5         77.05         70.44         0.92 o                         
   2   5   5         75.18         70.64         1.28 o                         
   3   5   5        187.79        177.07         2.40 o                         
   4   5   5          2.44          2.19         0.59 o                         
   5   5   5         13.83         13.28         2.74 o                         
  -5   6   5          1.24          0.74         0.20 o                         
  -4   6   5         46.14         43.84         1.11 o                         
  -3   6   5         16.91         11.58         0.48 o                         
  -2   6   5        108.99        110.56         1.43 o                         
  -1   6   5         59.31         62.73         0.74 o                         
   0   6   5          4.98          5.44         0.25 o                         
   1   6   5         80.57         83.55         1.03 o                         
   2   6   5         99.40         86.08         1.21 o                         
   3   6   5         42.54         40.98         1.02 o                         
   4   6   5          0.04          0.31         0.26 o                         
   5   6   5         47.15         54.08         3.14 o                         
  -5   7   5         21.26         22.48         0.83 o                         
  -4   7   5         13.97         14.80         0.76 o                         
  -3   7   5        235.35        219.77         2.29 o                         
  -2   7   5          5.04          6.79         0.57 o                         
  -1   7   5         27.86         27.90         0.57 o                         
   0   7   5        132.78        119.72         1.29 o                         
   1   7   5         37.88         36.95         0.71 o                         
   2   7   5          0.02         -0.10         0.20 o                         
   3   7   5        133.41        131.33         2.05 o                         
   4   7   5          4.74          4.95         0.68 o                         
   5   7   5          0.25          0.59         0.55 o                         
  -5   8   5         11.07         13.72         0.82 o                         
  -4   8   5         11.83         12.31         0.65 o                         
  -3   8   5         29.09         31.27         0.83 o                         
  -2   8   5          0.02          0.00         0.18 o                         
  -1   8   5         15.05         14.66         1.07 o                         
   0   8   5        436.73        418.89         3.90 o                         
   1   8   5         80.05         70.17         1.45 o                         
   2   8   5         51.99         49.73         1.12 o                         
   3   8   5         68.95         63.97         1.41 o                         
   4   8   5          0.32          0.39         0.78 o                         
  -5   9   5         86.08         95.28         1.78 o                         
  -4   9   5          5.89          7.10         0.83 o                         
  -3   9   5         25.24         27.34         0.83 o                         
  -2   9   5         62.58         72.93         1.51 o                         
  -1   9   5          0.02          0.10         0.20 o                         
   0   9   5        170.89        157.92         2.25 o                         
   1   9   5         49.54         40.98         1.02 o                         
   2   9   5          4.76          4.89         0.42 o                         
   3   9   5        102.44        108.23         2.00 o                         
   4   9   5         55.96         64.05         3.14 o                         
  -4  10   5         10.55         12.17         0.73 o                         
  -3  10   5          0.77          0.56         0.24 o                         
  -2  10   5         13.44         12.74         0.72 o                         
  -1  10   5        128.46        122.10         2.41 o                         
   0  10   5         97.94         99.90         1.71 o                         
   1  10   5         21.08         21.59         0.78 o                         
   2  10   5        104.67        108.05         2.26 o                         
   3  10   5         29.88         32.19         1.30 o                         
   4  10   5         15.00         14.11         1.57 o                         
  -4  11   5          5.89          5.56         1.07 o                         
  -3  11   5         79.84         81.14         1.92 o                         
  -2  11   5         18.31         18.69         1.13 o                         
  -1  11   5          7.67          7.80         0.75 o                         
   0  11   5         17.63         17.81         1.04 o                         
   1  11   5          9.36         10.68         1.59 o                         
   2  11   5         22.79         24.96         1.13 o                         
   3  11   5         42.28         42.98         1.94 o                         
  -3  12   5         16.35         15.72         1.13 o                         
  -2  12   5          4.11          3.16         0.57 o                         
  -1  12   5         65.50         68.28         1.81 o                         
   0  12   5          0.15         -0.26         0.26 o                         
   1  12   5          7.76          8.58         1.03 o                         
   2  12   5          3.20          1.44         0.45 o                         
  -2  13   5         49.65         49.33         2.69 o                         
  -1  13   5          6.63          6.43         0.73 o                         
   0  13   5         12.18         15.26         1.04 o                         
   1  13   5         14.41         15.21         1.39 o                         
  -6   0   6          4.97          5.04         1.00 o                         
  -5   0   6        128.63        130.86         2.24 o                         
  -4   0   6         19.94         19.43         0.73 o                         
  -3   0   6        148.51        141.07         1.75 o                         
  -2   0   6          0.69          2.68         0.32 o                         
  -1   0   6        114.47        106.51         1.45 o                         
   0   0   6         23.57         30.82         0.51 o                         
   1   0   6        398.79        443.64         4.74 o                         
   2   0   6        751.01        757.95         9.83 o                         
   3   0   6       1101.67       1033.41        13.29 o                         
   4   0   6         45.25         41.25         1.51 o                         
   5   0   6         32.62         32.36         1.39 o                         
  -6   1   6         35.49         36.91         0.83 o                         
  -5   1   6          9.58          7.95         0.40 o                         
  -4   1   6        107.41        101.66         1.26 o                         
  -3   1   6        105.25         98.94         1.04 o                         
  -2   1   6          0.00          0.15         0.17 o                         
  -1   1   6          0.01          0.28         0.15 o                         
   0   1   6          0.00          0.83         0.14 o                         
   1   1   6          0.15         -0.01         0.23 o                         
   2   1   6        193.00        194.37         2.30 o                         
   3   1   6        113.22        111.90         1.71 o                         
   4   1   6          5.65          6.86         0.51 o                         
   5   1   6         14.23         16.65         0.82 o                         
  -6   2   6         58.71         63.23         1.16 o                         
  -5   2   6          0.48          0.34         0.21 o                         
  -4   2   6          0.01         -0.13         0.16 o                         
  -3   2   6          0.26          0.28         0.15 o                         
  -2   2   6         21.84         18.93         0.38 o                         
  -1   2   6         28.72         25.99         0.63 o                         
   0   2   6          0.08          0.21         0.17 o                         
   1   2   6         20.04         25.58         0.60 o                         
   2   2   6        272.00        267.57         2.37 o                         
   3   2   6        262.63        249.20         2.89 o                         
   4   2   6          1.01          0.78         0.23 o                         
   5   2   6         29.58         33.39         1.06 o                         
  -6   3   6         20.71         22.76         0.74 o                         
  -5   3   6         14.84         14.81         0.53 o                         
  -4   3   6         77.54         77.46         1.10 o                         
  -3   3   6          0.21          0.11         0.15 o                         
  -2   3   6        585.70        598.73         4.24 o                         
  -1   3   6         30.75         33.68         0.47 o                         
   0   3   6         47.39         38.04         0.67 o                         
   1   3   6        138.55        145.88         1.27 o                         
   2   3   6          5.46          5.06         0.28 o                         
   3   3   6         42.10         39.14         1.75 o                         
   4   3   6        219.05        216.47         2.89 o                         
   5   3   6         42.29         46.72         1.50 o                         
  -6   4   6          0.06         -0.17         0.20 o                         
  -5   4   6          3.30          2.59         0.35 o                         
  -4   4   6        315.96        308.40         2.92 o                         
  -3   4   6         58.87         60.10         1.01 o                         
  -2   4   6         75.35         79.59         0.89 o                         
  -1   4   6        315.08        327.27         2.34 o                         
   0   4   6          7.97          9.18         0.28 o                         
   1   4   6         17.83         20.93         0.55 o                         
   2   4   6        223.53        214.25         2.20 o                         
   3   4   6         20.50         19.10         0.79 o                         
   4   4   6          1.95          2.41         0.66 o                         
   5   4   6          3.01          4.29         0.65 o                         
  -6   5   6          6.25          6.58         0.48 o                         
  -5   5   6          7.00          6.56         0.66 o                         
  -4   5   6         37.77         36.39         0.73 o                         
  -3   5   6         30.62         27.57         0.59 o                         
  -2   5   6        377.14        373.27         2.90 o                         
  -1   5   6          0.14          0.49         0.14 o                         
   0   5   6          5.69          5.68         0.28 o                         
   1   5   6         96.02         93.34         1.06 o                         
   2   5   6         21.83         21.53         0.55 o                         
   3   5   6         30.54         22.56         0.72 o                         
   4   5   6          1.42          1.57         0.45 o                         
   5   5   6          0.12          0.26         0.45 o                         
  -5   6   6          0.59          0.62         0.24 o                         
  -4   6   6        123.95        121.26         1.62 o                         
  -3   6   6          5.90          4.38         0.36 o                         
  -2   6   6          0.65          0.78         0.47 o                         
  -1   6   6         17.55         26.00         0.49 o                         
   0   6   6        769.45        733.42         5.53 o                         
   1   6   6        285.47        265.51         2.39 o                         
   2   6   6        948.69        895.54         9.79 o                         
   3   6   6         60.26         55.84         2.54 o                         
   4   6   6          3.51          4.43         0.57 o                         
   5   6   6          2.98          2.74         0.83 o                         
  -5   7   6          2.93          2.55         0.32 o                         
  -4   7   6         10.04         10.72         0.52 o                         
  -3   7   6         25.30         21.00         0.64 o                         
  -2   7   6         37.30         36.25         0.76 o                         
  -1   7   6        222.84        222.96         2.23 o                         
   0   7   6        181.63        163.51         1.69 o                         
   1   7   6        143.66        139.10         1.51 o                         
   2   7   6          0.12          0.29         0.20 o                         
   3   7   6         12.89         10.11         0.73 o                         
   4   7   6        130.89        135.57         2.72 o                         
  -5   8   6          1.26          1.49         0.35 o                         
  -4   8   6          2.74          2.40         0.32 o                         
  -3   8   6          0.17          0.29         0.17 o                         
  -2   8   6        120.57        108.94         2.08 o                         
  -1   8   6        167.93        168.05         2.30 o                         
   0   8   6         25.50         22.74         0.67 o                         
   1   8   6         28.22         28.23         0.85 o                         
   2   8   6         14.87         12.98         0.67 o                         
   3   8   6         66.83         67.66         1.41 o                         
   4   8   6         11.46         14.03         1.22 o                         
  -4   9   6         39.73         40.04         1.05 o                         
  -3   9   6          4.58          2.29         0.35 o                         
  -2   9   6          0.25          0.56         0.22 o                         
  -1   9   6          4.81          4.31         0.39 o                         
   0   9   6          2.06          0.84         0.22 o                         
   1   9   6         48.86         49.28         1.36 o                         
   2   9   6         20.89         18.29         0.78 o                         
   3   9   6          9.91         10.03         0.72 o                         
   4   9   6         57.45         69.67         2.34 o                         
  -4  10   6         17.46         19.02         1.04 o                         
  -3  10   6          7.25          8.36         0.62 o                         
  -2  10   6          4.68          4.75         0.46 o                         
  -1  10   6          7.86          7.66         0.68 o                         
   0  10   6          0.22         -0.13         0.23 o                         
   1  10   6          2.31          3.15         0.47 o                         
   2  10   6          1.97          1.31         0.45 o                         
   3  10   6         24.32         29.20         0.98 o                         
  -4  11   6         14.35         15.41         1.05 o                         
  -3  11   6         27.34         26.75         0.98 o                         
  -2  11   6          0.03         -0.08         0.26 o                         
  -1  11   6         37.51         38.35         1.36 o                         
   0  11   6         11.49         13.24         1.37 o                         
   1  11   6          0.86          0.91         0.45 o                         
   2  11   6         18.54         17.93         1.13 o                         
   3  11   6          0.03          0.59         0.59 o                         
  -3  12   6         45.98         47.02         1.58 o                         
  -2  12   6         14.59         13.24         0.91 o                         
  -1  12   6        125.34        128.65         2.72 o                         
   0  12   6         26.43         31.84         1.27 o                         
   1  12   6         30.13         32.42         1.45 o                         
   2  12   6          2.08          3.53         0.68 o                         
  -2  13   6          0.97          0.78         0.74 o                         
  -1  13   6          1.96          2.01         0.50 o                         
   0  13   6          6.45          8.62         1.11 o                         
   1  13   6          6.05          7.72         2.74 o                         
  -6   1   7         10.78         11.51         0.61 o                         
  -5   1   7         29.63         28.94         0.68 o                         
  -4   1   7        195.84        191.78         2.01 o                         
  -3   1   7         68.68         71.72         0.89 o                         
  -2   1   7        270.93        274.46         2.03 o                         
  -1   1   7        904.26        911.64         5.78 o                         
   0   1   7       1119.14       1135.85         7.11 o                         
   1   1   7        171.85        170.15         1.74 o                         
   2   1   7         69.57         80.11         1.31 o                         
   3   1   7        134.16        116.88         1.76 o                         
   4   1   7          0.67          1.05         0.40 o                         
   5   1   7         28.04         30.21         1.07 o                         
  -6   2   7          1.62          1.25         0.26 o                         
  -5   2   7         39.41         42.20         0.97 o                         
  -4   2   7          2.60          2.23         0.24 o                         
  -3   2   7          0.93          0.34         0.15 o                         
  -2   2   7        127.06        126.90         1.26 o                         
  -1   2   7        285.62        294.30         2.12 o                         
   0   2   7         55.75         50.12         0.60 o                         
   1   2   7        910.00        933.85         7.46 o                         
   2   2   7        140.15        132.97         1.81 o                         
   3   2   7          1.21          1.02         0.23 o                         
   4   2   7         23.15         25.92         1.07 o                         
   5   2   7          0.32          0.16         0.30 o                         
  -6   3   7          0.65          0.73         0.24 o                         
  -5   3   7         55.41         53.83         1.06 o                         
  -4   3   7          9.52          9.62         0.49 o                         
  -3   3   7          3.35          3.77         0.27 o                         
  -2   3   7         17.48         17.20         0.41 o                         
  -1   3   7        268.44        293.82         2.14 o                         
   0   3   7        668.87        690.09         4.52 o                         
   1   3   7        338.93        346.32         3.19 o                         
   2   3   7        218.90        201.06         2.44 o                         
   3   3   7         24.32         22.76         0.85 o                         
   4   3   7         16.95         18.61         0.78 o                         
   5   3   7          5.55          5.33         0.68 o                         
  -6   4   7          0.18         -0.17         0.24 o                         
  -5   4   7          8.36          8.64         0.63 o                         
  -4   4   7         16.20         16.84         0.52 o                         
  -3   4   7         22.92         19.18         0.46 o                         
  -2   4   7          1.89          2.01         0.17 o                         
  -1   4   7         44.78         47.67         0.59 o                         
   0   4   7        200.32        200.34         1.59 o                         
   1   4   7        146.94        145.33         1.64 o                         
   2   4   7         11.79          6.80         0.37 o                         
   3   4   7        101.09        102.30         1.71 o                         
   4   4   7         15.57         14.27         0.91 o                         
   5   4   7          1.66          2.51         0.45 o                         
  -5   5   7         27.86         25.08         1.02 o                         
  -4   5   7        378.47        368.56         3.40 o                         
  -3   5   7          4.18          3.08         0.30 o                         
  -2   5   7         94.47         97.67         1.12 o                         
  -1   5   7         88.80         81.07         0.87 o                         
   0   5   7        455.03        448.03         3.34 o                         
   1   5   7          5.87          4.89         0.35 o                         
   2   5   7         64.79         59.45         0.97 o                         
   3   5   7         56.58         52.71         1.27 o                         
   4   5   7         40.93         40.79         1.76 o                         
   5   5   7         56.53         58.62         3.55 o                         
  -5   6   7          6.28          5.71         0.47 o                         
  -4   6   7         20.98         18.71         0.60 o                         
  -3   6   7          7.45          6.36         0.35 o                         
  -2   6   7          4.11          4.67         0.32 o                         
  -1   6   7        135.11        127.90         1.36 o                         
   0   6   7         43.03         46.42         0.83 o                         
   1   6   7         41.72         40.20         0.79 o                         
   2   6   7         99.13         88.09         1.32 o                         
   3   6   7          1.04          0.78         0.32 o                         
   4   6   7         23.36         24.69         1.94 o                         
  -5   7   7          5.41          4.81         0.43 o                         
  -4   7   7        166.89        168.71         2.05 o                         
  -3   7   7          6.00          5.76         0.32 o                         
  -2   7   7          7.49          8.79         0.48 o                         
  -1   7   7        490.02        456.37         4.30 o                         
   0   7   7          8.29          9.02         0.38 o                         
   1   7   7        139.58        130.95         1.68 o                         
   2   7   7        154.51        152.98         2.25 o                         
   3   7   7         13.35         15.97         0.91 o                         
   4   7   7          1.89          1.05         0.45 o                         
  -5   8   7          0.49         -0.17         0.26 o                         
  -4   8   7          0.03          0.44         0.20 o                         
  -3   8   7         82.84         86.39         1.33 o                         
  -2   8   7          5.15          5.19         0.34 o                         
  -1   8   7        110.37        100.11         1.66 o                         
   0   8   7          0.74          1.87         0.21 o                         
   1   8   7        208.51        209.08         2.69 o                         
   2   8   7         28.03         26.96         1.41 o                         
   3   8   7         13.63         13.74         0.91 o                         
   4   8   7          0.00          0.13         0.45 o                         
  -4   9   7          5.05          4.56         0.53 o                         
  -3   9   7          7.92          7.25         0.53 o                         
  -2   9   7         13.32         12.59         0.72 o                         
  -1   9   7         11.40          9.14         0.59 o                         
   0   9   7          0.17         -0.23         0.23 o                         
   1   9   7          3.55          3.08         0.45 o                         
   2   9   7          0.08          0.00         0.22 o                         
   3   9   7         10.51         15.04         0.96 o                         
  -4  10   7         64.05         69.27         2.50 o                         
  -3  10   7          4.65          5.84         0.59 o                         
  -2  10   7         16.29         17.87         0.95 o                         
  -1  10   7         58.35         59.02         2.46 o                         
   0  10   7         11.47         12.71         0.91 o                         
   1  10   7         83.07         84.97         2.51 o                         
   2  10   7         37.38         35.35         1.36 o                         
   3  10   7         15.09         16.20         1.13 o                         
  -3  11   7         24.77         26.67         1.19 o                         
  -2  11   7          4.29          2.94         0.69 o                         
  -1  11   7         81.27         87.21         2.04 o                         
   0  11   7         13.32         11.59         1.11 o                         
   1  11   7          6.87          6.16         0.68 o                         
   2  11   7          0.49          0.26         0.45 o                         
  -3  12   7         41.91         45.07         2.74 o                         
  -2  12   7         52.87         59.14         1.81 o                         
  -1  12   7         26.15         30.27         1.36 o                         
   0  12   7          0.41          0.98         0.55 o                         
   1  12   7         24.96         29.69         1.76 o                         
   2  12   7          4.18          4.26         0.73 o                         
  -1  13   7         76.23         89.13         2.55 o                         
   0  13   7          7.87          9.47         1.11 o                         
  -6   0   8         16.51         19.01         2.74 o                         
  -5   0   8         38.08         35.38         1.23 o                         
  -4   0   8          2.74          2.29         0.32 o                         
  -3   0   8         36.57         31.01         0.91 o                         
  -2   0   8          5.32          4.34         0.35 o                         
  -1   0   8        166.89        158.58         1.90 o                         
   0   0   8         74.12         87.73         1.26 o                         
   1   0   8        153.72        166.75         3.05 o                         
   2   0   8        740.84        637.62         8.73 o                         
   3   0   8          4.70          4.58         0.59 o                         
   4   0   8        115.25        111.46         4.31 o                         
   5   0   8        114.56        109.51         2.90 o                         
  -6   1   8         15.99         17.36         0.65 o                         
  -5   1   8         10.79         10.29         0.50 o                         
  -4   1   8         27.59         26.71         0.66 o                         
  -3   1   8          0.99          1.50         0.16 o                         
  -2   1   8         88.96         85.20         0.88 o                         
  -1   1   8         44.79         43.12         0.55 o                         
   0   1   8         13.67         14.10         0.30 o                         
   1   1   8         14.84         14.21         0.59 o                         
   2   1   8        139.60        132.54         1.90 o                         
   3   1   8          5.90          5.39         0.68 o                         
   4   1   8         14.07         13.23         0.78 o                         
   5   1   8         12.25         12.76         0.78 o                         
  -6   2   8         38.18         40.50         1.02 o                         
  -5   2   8         10.39         10.46         0.58 o                         
  -4   2   8         64.41         61.40         1.01 o                         
  -3   2   8         36.82         37.75         0.63 o                         
  -2   2   8         54.09         50.19         0.71 o                         
  -1   2   8          0.85          0.58         0.14 o                         
   0   2   8          0.01          0.54         0.14 o                         
   1   2   8          3.86          4.06         0.28 o                         
   2   2   8        496.50        453.36         4.65 o                         
   3   2   8         19.78         18.43         0.72 o                         
   4   2   8          0.43         -0.10         0.20 o                         
   5   2   8          4.19          5.92         0.59 o                         
  -6   3   8          2.52          2.04         0.44 o                         
  -5   3   8         10.76         12.99         1.06 o                         
  -4   3   8         51.04         50.52         0.99 o                         
  -3   3   8        335.79        326.74         2.69 o                         
  -2   3   8          0.13          0.62         0.17 o                         
  -1   3   8          2.32          3.27         0.16 o                         
   0   3   8          6.38          5.78         0.24 o                         
   1   3   8        102.99         98.82         1.24 o                         
   2   3   8        160.28        149.88         2.05 o                         
   3   3   8        113.95        116.66         2.49 o                         
   4   3   8         10.05          9.90         0.79 o                         
   5   3   8          8.93         11.51         1.60 o                         
  -6   4   8          0.44          0.16         0.30 o                         
  -5   4   8         45.55         46.32         1.05 o                         
  -4   4   8          0.04         -0.18         0.18 o                         
  -3   4   8         21.86         19.30         0.52 o                         
  -2   4   8         21.08         19.33         0.44 o                         
  -1   4   8         49.20         50.27         0.69 o                         
   0   4   8          9.17          9.86         0.34 o                         
   1   4   8         84.73         72.07         1.08 o                         
   2   4   8         18.87         17.45         1.08 o                         
   3   4   8         68.34         68.79         1.37 o                         
   4   4   8         37.54         43.65         1.36 o                         
  -5   5   8         14.25         12.30         0.57 o                         
  -4   5   8          4.77          5.56         0.38 o                         
  -3   5   8         82.06         79.16         1.17 o                         
  -2   5   8        109.76         98.66         1.18 o                         
  -1   5   8        127.32        112.84         1.23 o                         
   0   5   8          5.99          7.68         0.35 o                         
   1   5   8        127.99        113.22         1.46 o                         
   2   5   8         20.20         17.59         1.02 o                         
   3   5   8         92.53         94.20         1.71 o                         
   4   5   8          0.43          0.52         0.45 o                         
  -5   6   8         97.38         96.58         1.86 o                         
  -4   6   8         16.30         15.60         0.60 o                         
  -3   6   8         24.27         22.35         0.70 o                         
  -2   6   8         72.73         60.55         0.98 o                         
  -1   6   8        385.62        372.12         3.21 o                         
   0   6   8        139.17        131.75         1.49 o                         
   1   6   8        363.35        339.75         3.32 o                         
   2   6   8         74.98         63.39         1.26 o                         
   3   6   8          1.10          0.78         0.45 o                         
   4   6   8          5.51          6.53         0.73 o                         
  -5   7   8         52.50         47.85         1.18 o                         
  -4   7   8          3.25          1.98         0.32 o                         
  -3   7   8          0.07         -0.07         0.16 o                         
  -2   7   8         27.01         27.15         0.88 o                         
  -1   7   8          2.34          4.09         0.37 o                         
   0   7   8        345.35        340.90         3.03 o                         
   1   7   8         96.26         93.25         1.77 o                         
   2   7   8          0.62          0.39         0.28 o                         
   3   7   8        124.48        127.12         3.45 o                         
   4   7   8          0.00         -0.48         0.48 o                         
  -5   8   8          9.84          9.44         0.65 o                         
  -4   8   8          3.64          3.88         0.35 o                         
  -3   8   8         93.34         88.37         1.61 o                         
  -2   8   8         57.22         60.13         1.18 o                         
  -1   8   8          0.28          0.39         0.20 o                         
   0   8   8         11.28         10.06         0.62 o                         
   1   8   8          2.35          2.66         0.39 o                         
   2   8   8         68.43         60.68         1.31 o                         
   3   8   8         32.78         34.50         1.27 o                         
   4   8   8          1.39          1.05         0.45 o                         
  -4   9   8          0.99          0.78         0.35 o                         
  -3   9   8         17.17         16.50         0.91 o                         
  -2   9   8          0.05          0.20         0.20 o                         
  -1   9   8         15.25         18.34         0.75 o                         
   0   9   8          2.27          1.57         0.55 o                         
   1   9   8          4.04          3.37         0.61 o                         
   2   9   8         77.49         80.22         2.63 o                         
   3   9   8         72.56         77.84         1.95 o                         
  -4  10   8          9.13          8.43         0.79 o                         
  -3  10   8          0.96          0.78         0.39 o                         
  -2  10   8          9.54         10.59         0.72 o                         
  -1  10   8          4.07          4.27         0.50 o                         
   0  10   8         62.71         65.71         2.22 o                         
   1  10   8          2.47          2.09         0.45 o                         
   2  10   8         16.29         20.25         1.13 o                         
   3  10   8         35.18         43.13         1.50 o                         
  -3  11   8          7.35          7.33         0.67 o                         
  -2  11   8          4.14          4.47         0.87 o                         
  -1  11   8         28.82         34.11         1.27 o                         
   0  11   8         34.80         34.49         1.66 o                         
   1  11   8         26.63         23.62         1.57 o                         
   2  11   8          6.54          6.54         0.86 o                         
  -2  12   8          9.42          8.84         0.97 o                         
  -1  12   8         19.77         20.18         1.39 o                         
   0  12   8         29.01         32.53         1.66 o                         
   1  12   8         19.23         19.01         1.39 o                         
  -6   1   9          1.58          0.67         0.25 o                         
  -5   1   9         20.95         21.47         0.77 o                         
  -4   1   9         34.95         35.28         0.76 o                         
  -3   1   9        265.19        255.82         2.45 o                         
  -2   1   9        102.29        101.96         1.18 o                         
  -1   1   9        501.91        500.56         3.46 o                         
   0   1   9         11.82         14.08         0.38 o                         
   1   1   9          2.41          0.29         0.20 o                         
   2   1   9         49.05         42.68         1.35 o                         
   3   1   9         20.77         18.91         0.78 o                         
   4   1   9          4.60          5.53         0.51 o                         
  -6   2   9         40.63         43.59         1.06 o                         
  -5   2   9         32.34         32.74         0.88 o                         
  -4   2   9          1.71          1.91         0.26 o                         
  -3   2   9          4.17          4.08         0.32 o                         
  -2   2   9          5.76          7.44         0.30 o                         
  -1   2   9         73.12         65.40         0.79 o                         
   0   2   9       1840.20       1850.01        14.29 o                         
   1   2   9         49.22         48.90         0.98 o                         
   2   2   9         16.11         11.30         0.68 o                         
   3   2   9          0.78          0.67         0.23 o                         
   4   2   9          7.06          6.44         0.59 o                         
  -6   3   9         14.94         14.20         1.22 o                         
  -5   3   9          2.07          0.85         0.42 o                         
  -4   3   9          4.06          3.58         0.35 o                         
  -3   3   9          1.54          0.78         0.15 o                         
  -2   3   9        118.12        115.48         1.67 o                         
  -1   3   9         79.33         77.91         0.85 o                         
   0   3   9         22.20         19.23         0.53 o                         
   1   3   9         81.56         64.80         1.18 o                         
   2   3   9          4.71          5.56         0.68 o                         
   3   3   9         88.29         97.06         1.71 o                         
   4   3   9         10.02          8.37         0.68 o                         
  -5   4   9          0.00         -0.17         0.26 o                         
  -4   4   9         10.55         10.49         0.53 o                         
  -3   4   9          4.48          4.67         0.34 o                         
  -2   4   9          1.58          0.98         0.15 o                         
  -1   4   9        513.22        511.23         3.87 o                         
   0   4   9        267.96        244.70         2.49 o                         
   1   4   9         90.91         99.10         1.57 o                         
   2   4   9        286.82        261.75         3.85 o                         
   3   4   9         96.37         92.21         1.71 o                         
   4   4   9          6.75          7.18         0.80 o                         
  -5   5   9         25.78         27.62         0.80 o                         
  -4   5   9          1.05          0.73         0.24 o                         
  -3   5   9         24.53         22.48         0.64 o                         
  -2   5   9        223.73        223.93         2.07 o                         
  -1   5   9        100.81         98.93         1.26 o                         
   0   5   9          0.25          0.24         0.18 o                         
   1   5   9        147.79        145.69         1.69 o                         
   2   5   9          0.08          0.00         0.18 o                         
   3   5   9         58.97         64.59         1.64 o                         
   4   5   9          0.48          0.13         0.45 o                         
  -5   6   9          2.42          1.49         0.35 o                         
  -4   6   9         10.81         10.46         0.64 o                         
  -3   6   9          0.00         -0.16         0.16 o                         
  -2   6   9         45.93         39.84         0.80 o                         
  -1   6   9         16.84         19.69         0.54 o                         
   0   6   9         11.48          9.80         0.53 o                         
   1   6   9         87.39         86.33         1.29 o                         
   2   6   9         29.57         30.48         0.92 o                         
   3   6   9         18.62         18.12         1.22 o                         
   4   6   9         20.51         25.22         1.13 o                         
  -5   7   9         59.04         59.62         1.32 o                         
  -4   7   9         13.71         13.94         0.64 o                         
  -3   7   9          0.31          0.83         0.20 o                         
  -2   7   9         35.79         33.75         0.88 o                         
  -1   7   9         54.05         58.61         1.16 o                         
   0   7   9          5.07          3.92         0.35 o                         
   1   7   9         17.12         21.66         0.95 o                         
   2   7   9          2.78          3.72         0.45 o                         
   3   7   9         12.48         12.87         0.91 o                         
   4   7   9         13.45         15.69         0.98 o                         
  -4   8   9         28.15         30.78         0.82 o                         
  -3   8   9          6.07          5.63         0.44 o                         
  -2   8   9          0.00          0.08         0.18 o                         
  -1   8   9          1.35          1.61         0.45 o                         
   0   8   9        305.22        299.54         4.13 o                         
   1   8   9         12.94         12.83         0.72 o                         
   2   8   9          0.53          0.39         0.32 o                         
   3   8   9          5.73          6.94         0.73 o                         
  -4   9   9          5.59          6.24         0.53 o                         
  -3   9   9         11.15         12.07         0.70 o                         
  -2   9   9         10.59         13.66         0.85 o                         
  -1   9   9        108.10        108.80         1.85 o                         
   0   9   9        123.66        121.48         3.05 o                         
   1   9   9          1.00          2.55         0.45 o                         
   2   9   9         22.73         29.05         1.39 o                         
   3   9   9          0.31          0.39         0.45 o                         
  -3  10   9         29.37         27.90         1.13 o                         
  -2  10   9          4.85          5.91         0.59 o                         
  -1  10   9         11.84         10.78         1.11 o                         
   0  10   9         93.64         93.86         2.77 o                         
   1  10   9          7.49          8.23         0.83 o                         
   2  10   9          6.49          8.26         1.37 o                         
  -3  11   9         45.20         47.41         1.37 o                         
  -2  11   9        179.18        187.48         3.46 o                         
  -1  11   9          2.60          2.38         0.55 o                         
   0  11   9         17.36         18.22         1.39 o                         
   1  11   9          1.61          1.57         0.55 o                         
   2  11   9         18.68         25.92         2.55 o                         
  -2  12   9          7.61          7.05         1.18 o                         
  -1  12   9          1.95          1.96         0.98 o                         
   0  12   9          8.80         11.68         1.22 o                         
  -5   0  10          2.05          1.83         0.45 o                         
  -4   0  10          1.31          1.18         0.32 o                         
  -3   0  10         39.52         39.15         2.02 o                         
  -2   0  10        128.76        135.73         2.28 o                         
  -1   0  10        216.12        222.60         2.59 o                         
   0   0  10        263.32        236.31         3.88 o                         
   1   0  10        243.81        220.25         3.88 o                         
   2   0  10          4.24          3.18         0.98 o                         
   3   0  10        148.25        147.07         3.18 o                         
   4   0  10         30.44         27.32         2.74 o                         
  -5   1  10          6.44          5.82         0.44 o                         
  -4   1  10         29.63         31.38         0.71 o                         
  -3   1  10         22.47         21.15         0.57 o                         
  -2   1  10         63.66         60.22         0.86 o                         
  -1   1  10         13.61         11.19         0.33 o                         
   0   1  10          1.41          0.98         0.20 o                         
   1   1  10        157.08        139.41         1.96 o                         
   2   1  10          0.66          0.73         0.22 o                         
   3   1  10          5.89          5.92         0.59 o                         
   4   1  10         16.64         13.85         0.78 o                         
  -5   2  10         36.43         36.80         0.94 o                         
  -4   2  10         66.96         65.27         1.10 o                         
  -3   2  10         18.52         18.07         0.52 o                         
  -2   2  10         11.89         11.21         0.41 o                         
  -1   2  10         56.35         52.38         0.73 o                         
   0   2  10          8.60          5.31         0.35 o                         
   1   2  10         82.54         76.91         2.09 o                         
   2   2  10          4.48          4.60         0.39 o                         
   3   2  10         47.83         47.63         1.18 o                         
   4   2  10          0.03         -0.24         0.30 o                         
  -5   3  10          0.01          0.17         0.19 o                         
  -4   3  10         38.99         37.09         0.94 o                         
  -3   3  10        337.42        315.67         3.30 o                         
  -2   3  10          0.49          0.28         0.15 o                         
  -1   3  10         24.67         22.10         0.49 o                         
   0   3  10         74.84         64.02         1.01 o                         
   1   3  10        211.34        189.64         2.44 o                         
   2   3  10         29.61         25.00         0.78 o                         
   3   3  10         77.96         77.54         2.05 o                         
   4   3  10          0.90          1.27         0.39 o                         
  -5   4  10          0.00         -0.20         0.21 o                         
  -4   4  10          3.05          2.81         0.35 o                         
  -3   4  10         65.79         63.58         1.09 o                         
  -2   4  10        103.13         94.75         1.16 o                         
  -1   4  10          0.49          1.31         0.23 o                         
   0   4  10         81.82         68.18         1.08 o                         
   1   4  10         76.58         76.45         1.41 o                         
   2   4  10          7.47         10.68         0.59 o                         
   3   4  10          7.83          6.77         0.59 o                         
   4   4  10         15.40         15.66         1.38 o                         
  -5   5  10         10.69         11.17         0.67 o                         
  -4   5  10         73.78         69.31         1.32 o                         
  -3   5  10         86.94         79.53         1.52 o                         
  -2   5  10          0.16         -0.06         0.15 o                         
  -1   5  10          0.98          0.46         0.16 o                         
   0   5  10         52.26         47.49         0.90 o                         
   1   5  10          0.09          0.00         0.23 o                         
   2   5  10        121.54        129.97         2.05 o                         
   3   5  10          0.21          0.06         0.22 o                         
   4   5  10          0.41         -0.39         0.39 o                         
  -5   6  10          5.58          5.49         0.53 o                         
  -4   6  10          2.59          2.40         0.36 o                         
  -3   6  10         22.37         23.02         0.66 o                         
  -2   6  10         68.74         65.88         1.23 o                         
  -1   6  10          0.73          0.91         0.26 o                         
   0   6  10          4.48          3.95         0.35 o                         
   1   6  10         55.31         44.82         1.15 o                         
   2   6  10        106.88        112.00         2.32 o                         
   3   6  10          0.07         -0.26         0.26 o                         
  -4   7  10          0.91          1.05         0.32 o                         
  -3   7  10          5.05          4.25         0.40 o                         
  -2   7  10         21.02         21.71         0.70 o                         
  -1   7  10        104.34        104.15         2.04 o                         
   0   7  10         50.64         48.54         1.24 o                         
   1   7  10          2.05          1.96         0.39 o                         
   2   7  10         10.97          9.08         0.73 o                         
   3   7  10         13.07         15.00         1.18 o                         
  -4   8  10         13.22         14.72         0.93 o                         
  -3   8  10         27.86         28.23         0.88 o                         
  -2   8  10          5.26          5.02         0.47 o                         
  -1   8  10        114.22        110.50         2.18 o                         
   0   8  10          2.63          3.23         0.45 o                         
   1   8  10          0.01          0.20         0.32 o                         
   2   8  10         29.50         30.71         1.13 o                         
   3   8  10         61.88         60.09         1.81 o                         
  -4   9  10         28.99         29.79         0.97 o                         
  -3   9  10         41.06         43.02         1.72 o                         
  -2   9  10         10.39         11.55         0.78 o                         
  -1   9  10          0.32          0.29         0.32 o                         
   0   9  10         30.90         34.95         1.51 o                         
   1   9  10         52.48         54.47         2.74 o                         
   2   9  10         25.55         25.57         1.32 o                         
  -3  10  10         20.25         23.07         1.02 o                         
  -2  10  10          0.19          0.16         0.41 o                         
  -1  10  10        152.04        156.36         3.60 o                         
   0  10  10         13.78         15.15         1.22 o                         
   1  10  10          1.69          1.76         0.59 o                         
   2  10  10         17.66         23.63         1.96 o                         
  -2  11  10         12.31         16.46         1.13 o                         
  -1  11  10          5.53          7.36         0.94 o                         
   0  11  10         50.22         56.32         2.22 o                         
   1  11  10          0.14          0.20         0.55 o                         
  -5   1  11         43.21         40.77         0.95 o                         
  -4   1  11         91.63         96.22         1.49 o                         
  -3   1  11          7.01          6.25         0.38 o                         
  -2   1  11         73.07         79.90         1.01 o                         
  -1   1  11        353.86        344.90         2.81 o                         
   0   1  11          2.45          3.31         0.39 o                         
   1   1  11         15.65         17.28         0.59 o                         
   2   1  11          0.54         -0.20         0.20 o                         
   3   1  11         22.83         24.74         1.13 o                         
   4   1  11         79.45         85.35         1.81 o                         
  -5   2  11          0.00          0.39         0.28 o                         
  -4   2  11         40.59         37.54         0.84 o                         
  -3   2  11          4.77          4.65         0.34 o                         
  -2   2  11         53.09         55.39         0.86 o                         
  -1   2  11        605.57        582.98         4.33 o                         
   0   2  11          4.39          4.68         0.39 o                         
   1   2  11         58.53         55.30         1.18 o                         
   2   2  11         56.47         60.81         1.53 o                         
   3   2  11         35.03         33.91         1.02 o                         
   4   2  11          7.63          6.81         0.62 o                         
  -5   3  11          1.09          0.65         0.31 o                         
  -4   3  11          3.76          4.14         0.37 o                         
  -3   3  11        104.57         96.30         1.38 o                         
  -2   3  11          2.91          2.26         0.30 o                         
  -1   3  11          0.04          0.10         0.20 o                         
   0   3  11         16.33         12.48         0.68 o                         
   1   3  11         44.75         47.95         1.12 o                         
   2   3  11        130.70        134.59         2.10 o                         
   3   3  11         29.58         25.70         1.13 o                         
   4   3  11         40.33         45.22         1.31 o                         
  -5   4  11          1.15          1.76         0.35 o                         
  -4   4  11         34.64         33.50         0.94 o                         
  -3   4  11          0.07         -0.19         0.19 o                         
  -2   4  11        143.58        140.05         1.68 o                         
  -1   4  11        271.52        266.61         3.14 o                         
   0   4  11        101.01         90.59         1.51 o                         
   1   4  11         99.43         91.48         1.70 o                         
   2   4  11         37.63         37.01         0.98 o                         
   3   4  11         31.45         28.66         1.02 o                         
   4   4  11         13.97         12.81         1.22 o                         
  -5   5  11         11.32         12.76         0.66 o                         
  -4   5  11          6.12          6.00         0.53 o                         
  -3   5  11         16.50         15.91         0.64 o                         
  -2   5  11         30.95         31.00         0.79 o                         
  -1   5  11         57.42         57.03         1.18 o                         
   0   5  11        359.98        368.18         3.61 o                         
   1   5  11         14.36         12.05         0.62 o                         
   2   5  11          4.62          4.86         0.68 o                         
   3   5  11         10.85         14.17         1.41 o                         
  -5   6  11         13.06         15.32         1.04 o                         
  -4   6  11          4.02          3.89         0.43 o                         
  -3   6  11         13.57         14.71         0.70 o                         
  -2   6  11         22.16         24.16         0.93 o                         
  -1   6  11          3.81          3.07         0.39 o                         
   0   6  11          3.10          1.76         0.30 o                         
   1   6  11          2.50          3.05         0.39 o                         
   2   6  11         14.67         17.37         0.78 o                         
   3   6  11          0.87          0.78         0.45 o                         
  -4   7  11         22.37         22.68         0.90 o                         
  -3   7  11          1.24          1.41         0.35 o                         
  -2   7  11          0.88          0.56         0.24 o                         
  -1   7  11         23.39         23.64         0.91 o                         
   0   7  11         67.42         74.11         1.41 o                         
   1   7  11         15.82         16.69         0.85 o                         
   2   7  11          6.94          8.96         0.73 o                         
   3   7  11         43.15         45.77         1.58 o                         
  -4   8  11          3.19          3.44         0.59 o                         
  -3   8  11          0.04          0.55         0.35 o                         
  -2   8  11         37.50         42.92         1.18 o                         
  -1   8  11          4.33          4.06         0.59 o                         
   0   8  11         77.96         83.14         1.88 o                         
   1   8  11         37.33         40.01         1.66 o                         
   2   8  11        119.69        132.26         3.05 o                         
  -3   9  11          3.86          4.59         0.53 o                         
  -2   9  11         82.99         83.34         2.18 o                         
  -1   9  11         64.54         68.31         1.72 o                         
   0   9  11          4.46          7.69         0.94 o                         
   1   9  11          0.41          1.18         0.78 o                         
   2   9  11          0.49          0.52         0.45 o                         
  -3  10  11         44.19         48.07         1.37 o                         
  -2  10  11         24.01         22.23         1.27 o                         
  -1  10  11        126.56        124.07         3.33 o                         
   0  10  11          0.08          0.00         0.55 o                         
   1  10  11         41.58         48.99         2.74 o                         
  -1  11  11         80.55         89.56         2.77 o                         
   0  11  11         12.87         13.48         1.22 o                         
  -5   0  12         24.50         24.18         1.13 o                         
  -4   0  12         74.13         73.69         3.05 o                         
  -3   0  12         46.86         48.03         2.08 o                         
  -2   0  12         64.97         62.35         1.42 o                         
  -1   0  12         53.64         46.07         1.39 o                         
   0   0  12          8.04          6.08         0.55 o                         
   1   0  12        120.88        134.91         5.09 o                         
   2   0  12        235.41        235.66         8.82 o                         
   3   0  12          0.19          0.39         0.55 o                         
  -5   1  12          0.86          0.47         0.35 o                         
  -4   1  12         13.13         13.21         0.64 o                         
  -3   1  12         61.52         60.79         1.31 o                         
  -2   1  12         69.08         65.64         1.09 o                         
  -1   1  12        100.12         98.18         1.62 o                         
   0   1  12        126.74        118.18         1.85 o                         
   1   1  12         41.36         43.22         1.12 o                         
   2   1  12         16.36         18.13         0.78 o                         
   3   1  12          0.96          1.08         0.39 o                         
  -5   2  12          5.91          4.44         0.53 o                         
  -4   2  12         79.54         78.60         1.33 o                         
  -3   2  12          0.27          0.32         0.17 o                         
  -2   2  12         46.90         46.01         0.79 o                         
  -1   2  12        175.42        160.16         2.20 o                         
   0   2  12         63.34         69.84         1.64 o                         
   1   2  12          0.53          1.90         0.39 o                         
   2   2  12         19.36         20.75         0.78 o                         
   3   2  12          0.99          0.88         0.39 o                         
  -5   3  12          0.20          0.07         0.28 o                         
  -4   3  12        203.09        192.37         2.59 o                         
  -3   3  12          4.03          4.35         0.34 o                         
  -2   3  12         18.20         16.06         0.79 o                         
  -1   3  12          4.64          3.77         0.39 o                         
   0   3  12          1.55          0.69         0.20 o                         
   1   3  12         30.43         27.31         1.07 o                         
   2   3  12          2.43          1.96         0.39 o                         
   3   3  12         11.53          8.84         0.67 o                         
  -5   4  12         18.24         18.40         0.85 o                         
  -4   4  12          0.26          0.52         0.28 o                         
  -3   4  12          8.92          7.03         0.48 o                         
  -2   4  12         62.20         62.63         1.03 o                         
  -1   4  12         14.09         13.57         0.67 o                         
   0   4  12         30.92         32.72         0.92 o                         
   1   4  12          0.03         -0.10         0.20 o                         
   2   4  12         17.98         20.48         0.92 o                         
   3   4  12          2.23          1.47         0.39 o                         
  -4   5  12         28.24         30.08         1.15 o                         
  -3   5  12          7.84          7.06         0.48 o                         
  -2   5  12          8.25          7.83         0.53 o                         
  -1   5  12         12.40         10.43         0.59 o                         
   0   5  12         22.56         18.28         0.96 o                         
   1   5  12         14.85         18.61         0.91 o                         
   2   5  12          6.80          6.60         0.59 o                         
   3   5  12         67.11         68.17         1.88 o                         
  -4   6  12          1.20          0.78         0.35 o                         
  -3   6  12        104.75        102.36         1.71 o                         
  -2   6  12         11.20         10.53         0.59 o                         
  -1   6  12          0.11          0.39         0.26 o                         
   0   6  12          5.78          4.88         0.45 o                         
   1   6  12         21.97         23.44         0.82 o                         
   2   6  12         16.74         18.85         0.87 o                         
   3   6  12        112.25        109.53         2.49 o                         
  -4   7  12         37.32         40.69         1.26 o                         
  -3   7  12         12.59         12.31         0.70 o                         
  -2   7  12          1.64          1.18         0.45 o                         
  -1   7  12          0.60          0.69         0.32 o                         
   0   7  12          0.51         -0.16         0.41 o                         
   1   7  12         39.69         41.72         1.36 o                         
   2   7  12         36.11         36.18         1.42 o                         
  -3   8  12         18.75         19.24         0.90 o                         
  -2   8  12         30.92         35.27         1.36 o                         
  -1   8  12         13.63         13.81         1.04 o                         
   0   8  12          0.04          0.00         0.35 o                         
   1   8  12          9.25          9.29         0.94 o                         
   2   8  12         76.12         78.54         2.10 o                         
  -3   9  12          5.06          4.27         0.59 o                         
  -2   9  12          7.88         10.76         0.91 o                         
  -1   9  12         57.31         65.10         1.95 o                         
   0   9  12          0.27          0.78         0.78 o                         
   1   9  12          0.23          0.78         0.78 o                         
  -2  10  12        121.23        133.53         5.98 o                         
  -1  10  12          8.00          9.47         2.16 o                         
   0  10  12          0.87          0.39         0.78 o                         
  -5   1  13          3.63          2.78         0.40 o                         
  -4   1  13          7.04          6.91         0.48 o                         
  -3   1  13         20.28         21.31         0.79 o                         
  -2   1  13        288.97        280.34         3.33 o                         
  -1   1  13         44.01         45.17         1.87 o                         
   0   1  13          0.76          0.62         0.33 o                         
   1   1  13         21.12         25.62         0.82 o                         
   2   1  13         72.40         74.09         1.57 o                         
   3   1  13        164.94        179.13         2.84 o                         
  -5   2  13         54.62         54.87         1.32 o                         
  -4   2  13          0.01         -0.11         0.17 o                         
  -3   2  13          3.94          3.94         0.41 o                         
  -2   2  13         43.68         44.17         1.18 o                         
  -1   2  13          0.36          0.39         0.28 o                         
   0   2  13         75.47         76.90         1.51 o                         
   1   2  13         13.34         14.59         0.78 o                         
   2   2  13          7.12          7.85         0.68 o                         
   3   2  13         20.49         24.94         2.35 o                         
  -5   3  13          4.69          4.75         0.59 o                         
  -4   3  13         26.20         26.93         0.90 o                         
  -3   3  13          0.17          0.15         0.26 o                         
  -2   3  13         12.96         12.39         0.73 o                         
  -1   3  13          5.36          6.96         0.68 o                         
   0   3  13         11.18         11.92         0.67 o                         
   1   3  13         22.28         21.82         0.96 o                         
   2   3  13         16.79         15.58         1.19 o                         
   3   3  13         39.91         48.06         1.37 o                         
  -4   4  13         52.13         52.89         1.23 o                         
  -3   4  13         35.19         35.27         1.06 o                         
  -2   4  13          2.77          3.64         0.39 o                         
  -1   4  13         30.02         27.71         1.04 o                         
   0   4  13         47.49         49.38         1.36 o                         
   1   4  13         11.55         12.51         0.78 o                         
   2   4  13         47.15         48.64         1.87 o                         
   3   4  13         95.48         96.50         2.33 o                         
  -4   5  13          0.20          0.11         0.26 o                         
  -3   5  13         21.33         22.31         1.02 o                         
  -2   5  13         37.81         41.27         1.54 o                         
  -1   5  13        207.86        213.76         3.31 o                         
   0   5  13          1.11          0.78         0.32 o                         
   1   5  13         30.17         29.21         0.98 o                         
   2   5  13         49.11         46.70         1.26 o                         
  -4   6  13          7.54          5.85         0.59 o                         
  -3   6  13         23.26         23.62         1.47 o                         
  -2   6  13         33.02         33.45         2.18 o                         
  -1   6  13          7.00          6.86         0.79 o                         
   0   6  13          0.04          0.10         0.35 o                         
   1   6  13         15.37         15.30         0.96 o                         
   2   6  13         40.57         44.81         1.64 o                         
  -3   7  13          7.45          7.74         0.62 o                         
  -2   7  13          0.64          0.26         0.45 o                         
  -1   7  13        223.96        243.12         3.85 o                         
   0   7  13          0.50          0.98         0.55 o                         
   1   7  13         34.49         35.66         1.36 o                         
   2   7  13         40.48         41.54         1.42 o                         
  -3   8  13         11.35         12.94         0.96 o                         
  -2   8  13          8.33          8.34         0.99 o                         
  -1   8  13          0.08          0.13         0.45 o                         
   0   8  13         37.94         41.77         1.79 o                         
   1   8  13         39.87         43.89         2.74 o                         
  -2   9  13          0.37         -0.26         0.45 o                         
  -1   9  13          8.69          9.48         0.91 o                         
   0   9  13         68.70         74.46         3.53 o                         
  -4   0  14         60.39         65.17         1.88 o                         
  -3   0  14         54.03         55.19         1.58 o                         
  -2   0  14          0.33          1.18         0.78 o                         
  -1   0  14         52.90         50.16         2.35 o                         
   0   0  14        403.40        439.75        13.52 o                         
   1   0  14        107.22        110.33         2.77 o                         
   2   0  14         10.24         12.93         1.11 o                         
   3   0  14         95.95         97.38         2.77 o                         
  -4   1  14          0.07          0.11         0.26 o                         
  -3   1  14         14.02         13.85         0.64 o                         
  -2   1  14          0.29          0.13         0.35 o                         
  -1   1  14          4.38          3.96         0.47 o                         
   0   1  14         25.28         26.32         1.11 o                         
   1   1  14         11.66         11.40         0.78 o                         
   2   1  14         18.94         15.48         1.02 o                         
  -4   2  14          7.59          8.47         0.61 o                         
  -3   2  14         64.64         59.21         1.23 o                         
  -2   2  14         71.82         77.28         1.81 o                         
  -1   2  14         47.97         50.22         1.36 o                         
   0   2  14          0.07          0.28         0.23 o                         
   1   2  14          7.41          8.09         0.59 o                         
   2   2  14          5.28          3.83         0.59 o                         
  -4   3  14          5.68          5.76         0.55 o                         
  -3   3  14         86.66         87.94         1.54 o                         
  -2   3  14         25.70         23.74         0.96 o                         
  -1   3  14          9.82          7.71         0.68 o                         
   0   3  14         14.77         16.93         1.31 o                         
   1   3  14          2.56          2.22         0.51 o                         
   2   3  14          3.99          3.23         0.46 o                         
  -4   4  14         10.82         12.50         0.70 o                         
  -3   4  14          2.36          2.98         0.46 o                         
  -2   4  14         18.62         22.34         1.75 o                         
  -1   4  14          0.74          0.69         0.35 o                         
   0   4  14          7.68          8.96         0.68 o                         
   1   4  14          4.36          3.52         0.51 o                         
   2   4  14        113.35        117.42         2.16 o                         
  -4   5  14         10.55         11.12         0.70 o                         
  -3   5  14         12.59         11.36         1.11 o                         
  -2   5  14          0.00          0.26         0.45 o                         
  -1   5  14          0.45          0.78         0.55 o                         
   0   5  14         49.65         50.90         1.50 o                         
   1   5  14          0.42          0.91         0.45 o                         
   2   5  14         68.30         74.26         1.87 o                         
  -3   6  14         10.17         11.58         1.57 o                         
  -2   6  14         20.88         22.04         1.04 o                         
  -1   6  14          6.56          7.69         0.83 o                         
   0   6  14         23.16         26.04         1.13 o                         
   1   6  14          3.49          3.17         0.50 o                         
  -3   7  14         24.83         26.13         1.39 o                         
  -2   7  14          8.74          8.08         0.81 o                         
  -1   7  14         13.76         12.74         1.11 o                         
   0   7  14         16.07         16.07         1.22 o                         
   1   7  14          5.02          3.55         0.68 o                         
  -2   8  14         32.16         35.39         1.36 o                         
  -1   8  14          2.83          4.20         0.83 o                         
   0   8  14          6.02          5.60         0.83 o                         
  -4   1  15         23.86         26.79         0.80 o                         
  -3   1  15         56.87         55.23         1.58 o                         
  -2   1  15         11.74         11.17         1.11 o                         
  -1   1  15         15.66         16.52         2.94 o                         
   0   1  15          0.00         -0.08         0.26 o                         
   1   1  15         32.76         33.88         1.12 o                         
   2   1  15         79.75         88.40         1.90 o                         
  -4   2  15          5.95          5.38         0.53 o                         
  -3   2  15          0.08          0.20         0.42 o                         
  -2   2  15          8.49         10.39         1.11 o                         
  -1   2  15          9.61          8.86         0.94 o                         
   0   2  15         12.06         14.63         0.91 o                         
   1   2  15         13.03         12.19         0.78 o                         
   2   2  15         88.02         95.88         1.96 o                         
  -4   3  15          0.01         -0.39         0.39 o                         
  -3   3  15          1.98          2.16         0.55 o                         
  -2   3  15          4.62          4.31         0.65 o                         
  -1   3  15         11.47         11.69         0.94 o                         
   0   3  15          2.18          1.96         0.45 o                         
   1   3  15         31.24         33.34         1.69 o                         
   2   3  15         28.91         36.13         1.21 o                         
  -3   4  15          4.03          2.80         1.37 o                         
  -2   4  15          3.08          3.27         0.65 o                         
  -1   4  15         17.61         19.73         1.13 o                         
   0   4  15         55.61         57.37         1.65 o                         
   1   4  15          2.00          1.96         0.55 o                         
  -3   5  15         33.60         32.73         1.66 o                         
  -2   5  15        108.90        116.78         4.31 o                         
  -1   5  15         28.24         26.86         1.13 o                         
   0   5  15         15.13         16.46         1.85 o                         
   1   5  15        105.63        110.91         2.49 o                         
  -3   6  15         21.58         25.86         1.96 o                         
  -2   6  15          1.39          0.98         0.55 o                         
  -1   6  15          2.30          3.70         1.37 o                         
   0   6  15         27.24         28.57         1.13 o                         
   1   6  15         11.19         15.11         1.11 o                         
  -2   7  15         38.46         39.52         1.79 o                         
  -1   7  15          0.37          0.20         0.55 o                         
   0   7  15          0.13          0.00         0.55 o                         
  -3   0  16         12.32         13.72         1.57 o                         
  -2   0  16          1.69          3.14         1.18 o                         
  -1   0  16         33.40         38.80         2.35 o                         
   0   0  16          0.13         -0.39         0.39 o                         
   1   0  16         13.32         11.03         1.11 o                         
  -3   1  16          0.77          1.18         0.78 o                         
  -2   1  16          8.06          8.62         0.94 o                         
  -1   1  16         91.61         95.12         2.94 o                         
   0   1  16          2.74          2.70         0.50 o                         
   1   1  16         35.60         39.45         1.22 o                         
  -3   2  16          2.96          3.33         0.83 o                         
  -2   2  16          3.91          3.66         0.65 o                         
  -1   2  16         11.97         11.42         1.11 o                         
   0   2  16          7.87          8.18         0.81 o                         
   1   2  16         23.19         25.98         1.06 o                         
  -3   3  16          1.49          3.14         1.18 o                         
  -2   3  16          0.00         -0.26         0.35 o                         
  -1   3  16        102.77        105.82         2.77 o                         
   0   3  16         79.02         79.73         2.04 o                         
   1   3  16          9.71         11.53         0.91 o                         
  -2   4  16          7.72          8.23         1.57 o                         
  -1   4  16         41.41         44.69         1.50 o                         
   0   4  16          0.40          0.65         0.45 o                         
  -2   5  16          4.68          4.31         1.18 o                         
  -1   5  16         52.31         59.63         2.39 o                         
   0   5  16         16.26         19.86         1.13 o                         
  -2   1  17          1.16          1.57         0.55 o                         
  -1   1  17         22.30         31.19         1.66 o                         
   0   1  17          2.85          3.02         0.78 o                         
  -2   2  17          2.07          2.51         0.65 o                         
  -1   2  17          0.01          0.39         0.55 o                         
   0   2  17         50.16         47.69         1.58 o                         
  -1   3  17          0.08          0.20         0.55 o                         
                                                                                
